# Supplementary material for: Relative abundance of the Prevotella genus within the human gut microbiota of elderly volunteers determines the inter-individual responses to dietary supplementation with wheat bran arabinoxylan-oligosaccharides
Source: BMC Microbiol. 2020 Sep 14;20:283. doi: 10.1186/s12866-020-01968-4 (PMC7490872; doi:10.1186/s12866-020-01968-4)
Supplement: Supplementary file 2 — Additional file 2 Table S2. Proportional abundance of each OTU (in %) per sample (97% OTU cut-off) [file 12866_2020_1968_MOESM2_ESM.xlsx]

## Sheet: Summary_%ofReads
Additional file 2: Table S2. Proportional abundance of each OTU (in %) per sample (97% OTU cut-off). The taxonomic classification for each OTU is shown at the right-hand side. The ENA accession numbers for each sample are given directly above the sample name in each column.
MiSeq V1/V2 results (all samples rarefied to 3928 reads)
No. of Seqs:	3928	3928	3928	3928	3928	3928	3928	3928	3928	3928	3928	3928	3928	3928	3928	3928	3928	3928	3928	3928	3928	3928	3928	3928	3928	3928	3928	3928	3928	3928	3928	3928	3928	3928	3928	3928	3928	3928	3928	3928	3928	3928	3928	3928	3928	3928	3928	3928	3928
Faecal Donor number	1	1	1	1	1	1	1	2	2	2	2	2	2	2	3	3	3	3	3	3	3	4	4	4	4	4	4	4	5	5	5	5	5	5	5	6	6	6	6	6	6	6	8	8	8	8	8	9	9
Supplement period	Maltodextrin	Maltodextrin	AXOS	AXOS	Washout	Washout	Washout	Maltodextrin	Maltodextrin	AXOS	AXOS	Washout	Washout	Washout	Maltodextrin	Maltodextrin	AXOS	AXOS	Washout	Washout	Washout	Maltodextrin	Maltodextrin	AXOS	AXOS	Washout	Washout	Washout	Maltodextrin	Maltodextrin	AXOS	AXOS	Washout	Washout	Washout	Maltodextrin	Maltodextrin	AXOS	AXOS	Washout	Washout	Washout	Maltodextrin	Maltodextrin	AXOS	Washout	Washout	Maltodextrin	Maltodextrin
Visit	Visit 2	Visit 3	Visit 5	Visit 6	Visit 1	Visit 4	Visit 7	Visit 5	Visit 6	Visit 2	Visit 3	Visit 1	Visit 4	Visit 7	Visit 2	Visit 3	Visit 5	Visit 6	Visit 1	Visit 4	Visit 7	Visit 5	Visit 6	Visit 2	Visit 3	Visit 1	Visit 4	Visit 7	Visit 5	Visit 6	Visit 2	Visit 3	Visit 1	Visit 4	Visit 7	Visit 5	Visit 6	Visit 2	Visit 3	Visit 1	Visit 4	Visit 7	Visit 2	Visit 3	Visit 6	Visit 4	Visit 7	Visit 2	Visit 3
Supplement direction group	B to N	B to N	B to N	B to N	B to N	B to N	B to N	N to B	N to B	N to B	N to B	N to B	N to B	N to B	B to N	B to N	B to N	B to N	B to N	B to N	B to N	N to B	N to B	N to B	N to B	N to B	N to B	N to B	N to B	N to B	N to B	N to B	N to B	N to B	N to B	N to B	N to B	N to B	N to B	N to B	N to B	N to B	B to N	B to N	B to N	B to N	B to N	B to N	B to N
Gender	Male	Male	Male	Male	Male	Male	Male	Female	Female	Female	Female	Female	Female	Female	Female	Female	Female	Female	Female	Female	Female	Male	Male	Male	Male	Male	Male	Male	Male	Male	Male	Male	Male	Male	Male	Female	Female	Female	Female	Female	Female	Female	Female	Female	Female	Female	Female	Male	Male
ENA sample accession no.	SAMEA3950896	SAMEA3950897	SAMEA3950898	SAMEA3950899	SAMEA3950895	SAMEA3950894	SAMEA3950900	SAMEA3950905	SAMEA3950906	SAMEA3950902	SAMEA3950903	SAMEA3950901	SAMEA3950904	SAMEA3950907	SAMEA3950909	SAMEA3950910	SAMEA3950912	SAMEA3950913	SAMEA3950908	SAMEA3950911	SAMEA3950914	SAMEA3950919	SAMEA3950920	SAMEA3950916	SAMEA3950917	SAMEA3950915	SAMEA3950918	SAMEA3950921	SAMEA3950926	SAMEA3950927	SAMEA3950923	SAMEA3950924	SAMEA3950922	SAMEA3950925	SAMEA3950928	SAMEA3950933	SAMEA3950934	SAMEA3950930	SAMEA3950931	SAMEA3950929	SAMEA3950932	SAMEA3950935	SAMEA3950936	SAMEA3950937	SAMEA3950939	SAMEA3950938	SAMEA3950940	SAMEA3950942	SAMEA3950943
ENA secondary sample accession no.	ERS1138030	ERS1138031	ERS1138032	ERS1138033	ERS1138029	ERS1138028	ERS1138034	ERS1138039	ERS1138040	ERS1138036	ERS1138037	ERS1138035	ERS1138038	ERS1138041	ERS1138043	ERS1138044	ERS1138046	ERS1138047	ERS1138042	ERS1138045	ERS1138048	ERS1138053	ERS1138054	ERS1138050	ERS1138051	ERS1138049	ERS1138052	ERS1138055	ERS1138060	ERS1138061	ERS1138057	ERS1138058	ERS1138056	ERS1138059	ERS1138062	ERS1138067	ERS1138068	ERS1138064	ERS1138065	ERS1138063	ERS1138066	ERS1138069	ERS1138070	ERS1138071	ERS1138073	ERS1138072	ERS1138074	ERS1138076	ERS1138077
Group	D1_B_V2	D1_B_V3	D1_N_V5	D1_N_V6	D1_W_V1	D1_W_V4	D1_W_V7	D2_B_V5	D2_B_V6	D2_N_V2	D2_N_V3	D2_W_V1	D2_W_V4	D2_W_V7	D3_B_V2	D3_B_V3	D3_N_V5	D3_N_V6	D3_W_V1	D3_W_V4	D3_W_V7	D4_B_V5	D4_B_V6	D4_N_V2	D4_N_V3	D4_W_V1	D4_W_V4	D4_W_V7	D5_B_V5	D5_B_V6	D5_N_V2	D5_N_V3	D5_W_V1	D5_W_V4	D5_W_V7	D6_B_V5	D6_B_V6	D6_N_V2	D6_N_V3	D6_W_V1	D6_W_V4	D6_W_V7	D8_B_V2	D8_B_V3	D8_N_V6	D8_W_V4	D8_W_V7	D9_B_V2	D9_B_V3
Otu0001	2.03666	4.45519	1.06925	1.27291	5.09165	2.36762	5.49898	15.0713	21.7668	19.0173	14.613	19.4501	25.611	13.442	1.96029	7.38289	4.50611	3.28411	4.37882	3.48778	12.6782	2.59674	5.75356	1.17108	2.77495	4.60794	4.53157	4.76069	6.13544	11.5071	7.40835	8.60489	8.24847	8.91039	6.00815	2.67312	5.67719	1.55295	1.93483	4.50611	4.76069	3.5387	8.60489	8.27393	4.45519	2.52037	2.49491	3.89511	1.88391
Otu0002	0.0254582	0.0254582	0	0	0	0	0	0	0	0	0.0254582	0	0	0	0	0	0.101833	0.0254582	0.0254582	0	0.0763747	17.5916	13.1619	24.8473	27.4949	18.1517	15.7587	19.1191	0.0509165	0.203666	0	0	0	0	0.0763747	19.6283	8.73218	24.0326	25.4837	8.19756	17.5407	15.1986	0.483707	1.60387	2.16395	1.47658	1.19654	2.69857	4.09878
Otu0003	0.229124	0.636456	0.178208	0.330957	0.458248	0.356415	0.891039	2.74949	5.14257	4.58248	4.65886	5.16802	3.79328	5.42261	0.101833	0.178208	0.407332	0.229124	0.280041	0.58554	0.203666	0.610998	0.86558	0.178208	0.280041	0.534623	0.229124	0.330957	8.75764	4.65886	5.5499	3.28411	6.39002	4.65886	6.36456	0.992872	0.86558	0.356415	0.636456	1.04379	1.34929	1.29837	6.10998	5.82994	5.95723	1.50204	0.789206	0.610998	0.661914
Otu0004	4.48065	3.66599	3.7169	4.12424	4.27699	3.76782	3.7169	2.90224	4.65886	4.14969	2.9277	9.16497	2.24033	5.09165	0.509165	1.52749	0.381874	0.356415	1.62933	0.916497	1.14562	3.79328	5.67719	5.65173	3.64053	4.60794	6.36456	5.21894	4.09878	7.89206	4.76069	4.30244	2.39308	3.25866	6.54277	2.67312	3.61507	2.95316	3.92057	3.00407	4.60794	3.69145	0.891039	1.52749	0.636456	1.24745	1.4002	1.98574	1.17108
Otu0005	3.00407	2.97862	2.49491	3.30957	1.47658	3.00407	3.61507	5.26986	3.28411	2.49491	2.03666	1.65479	5.52444	1.50204	0.0509165	0.534623	0.203666	0.152749	0.203666	0.330957	0.483707	0.789206	0.941955	1.7057	1.19654	1.34929	1.47658	1.55295	3.7169	6.84827	5.11711	3.81874	2.03666	4.22607	5.77902	4.9389	6.0336	2.03666	1.37475	6.08452	3.94603	4.78615	0.560081	1.19654	0.330957	0.458248	0.636456	0.941955	0.381874
Otu0006	0.101833	0	0.0509165	0.0254582	0.101833	0.0509165	0	7.66293	3.51324	2.36762	3.76782	2.82587	7.81568	3.20774	0.305499	0.941955	0.280041	0.229124	0.661914	0.661914	1.12016	1.50204	2.34216	1.96029	1.83299	1.7057	3.5387	2.36762	5.65173	6.4664	4.58248	3.74236	1.52749	11.1762	3.41141	5.26986	4.53157	1.60387	1.88391	0.509165	2.34216	3.97149	1.27291	2.26578	1.42566	2.06212	0.0254582	0.152749	0.0509165
Otu0007	0.381874	0.840122	0.229124	0.483707	0.330957	0.356415	0.992872	0.0763747	0	0	0	0.0254582	0	0.0509165	0.0254582	0.229124	0.152749	0.0254582	0.101833	0.203666	0.560081	0.483707	0.509165	0.43279	0.203666	0.610998	0.43279	0.610998	0.86558	0.254582	0.0254582	0.152749	1.06925	0.152749	0.254582	1.68024	2.82587	0.407332	0.152749	2.80041	1.06925	0.738289	0.458248	0.43279	0.86558	0.127291	0.458248	0.178208	0.0509165
Otu0008	0.916497	1.29837	0.58554	0.636456	1.75662	0.967413	0.280041	0.0254582	0.0509165	0.0763747	0	0.0254582	0.0254582	0.0254582	0.712831	1.83299	0.356415	0.330957	0.992872	0.43279	2.11303	3.08045	4.37882	3.69145	2.39308	3.15682	3.08045	2.39308	1.98574	4.25153	2.59674	1.27291	2.57128	1.27291	4.17515	0.203666	0.330957	0.381874	0.356415	0.381874	0.254582	0.178208	1.4002	3.10591	0.789206	0.891039	1.17108	0.687373	0.381874
Otu0009	0.560081	1.0947	0.636456	1.12016	1.50204	1.4002	3.05499	0.101833	0.0509165	0.101833	0	0.127291	0.101833	0.280041	0.178208	0.229124	0.0254582	0	0.0763747	0.0509165	0.0763747	0.0509165	0.0509165	0	0	0.101833	0	0.0509165	0.636456	0.916497	0.941955	0.534623	0.941955	0.763747	0.992872	2.69857	2.77495	2.21487	1.37475	5.70265	4.22607	3.18228	0.0509165	0.0254582	0.0254582	0.0254582	0	0.127291	0.0254582
Otu0010	0.381874	0.407332	0.560081	0.560081	0.381874	0.86558	0.43279	0.407332	0.687373	0.152749	1.17108	0.407332	0.152749	0.58554	0.203666	0.840122	1.14562	0.687373	0.381874	0.280041	0.86558	1.0947	2.82587	2.9277	2.08758	1.12016	2.16395	2.03666	5.93177	5.67719	2.18941	7.2556	1.68024	4.17515	3.92057	0.636456	0.203666	0.86558	1.24745	0.43279	0.330957	0.381874	0.763747	2.13849	1.17108	2.74949	4.73523	4.12424	3.30957
Otu0011	0.636456	1.52749	1.88391	2.44399	0.381874	0.560081	0.509165	0.636456	0.687373	2.0112	2.57128	0.534623	0.280041	0.203666	1.55295	2.72403	3.13136	2.80041	1.85845	1.85845	3.05499	1.17108	0.381874	0.967413	1.50204	0.203666	1.24745	0.814664	1.65479	0.712831	1.93483	4.98982	0.916497	2.06212	0.229124	0.58554	0.534623	1.50204	1.04379	0.891039	0.203666	0.636456	0.712831	0.254582	0.534623	0.610998	0.381874	0.101833	0.101833
Otu0012	0	0	0	0	0	0	0	0	0	0	0	0	0	0	0.0254582	0	0.0509165	0	0	0	0.0254582	7.17923	4.83707	8.98676	10.5397	6.97556	6.74644	8.45214	0.0254582	0.101833	0	0	0.0254582	0	0.0254582	8.40122	3.51324	11.3289	7.73931	3.38595	6.08452	8.32485	0.152749	0.789206	0.840122	0.86558	1.29837	2.59674	4.12424
Otu0013	0	0	0	0.0254582	0	0	0	0.661914	0.101833	0.0254582	0.0254582	0.127291	0	0	0	0.0509165	0	0	0.0763747	0.178208	0.178208	0.0254582	0.0254582	0	0	0.0254582	0	0	0.0509165	0	0.0254582	0.814664	0.0254582	0.0254582	0.0254582	0	0.0254582	0	0.0254582	0.0509165	0	0.0254582	0.101833	0	0.0254582	0.0254582	0.0509165	0	0
Otu0014	0	0	0	0.0509165	0	0	0	0.661914	0.534623	5.70265	8.50305	0.483707	0.916497	0.203666	0.203666	0.280041	1.24745	1.45112	0.127291	0.229124	0.840122	0	0.0254582	0	0	0.0254582	0	0.0254582	0.458248	0.407332	2.24033	2.6222	0.203666	1.0947	0.43279	0	0	0	0	0	0	0	0.610998	2.0112	0.407332	1.0947	0.381874	0.407332	0.305499
Otu0015	0.280041	0.916497	0.534623	0.534623	0.101833	0.152749	0.101833	0.178208	0.152749	0.330957	0.305499	0.534623	0.43279	0.229124	2.0112	3.00407	1.32383	0.687373	1.24745	2.59674	0.43279	0.916497	0.789206	1.52749	3.51324	1.57841	0.763747	1.0947	0.509165	0.203666	0.86558	1.04379	0.356415	0.203666	0.381874	2.08758	1.24745	0.661914	1.19654	0.814664	0.712831	1.32383	1.96029	0.891039	0.789206	1.45112	0.381874	0.101833	0.407332
Otu0016	1.42566	1.06925	1.55295	1.90937	2.3167	0.661914	1.27291	1.42566	1.68024	0.407332	0.330957	0.610998	0.458248	1.34929	0.687373	0.712831	0.101833	0	0.941955	1.19654	0.280041	0.203666	0.254582	0	0.101833	0.0509165	0.0509165	0.152749	0.763747	0	0.127291	0.127291	0.305499	0.0254582	0.483707	1.12016	1.19654	0.992872	0.86558	1.47658	1.12016	0.661914	2.57128	1.45112	1.96029	2.13849	0.203666	0.330957	0.560081
Otu0017	1.27291	0.967413	1.19654	1.14562	1.4002	1.12016	0.941955	1.06925	1.73116	2.36762	2.52037	2.85132	0.992872	1.65479	0.483707	0.916497	0.254582	0.254582	0.840122	0.610998	0.356415	2.34216	3.79328	2.69857	1.27291	2.39308	2.13849	2.36762	2.57128	3.69145	2.52037	2.34216	1.62933	2.26578	3.46232	0.814664	0.992872	1.37475	2.36762	1.14562	1.83299	0.509165	0.0509165	0.203666	0.101833	0.178208	0.330957	0.58554	0.610998
Otu0018	0.712831	1.0947	0.534623	0.814664	1.50204	1.47658	1.34929	0	0	0	0	0	0	0	0	0	0	0.101833	0	0	0	0	0	0.0254582	0	0	0	0	0	0	0	0	0	0	0	0	0	0	0	0	0	0	0	0	0	0	3.05499	2.0112	3.7169
Otu0019	0	0	0	0	0.0254582	0.0254582	0	3.92057	8.75764	13.9257	4.9389	6.92464	12.0163	14.2566	0	0.0509165	0	0.0254582	0.229124	0.0509165	0.0763747	0.203666	0.305499	0.101833	0.152749	0.534623	0.381874	0.152749	0.254582	0.127291	0.891039	0.152749	1.60387	0.127291	0.636456	0.43279	0.356415	0.560081	0.0763747	0.916497	2.36762	0.305499	0.58554	0.0509165	0.280041	0.0509165	0.0509165	0	0
Otu0020	0	0	0	0	0	0	0	0.967413	1.32383	1.32383	1.222	0.840122	1.06925	1.34929	0	0	0.127291	0.0254582	0.0254582	0	0.0509165	0	0	0	0.0254582	0	0	0	0.381874	0.0254582	0.0254582	0.0254582	0.0254582	0.0254582	0.0509165	0.152749	0.305499	0.0509165	0.0509165	0.0763747	0.178208	0.0763747	0.636456	1.19654	0.891039	0.560081	0.178208	0	0.0254582
Otu0021	1.32383	1.93483	2.26578	2.41853	0.86558	1.7057	1.0947	1.57841	1.50204	0.941955	2.52037	2.24033	0.840122	0.891039	0.0254582	0.280041	0.101833	0.280041	0.229124	0.254582	0.381874	0.101833	0.0763747	0.152749	0.483707	0	0.101833	0.0763747	0.0763747	0.0509165	0.330957	0.305499	0.152749	0	0.407332	0.916497	0.330957	0.534623	0.43279	0.178208	0.407332	0.407332	0.967413	0.86558	0.763747	0.330957	1.83299	0.483707	0.407332
Otu0022	24.5927	17.2352	34.5723	28.3859	8.35031	23.9562	14.8931	0	0.0254582	0	0	0	0	0	0.0254582	0	0	0	0	0	0	0	0	0	0	0	0	0	0	0	0	0	0	0	0	0	0	0	0	0	0	0	0	0	0	0	0	0	0
Otu0023	0.280041	0.534623	0.330957	0.356415	0.509165	0.330957	0.280041	0.0509165	0.0763747	0.0254582	0.203666	0.0763747	0.127291	0.127291	0.0763747	0.280041	0.0509165	0.127291	0.203666	0.203666	0.738289	0.0763747	0.101833	0.0254582	0.0763747	0.0763747	0.0254582	0.127291	0.560081	0.254582	0.916497	0.941955	0.738289	0.254582	0.610998	0.992872	1.4002	0.738289	1.34929	1.52749	1.96029	1.75662	0.280041	0.203666	0.381874	0.152749	0.330957	0.280041	0.101833
Otu0024	0	0	0	0	0	0	0.0254582	0	0	0	0	0	0	0	1.01833	1.14562	1.57841	2.06212	2.08758	1.4002	0.891039	0	0	0	0	0	0	0	0	0	0	0	0	0	0	0	0	0	0	0	0	0	0	0	0	0	0	0	0
Otu0025	0	0	0	0	0	0	0	0.0763747	0	0	0	0	0	0.0509165	0.203666	2.16395	1.0947	0.101833	0.738289	0.687373	0.458248	1.27291	1.68024	0.891039	0.58554	1.19654	1.222	0.560081	2.21487	0.636456	1.19654	1.88391	2.67312	0.712831	1.96029	0	0	0	0	0	0.0254582	0	0.840122	0.280041	0.356415	0.712831	0.967413	0.58554	0.509165
Otu0026	0	0	0	0	0	0.0254582	0	0	0	0	0	0	0	0	0.203666	0.712831	0.0254582	0	0.305499	0.330957	0	0	0	0	0	0	0	0	0	0	0	0	0	0	0	0.0254582	0	0	0	0	0	0	0.661914	1.4002	0.356415	0.280041	0.763747	1.04379	0.86558
Otu0027	0	0	0	0	0	0	0	0	0	0	0	0	0	0	0	0	0	0	0	0	0	0	0	0	0	0	0	0	0	0.0254582	0	0	0	0	0.0254582	1.34929	1.52749	2.13849	2.18941	2.6222	2.9277	1.45112	0	0	0.0254582	0.0254582	0.0763747	0.0509165	0.0509165
Otu0028	0.560081	0.738289	0.560081	0.483707	0.738289	0.483707	0.941955	1.04379	0.86558	0.712831	0.687373	0.738289	1.01833	1.0947	0.356415	0.661914	0.560081	0.254582	0.661914	0.610998	0.43279	0.840122	0.636456	0.280041	0.661914	0.152749	0.152749	0.712831	0.941955	0.712831	0.661914	1.68024	0.941955	0.687373	0.941955	0.967413	1.0947	0.789206	0.763747	1.47658	1.32383	0.891039	0.356415	0.610998	0.840122	0.687373	0.712831	0.712831	1.27291
Otu0029	0	0	0	0	0	0	0	0	0	0	0	0	0	0.0254582	0.152749	0.0763747	0.0509165	0	0.229124	0.178208	0.152749	0	0	0	0	0	0	0	0	0	0	0	0	0	0	0	0	0	0	0	0	0	0.789206	0.814664	0.203666	0.407332	0.0509165	0.101833	0.178208
Otu0030	1.04379	0.636456	0.43279	0.229124	0.509165	0.967413	0.43279	1.222	1.17108	0.509165	1.17108	1.34929	2.26578	3.99695	0.560081	1.57841	0.58554	0.407332	1.62933	0.509165	1.06925	0.86558	2.69857	0.738289	0.687373	1.27291	0.814664	1.14562	3.15682	0.43279	0.381874	1.42566	0.509165	0.840122	1.45112	0	0	0	0	0	0	0	0	1.55295	0.280041	1.06925	2.06212	4.58248	1.80754
Otu0031	0	0	0.0254582	0	0	0	0	0.254582	0.280041	3.15682	5.95723	0.229124	0.560081	0.178208	0.560081	2.11303	2.18941	0.636456	0.356415	0.509165	3.56415	1.78208	0.458248	2.46945	0.534623	0.43279	0.763747	2.3167	0	0.0254582	0.0509165	0.280041	0	0.101833	0	0.356415	0.381874	0.381874	1.88391	0.127291	0.127291	0.280041	0.0763747	0.305499	0.101833	0.0763747	0.0254582	0	0
Otu0032	0.86558	1.19654	0.840122	0.203666	0.229124	0.43279	0.560081	0.763747	0.86558	0.178208	0.0763747	0.483707	0.305499	1.04379	2.80041	0.560081	0.814664	1.14562	2.97862	0.814664	2.34216	0.43279	0.560081	1.32383	1.47658	0.458248	1.78208	2.03666	0.58554	0.178208	0.0509165	0.229124	0.101833	0.43279	0.178208	0.101833	0.407332	0.330957	0.509165	0.280041	0.43279	0.356415	0.0254582	0.0509165	0.534623	0.203666	1.01833	0.789206	0.229124
Otu0033	1.4002	0.229124	0.152749	0.152749	9.21589	1.01833	1.45112	0.0763747	0.0254582	0	0.0254582	0.0254582	0.0254582	0.0509165	12.5764	6.51731	5.98269	0.0763747	6.61914	23.0397	0	0	0	0	0	0	0	0	0	0	0	0	0	0	0	0	0	0	0	0	0	0	0	0	0.0254582	0	0	0	0
Otu0034	0	0	0	0.0254582	0	0	0	1.37475	0.330957	0.636456	0.840122	0.330957	0.509165	0.254582	0.0254582	0.0254582	0	0	0	0	0	0	0	0	0	0	0	0	0.0254582	0	0	0	0	0	0	0.0254582	0	0	0.0254582	0	0	0	3.02953	1.57841	2.21487	2.13849	0.229124	0.127291	0.101833
Otu0035	0.178208	0.152749	0.356415	0.509165	0.254582	0.178208	0.152749	0.58554	0.254582	0.178208	0.661914	0.178208	1.19654	0.814664	0.152749	0.280041	0	0.0763747	0.0254582	0.203666	0.127291	1.85845	1.0947	2.52037	3.02953	0.891039	1.73116	1.14562	0.280041	0.916497	0.687373	1.29837	0.560081	0.509165	1.37475	0.483707	0.636456	0.0254582	0.101833	0	0.305499	0.687373	0.101833	0.916497	0.58554	0.509165	1.32383	0.610998	0.330957
Otu0036	0.178208	0.483707	0.356415	0.661914	0.152749	0.280041	0.254582	0.127291	0.127291	0.178208	0.305499	0.152749	0.0763747	0.0763747	0.229124	0.229124	0.0509165	0.0763747	0.254582	0.356415	0.101833	0.178208	0.381874	0.0509165	0.152749	0.152749	0.127291	0.101833	1.04379	0.356415	2.36762	1.12016	1.06925	1.06925	1.42566	0.203666	0.254582	0.789206	0.814664	0.305499	0.43279	0.305499	0.483707	0.178208	0.178208	0.356415	0.407332	0.254582	0.0509165
Otu0037	0.534623	0.891039	2.77495	1.68024	0.534623	1.80754	4.07332	2.0112	0.407332	0.738289	0.356415	0.789206	0.763747	0.86558	0.101833	0.0254582	0	0.127291	0.101833	0.203666	0.127291	1.27291	1.19654	0.203666	0.127291	0.407332	0.305499	0.254582	0.967413	0.330957	0.458248	1.7057	2.24033	2.21487	0.891039	1.42566	0.789206	0.407332	0.43279	0.127291	1.12016	1.50204	1.01833	0.738289	0.661914	1.29837	3.15682	1.45112	2.74949
Otu0038	0	0	0	0	0	0	0	0.0509165	0.0254582	0	0	0	0	0.0509165	8.52851	1.55295	4.12424	3.69145	5.47352	2.52037	1.27291	0	0	0	0	0	0.0254582	0	0	0	0	0	0	0	0	0	0	0	0	0	0	0	0	0.0509165	0.0254582	0.0254582	0	0	0
Otu0039	0	0	0	0	0	0	0	0	0	0	0	0	0	0.0254582	1.29837	0.58554	0.58554	0.43279	0.560081	0.381874	1.45112	0.0763747	0.127291	0.127291	0.101833	0.0763747	0.0763747	0.152749	5.01527	3.58961	4.98982	4.70978	4.40428	3.08045	3.08045	0.0254582	0	0	0	0	0.0254582	0	0.0763747	0.0763747	0	0	0.203666	0.0509165	0
Otu0040	0	0	0	0	0	0	0	0	0.101833	0	0	0.0254582	0.0254582	0.0254582	14.5367	7.20468	7.53564	16.0642	8.91039	8.32485	11.3289	0	0	0	0	0	0	0	0	0	0	0	0	0	0	0	0	0	0	0	0	0	0	0	0	0	0	0	0
Otu0041	0	0	0	0	0	0	0	0	0.0254582	0.152749	0.0763747	0.101833	0	0.0509165	0.0254582	0	0.229124	0.203666	0.0509165	0	0.0254582	0	0.0254582	0	0.0509165	0	0	0	0.0509165	0	0	0	0	0	0	0.178208	0.127291	7.05193	0.789206	0.763747	0.178208	0.152749	0	0	0.0254582	0	0.0763747	0.0254582	0
Otu0042	0	0	0	0	0	0	0	0.0254582	0	0	0	0	0	0	1.4002	1.50204	9.64868	12.831	2.11303	2.16395	2.97862	0.534623	0.152749	2.18941	2.49491	0.712831	1.06925	0.534623	0	0	0	0	0	0	0	0	0	0	0	0	0	0	0	0	0	0	0	0	0
Otu0043	0.127291	0.43279	0.101833	0.178208	0.254582	0.152749	0.229124	1.0947	0.941955	1.14562	1.73116	1.04379	2.26578	0.738289	0.229124	0.509165	0.891039	0.203666	0.534623	1.17108	0.407332	0.381874	0.127291	0.0509165	0.229124	0.0509165	0.152749	0.0763747	0.407332	0.0509165	0.178208	0.43279	0.509165	0.254582	0.305499	1.34929	0.712831	0.814664	0.534623	0.916497	0.86558	0.636456	0.0509165	0.127291	0.203666	0.0509165	0.0254582	0.203666	0.0509165
Otu0044	0	0.0254582	0.0763747	0.0509165	0.178208	0.0763747	0.0509165	0	0	0	0	0	0	0	1.17108	1.19654	2.57128	2.82587	1.0947	0.763747	1.62933	0.203666	0.610998	0.178208	0.254582	0.203666	0.229124	0.356415	0	0	0	0	0	0	0	0.687373	1.68024	1.24745	0.127291	1.73116	0.407332	1.90937	0.789206	0.458248	0.967413	1.24745	1.27291	1.27291	1.12016
Otu0045	0.101833	0.152749	0.0509165	0.305499	0.127291	0.0763747	0.0763747	0.381874	0.381874	0.305499	0.229124	0.560081	0.127291	0.152749	0.0509165	0.305499	0.178208	0.0763747	0.0763747	0.305499	0.203666	1.45112	1.85845	1.62933	0.941955	1.12016	1.68024	1.62933	2.06212	3.18228	1.65479	1.19654	1.37475	1.57841	2.54582	1.19654	1.27291	0.916497	2.13849	1.24745	1.85845	0.891039	0.101833	0.152749	0.0254582	0.127291	0.254582	0.127291	0.0509165
Otu0046	0.203666	0.330957	0.636456	0.381874	0.152749	0.381874	0.0763747	0.458248	0.178208	0.305499	0.229124	0.178208	0.152749	0.152749	0.127291	0.127291	0	0.0254582	0.0763747	0.229124	0.0254582	0.178208	0.814664	0.407332	0.305499	0.43279	0.203666	0.127291	0.58554	0.203666	0.407332	0.254582	0.305499	0.229124	0.356415	0.407332	0.305499	0.610998	0.636456	0.178208	0.330957	0.0509165	0.203666	0.356415	0.178208	0.356415	0.407332	0.229124	0.0763747
Otu0047	0.101833	0.0509165	0.0763747	0.356415	0.0509165	0.152749	0.0254582	0.840122	0.661914	0.305499	0.992872	0.738289	0.58554	0.560081	0.356415	0.763747	0.305499	0.43279	0.636456	0.58554	0.229124	0.229124	0.178208	0.101833	0.101833	0.254582	0.127291	0.127291	0.967413	0.58554	1.45112	0.509165	0.738289	0.407332	1.12016	0.178208	0.534623	0.254582	0.534623	0.840122	0.43279	0.560081	0.101833	0.178208	0.127291	0.203666	0.356415	0.178208	0.178208
Otu0048	0.203666	0.229124	0.178208	0.0763747	0.305499	0.229124	0.254582	1.12016	1.96029	0.941955	1.4002	1.62933	0.814664	0.941955	0	0	0	0	0.0254582	0	0.0254582	0.101833	0.178208	0.152749	0.0763747	0.152749	0.127291	0.254582	0.661914	0.280041	1.0947	0.86558	1.50204	0.381874	0.840122	0.280041	0.560081	0.203666	0.101833	0.407332	0.330957	0.712831	0.254582	0.280041	0.152749	0.101833	0.254582	0.330957	0.152749
Otu0049	0.483707	0.712831	0.203666	0.305499	0.43279	0.560081	0.509165	0.509165	0.58554	0.356415	0.178208	0.534623	0.203666	1.222	0.101833	0.0254582	0	0.0254582	0.0254582	0	0.0509165	0.0509165	0.127291	0	0.127291	0.127291	0.0254582	0.101833	0.305499	0.152749	0.381874	0.0509165	0.305499	0.152749	0	0	0.0254582	0	0	0.0254582	0	0	0.0509165	0.127291	0.0254582	0.0509165	0.127291	0	0
Otu0050	0	0	0	0	0	0	0	1.55295	0.534623	0.0763747	0.101833	0.178208	0.305499	0.330957	0	0	0	0	0	0	0	0.101833	0.178208	0.0509165	0.0763747	0.101833	0.0254582	0.0763747	0.254582	0.0763747	0.127291	0.0763747	0.203666	0.0763747	0.178208	0.483707	0.458248	0.458248	0.330957	0.58554	0.534623	0.661914	1.17108	0.763747	1.0947	1.42566	0.101833	0.229124	0.127291
Otu0051	0	0	0	0	0	0	0	0	0	0	0	0	0	0	0	0	0	0	0	0	0	0	0	0	0	0	0	0	0	0	0	0	0	0	0	0	0	0	0	0	0	0	0	0	0	0	0	0	0
Otu0052	0	0	0	0	0	0	0	0	0	0	0	0	0	0	0.58554	1.29837	0.305499	0.636456	0.636456	0.916497	0.992872	4.22607	3.43686	3.13136	1.62933	3.25866	3.13136	4.30244	0	0	0	0	0	0	0	0	0	0	0	0	0	0	0	0	0	0	0	0.330957	0.305499
Otu0053	0	0	0	0	0	0	0	0	0	0	0	0	0	0	0.0254582	0	0.0254582	0	0	0	0	0	0	0	0	0	0	0	0	0	0	0	0	0	0	0	0	0	0	0	0	0	0	0	0	0	0.0254582	0	0
Otu0054	0	0	0	0	0	0	0	0	0	0	0	0	0	0	0.636456	2.18941	1.4002	1.65479	0.407332	0.534623	0.789206	0	0	0	0	0	0	0	0	0	0	0	0	0	0	0	0	0	0	0	0	0	0.0509165	0.0763747	0	0	0	0	0
Otu0055	0.127291	0.229124	0.203666	0.203666	0.152749	0.0763747	0.127291	1.14562	0.992872	0.636456	1.80754	1.06925	0.891039	0.86558	0.381874	0.636456	0.254582	0.254582	0.229124	0.381874	0.0763747	0.254582	0.254582	0.0254582	0.0763747	0.178208	0.203666	0.0763747	0.330957	0.152749	0.254582	0.203666	0.0763747	0.152749	0.381874	0.43279	0.941955	0.560081	0.840122	1.06925	0.840122	0.534623	0.0509165	0.0763747	0.0763747	0.305499	1.0947	0.738289	0.254582
Otu0056	0.0254582	0.254582	0.0763747	0.0509165	0.127291	0.0509165	0	0.458248	0.254582	0.127291	0.0763747	0.330957	0.101833	0.178208	0.0509165	0.101833	0.0254582	0.0254582	0.127291	0.152749	0.305499	0.407332	0.280041	0.229124	0.178208	0.43279	0.178208	0.381874	0.127291	0.152749	0.101833	0.127291	0.101833	0.0763747	0.0254582	0.0509165	0.0763747	0.101833	0.0763747	0.0254582	0.0763747	0.101833	0.305499	0.483707	0.458248	0.407332	0.58554	0.458248	0.178208
Otu0057	0.127291	0.152749	0.203666	0.101833	0.0509165	0.127291	0.0509165	0.636456	0.941955	0	0.101833	0.305499	0.254582	1.06925	0.610998	0.814664	1.14562	0.661914	0.636456	0.509165	0.840122	0.967413	0.560081	0.305499	0.483707	0.560081	0.738289	0.509165	0.458248	0.127291	0.0763747	0.0254582	0.509165	0.254582	0.0254582	0.305499	0.738289	0.127291	0.203666	0.560081	0.127291	0.407332	0.203666	0.0254582	0	0.0254582	1.42566	0.381874	0.941955
Otu0058	0	0	0	0	0	0	0	0	0	0	0	0	0	0	0	0	0.0254582	0.0254582	0	0	0.0509165	0	0	0.127291	0	0	0	0	0.203666	0.229124	0.687373	0.127291	0.101833	0.280041	0.356415	0.763747	0.229124	0.0509165	0.0254582	0.458248	0.127291	0.560081	0	0	0	0	2.82587	3.97149	11.4562
Otu0059	0	0	0	0	0	0	0	0	0	0	0	0	0	0.0254582	0.0254582	0.127291	0.0763747	0.0763747	0.0763747	0.152749	0.0254582	0.127291	0.229124	0.0509165	0.0509165	0.127291	0.0254582	0.0509165	0.280041	0.0509165	0.229124	0.381874	0.43279	0.330957	0.0763747	0	0	0	0	0	0	0	0	0	0	0	0.178208	0.0763747	0.0254582
Otu0060	0.305499	0.254582	0.0254582	0.0763747	0.280041	0.254582	0.203666	0.229124	0.152749	0.178208	0.330957	0.127291	0.203666	0.101833	0	0.0509165	0.0509165	0	0.0509165	0.0509165	0.127291	0.330957	0.610998	0.636456	0.407332	0.381874	0.407332	0.101833	0.152749	0.356415	0.0763747	0.101833	0.0509165	0.178208	0.127291	1.47658	1.73116	2.11303	1.14562	3.43686	2.21487	1.37475	0.101833	0.229124	0.178208	0.229124	0.101833	0.356415	0.381874
Otu0061	0.381874	0.407332	0.356415	0.43279	0.127291	0.381874	0.330957	0.483707	0.840122	0.840122	0.458248	0.687373	0.407332	1.04379	1.78208	1.0947	0.738289	0.458248	1.34929	1.27291	0.483707	0.229124	0.636456	0.229124	0.280041	0.381874	0.178208	0.152749	1.32383	0.509165	0.687373	0.687373	0.610998	0.814664	0.712831	0.330957	0.509165	0.229124	0.356415	0.534623	0.254582	0.458248	0.738289	0.636456	0.43279	1.06925	0.101833	0.0763747	0.101833
Otu0062	0	0.0254582	0.0254582	0	0.0254582	0	0	0	0	0.0254582	0.0254582	0	0.0254582	0	0.0254582	0	0.0254582	0	0.0254582	0	0	0.0254582	0.0763747	0.101833	0.0763747	0	0	0	0.0254582	0.101833	0.127291	0	0.0254582	0.0254582	0	0.229124	0.254582	0.0763747	0.152749	0.101833	0.0254582	0.0763747	0	0.0763747	0	0.0509165	0.0763747	0.0254582	0.0763747
Otu0063	0	0.0763747	0	0.0763747	0.661914	0.254582	0.407332	0	0	0	0	0	0	0	0	0	0	0	0	0	0	0.381874	0.0763747	0.152749	0.0509165	0.0254582	0.178208	0.0254582	0	0	0	0	0	0	0	0	0	0	0	0	0	0	0	0.0509165	0	0	0	0	0
Otu0064	1.34929	0.483707	0.636456	0.381874	0.891039	1.222	0.86558	1.06925	0.941955	0.738289	1.19654	0.687373	1.29837	0.58554	0	0	0	0	0	0	0	0.0763747	0	0.0509165	0	0.0254582	0	0	0	0	0	0	0	0	0	0	0	0	0	0	0	0.0254582	0	0	0	0	0	0	0
Otu0065	1.19654	1.19654	0.280041	0.738289	1.12016	0.610998	2.06212	0.356415	0.636456	0.152749	0.127291	0.534623	0.330957	0.840122	0.0254582	0	0	0.0254582	0.0509165	0.0509165	0.101833	0	0	0	0	0	0	0	0	0	0	0	0.101833	0	0	0.330957	0.483707	0.305499	0.330957	0.610998	0.534623	0.458248	1.75662	0.534623	0.86558	0.661914	0.152749	0	0.0509165
Otu0066	0.229124	0.509165	0.101833	0.0763747	0.0509165	0.0763747	0.0254582	0.534623	0.458248	0.356415	0.203666	0.229124	0.381874	0.610998	0.0509165	0.0254582	0	0	0.101833	0.152749	0.0763747	0.0763747	0.152749	0.0509165	0.101833	0.127291	0.0254582	0.0509165	0.381874	0.152749	0.280041	0.458248	0.330957	0.127291	0.305499	0.178208	0.254582	0.330957	0.280041	0.178208	0.0254582	0.254582	0.356415	0.789206	0.560081	0.43279	0.992872	0.636456	0.636456
Otu0067	0	0.0254582	0	0	0	0	0	0.560081	0.58554	0.0763747	0.407332	0.763747	0.661914	1.45112	0.458248	0.381874	0.43279	0.203666	1.55295	0.636456	0.152749	0	0	0	0	0	0	0	0	0	0	0	0	0	0	0	0	0	0	0	0	0	0.0509165	0.101833	0	0.0509165	0	0	0
Otu0068	0.229124	0.280041	0.229124	0.330957	0.203666	0.254582	0.305499	0.330957	0.254582	0.203666	0.254582	0.254582	0.0763747	0.381874	0.0763747	0.203666	0.0509165	0.0763747	0.0763747	0.127291	0.101833	0.560081	0.560081	0.509165	0.280041	0.509165	0.763747	0.992872	0.458248	0.534623	0.203666	0.58554	0.203666	0.254582	0.509165	0.381874	0.509165	0.330957	0.254582	0.203666	0.738289	0.560081	0.101833	0.203666	0.0509165	0.127291	0.43279	0.254582	0.0763747
Otu0069	0.916497	0.738289	0.636456	0.840122	0.916497	1.01833	0.661914	0.381874	0.0254582	0	0	0.152749	0	0.58554	0.0254582	0.152749	0.152749	0.178208	0.101833	0.101833	0.0763747	0.127291	0.280041	0	0.0509165	0.0509165	0.0254582	0.0763747	0.407332	0.483707	0.203666	0.0763747	0.178208	0.458248	0.178208	0.0763747	0.0509165	0.0509165	0	0.101833	0.101833	0.101833	2.97862	1.62933	1.93483	2.95316	0.101833	0.0509165	0.0763747
Otu0070	0.0254582	0	0.0254582	0.0763747	0.0254582	0	0.0254582	1.88391	0.458248	0.356415	0.534623	0.891039	0.661914	0.738289	0	0	0	0	0	0.0254582	0	0.0254582	0	0.0254582	0	0.0254582	0.0254582	0	0	0	0	0	0	0	0	0.0254582	0.0509165	0	0.0763747	0.0763747	0.0509165	0.0763747	0.0254582	0	0	0.0254582	0.0763747	0.0509165	0.0509165
Otu0071	0	0	0	0	0	0	0	0.0763747	0.0763747	0.0254582	0.0509165	0.0509165	0.0254582	0.101833	0.0509165	0	0.127291	0.0254582	0.0254582	0.0254582	0.0763747	0	0.0254582	0.0254582	0.0763747	0	0.0254582	0.0509165	0.280041	0.687373	0.560081	0.636456	0.509165	0.534623	0.687373	0.229124	0.101833	0	0.0254582	0.127291	0.229124	0.101833	0.636456	0.891039	1.0947	0.840122	0.381874	0.407332	0.381874
Otu0072	0	0	0	0	0	0	0	0	0	0	0	0	0	0	0	0	0	0	0	0	0	0	0	0	0	0	0	0	0.0509165	0.0254582	0	0	0	0	0	1.17108	0.86558	1.0947	2.18941	0.280041	0.560081	0.636456	0	0	0	0	0	0	0
Otu0073	0	0	0	0	0	0	0	0	0	0	0	0	0	0	0.0509165	0.101833	0.127291	0.0254582	0.127291	0.101833	0.152749	0	0	0	0	0	0	0	0	0.0254582	0	0	0	0.0254582	0	1.65479	1.34929	1.4002	0.763747	2.52037	1.47658	1.32383	0	0	0	0	0.381874	0.305499	0.483707
Otu0074	0.152749	0.0254582	0.356415	0.101833	0.509165	0.127291	0.203666	0	0	0	0	0.0254582	0	0	0.0254582	0	0	0	0	0	0	0	0	0	0	0	0	0	0	0	0	0	0	0	0	0	0	0	0	0.203666	0	0	0	0	0	0	0	0	0
Otu0075	0	0	0	0	0	0	0	0	0	0	0	0	0	0	0	0	0	0	0	0.0254582	0	4.50611	1.50204	2.39308	2.97862	3.2332	3.08045	2.39308	0	0	0	0	0	0	0	0	0	0	0	0	0	0	0	0	0	0	0	0	0
Otu0076	0.178208	0.127291	0.101833	0.0509165	0.101833	0.152749	0.101833	0.203666	0.458248	0.254582	0.254582	0.229124	0.229124	0.330957	0.0763747	0.229124	0.178208	0.152749	0.178208	0.178208	0.254582	0.0509165	0.0763747	0.0254582	0.0254582	0.101833	0.0509165	0.0763747	0.0509165	0.127291	0.101833	0.0763747	0.178208	0.0254582	0.0763747	0.330957	0.305499	0.152749	0.356415	0.687373	0.610998	0.203666	0.254582	0.458248	0.254582	0.305499	0.43279	0.458248	0.178208
Otu0077	0.0509165	0	0.127291	0.0509165	0.0254582	0	0	0.458248	0.178208	0.101833	0.636456	0.254582	0.203666	0.330957	0.127291	0.305499	0.0509165	0.0254582	0.127291	0.203666	0.0254582	0.254582	0.127291	0.127291	0.101833	0.254582	0.203666	0.101833	0.356415	0.152749	0.203666	0.0509165	0.0763747	0.0763747	0.152749	0.0254582	0.101833	0.0509165	0.0763747	0.0254582	0.127291	0.127291	0.0509165	0.0254582	0.0254582	0.0509165	0.101833	0.0509165	0.0509165
Otu0078	0	0.101833	0.178208	0.101833	0.0254582	0.0254582	0.178208	0.280041	0.330957	0.127291	0.0509165	0.356415	0.0509165	0.229124	0.0254582	0.101833	0.0254582	0.0254582	0.0509165	0.0254582	0.101833	0.407332	0.58554	0.305499	0.203666	0.280041	0.280041	0.280041	0.534623	0.610998	0.280041	0.483707	0.305499	0.509165	0.356415	0.229124	0.356415	0.0509165	0.0763747	0.178208	0.305499	0.305499	0.203666	0.152749	0.0254582	0.0509165	0.101833	0.127291	0.0509165
Otu0079	0	0	0	0	0	0.0254582	0	0	0	0	0	0	0	0	0	0	0	0.0254582	0	0	0.0254582	0	0	0.0509165	0	0	0	0	0	0	0	0	0	0	0	0	0	0	0	0	0	0	0	0	0	0	2.77495	1.85845	4.98982
Otu0080	0.0509165	0.152749	0.0763747	0.0254582	0.0763747	0.101833	0.0763747	0	0	0	0	0	0	0	0.738289	0.58554	0.814664	0.483707	0.789206	0.687373	0.330957	0.127291	0.356415	0.0509165	0.0509165	0.330957	0.0763747	0.152749	0.203666	0.381874	0.254582	0.203666	0.814664	0.203666	0.101833	0.254582	0.152749	0.0509165	0.101833	0.178208	0.101833	0.152749	0.610998	0.560081	0.661914	0.891039	0.916497	0.483707	0.661914
Otu0081	0.58554	0.814664	0.86558	0.687373	1.01833	1.29837	1.34929	1.32383	0.152749	0.0509165	0.0509165	0.229124	0.0254582	0.407332	0.407332	0.43279	0.0254582	0	0.178208	0.254582	0.127291	3.08045	0	0.101833	0	0.330957	0	0.0254582	0.738289	0.763747	0.712831	0.560081	1.17108	0.687373	1.01833	0.0763747	0.0763747	0.152749	0.0254582	0.203666	0.636456	0.610998	0.330957	0.0254582	0.381874	0.458248	0.712831	0.661914	0.86558
Otu0082	0.0254582	0.0763747	0.0763747	0.101833	0.0763747	0.0763747	0	0.814664	0.509165	0.58554	1.04379	0.840122	0.101833	1.12016	0	0	0.0254582	0	0	0.0254582	0	0.203666	0.330957	0.203666	0.305499	0.203666	0.43279	0.152749	0.330957	0.152749	0.43279	0.254582	0.101833	0.381874	0.178208	0	0	0	0	0	0	0	0.0254582	0	0	0.0254582	0.178208	0.0509165	0
Otu0083	0	0.0509165	0	0	0.178208	0.0509165	0.0254582	0.127291	0.203666	0.330957	0.407332	0.203666	0.152749	0.254582	0.0763747	0.0509165	0.0509165	0	0.152749	0.0254582	0.0509165	0.152749	0.305499	0	0.0254582	0.254582	0.280041	0.127291	0.0509165	0.0763747	0.0509165	0.0509165	0	0.0509165	0	0.0509165	0.0254582	0	0.0509165	0	0.127291	0.101833	0.305499	0.178208	0.330957	0.0254582	0.178208	0.254582	0.203666
Otu0084	0.127291	0.254582	0.203666	0.203666	0.305499	0.178208	0.178208	0.127291	0.0763747	0.0509165	0.0509165	0.0509165	0	0.280041	0	0	0	0	0.0254582	0.0509165	0	0.305499	0.356415	0.127291	0.203666	0.381874	0.178208	0.58554	0	0	0	0.0509165	0.0254582	0	0.0254582	0.229124	0.86558	0.330957	0.101833	0.407332	0.560081	1.01833	0.458248	0.305499	0.0763747	0.127291	0.152749	0.254582	0.101833
Otu0085	0.203666	0.43279	0.305499	0.127291	0.127291	0.840122	0.43279	0	0	0	0	0	0	0	0	0	0	0	0	0	0.0254582	0	0	0	0	0.0254582	0	0	0	0	0	0	0	0	0	0	0	0	0.0254582	0	0	0	0.636456	0.636456	1.78208	0.840122	1.32383	2.69857	0.789206
Otu0086	0	0	0	0	0	0	0	0	0	0	0	0.0763747	0	0	0.152749	0.127291	0.0509165	0.101833	0.0763747	0.254582	0.127291	0.0254582	0.509165	0.152749	0.0254582	0.0763747	0.560081	0.636456	0	0.254582	0	0	0.0763747	0	0.127291	0.0254582	0	0	0	0	0	0	0.0509165	0.127291	0.0763747	0.0254582	0.0254582	0.254582	0.0763747
Otu0087	0.0254582	0.0509165	0	0.0509165	0.0254582	0.0254582	0.0763747	0	0	0	0	0	0	0	0.229124	0.254582	0.152749	0.0763747	0.0509165	0.203666	0.152749	0.0509165	0.0254582	0.0254582	0.0254582	0.0254582	0.0763747	0.0254582	0	0	0	0.0254582	0	0	0	0	0	0	0	0	0	0	0.178208	0.763747	0.661914	0.381874	0.356415	0.305499	0.127291
Otu0088	0.330957	0.43279	0.0509165	0.178208	0.152749	0.330957	0.891039	0.0763747	0.101833	0	0.0509165	0.0254582	0.0509165	0.0254582	0	0.0509165	0	0.0509165	0.0509165	0.152749	0	0.0763747	0.101833	0.0509165	0.0254582	0.101833	0.229124	0.101833	0.152749	0.101833	0.101833	0.0509165	0.0254582	0.178208	0	0.0763747	0.356415	0.254582	0	0.254582	0.43279	0.229124	0.0254582	0.178208	0.203666	0.229124	0.483707	0.254582	0.101833
Otu0089	0	0	0	0	0	0	0	0	0	0.0254582	0	0	0	0	0	0	0	0	0	0	0	0	0	0	0	0	0	0	0	0.0254582	0	0	0	0	0	0.738289	0.814664	1.0947	6.72098	0.356415	0.330957	0.330957	0.178208	0.738289	0.127291	0.661914	0	0	0
Otu0090	0.0763747	0.152749	0.0763747	0.0254582	0.101833	0.203666	0.0509165	0.101833	0	0	0	0.152749	0	0	0.203666	0.330957	0.0763747	0.0763747	0.509165	0.229124	0.254582	0.127291	0.229124	0.0509165	0.127291	0.152749	0.280041	0.101833	0.203666	0.127291	0.127291	0	0.152749	0.0763747	0.178208	0.127291	0.305499	0.0254582	0.178208	0.381874	0.43279	0.152749	0.152749	0.0254582	0.0509165	0.0254582	0.0254582	0.0509165	0
Otu0091	0	0	0	0	0	0	0	0.0254582	0	0.0254582	0	0.0509165	0.0254582	0	0	0	0	0	0	0	0	0	0	0	0	0	0	0	0	0	0	0	0	0	0	0.0509165	0	0	0	0	0	0.0254582	0	0	0.0254582	0	0	0	0
Otu0092	3.13136	4.91344	2.95316	3.64053	9.2668	5.80448	4.50611	0	0	0	0	0	0	0	0	0	0	0	0	0	0	0	0	0	0	0	0	0	0	0	0	0	0	0	0	0	0	0	0	0	0	0	0	0	0	0	0	0	0
Otu0093	0.152749	0.0763747	0	0.0254582	0.280041	1.12016	0.280041	0	0	0	0	0	0	0	0	0	0	0	0	0	0	0	0	0	0	0	0	0	0	0	0	0	0	0	0	0	0	0	0	0	0	0	0	0	0	0	0	0	0
Otu0094	0.229124	0.43279	0.305499	0.305499	0.203666	0.178208	0.203666	0.0763747	0	0.0509165	0.280041	0	0.0254582	0.0254582	0.0509165	0.0509165	0	0.0763747	0.0509165	0.0763747	0	0.152749	0.203666	0.0509165	0.0509165	0.152749	0.0509165	0.0254582	0.280041	0.127291	0.178208	0.330957	0.0763747	0.101833	0.178208	0	0	0.0254582	0	0	0	0	0.0763747	0.101833	0.101833	0.305499	0.0509165	0.0509165	0
Otu0095	0.0509165	0.178208	0.0254582	0.0763747	0.152749	0.152749	0.203666	0.101833	0.178208	0.0763747	0.101833	0.178208	0	0.152749	0.0254582	0.101833	0.101833	0	0.0254582	0.0509165	0.229124	0.178208	0.356415	0.127291	0.127291	0.330957	0.178208	0.305499	0.152749	0.560081	0.254582	0.101833	0.483707	0.101833	0.941955	0.178208	0.280041	0.127291	0.0763747	0.127291	0.127291	0.280041	0.0254582	0.0254582	0	0.0509165	0.0509165	0.152749	0.0254582
Otu0096	0	0	0	0	0	0	0	0	0	0	0	0	0	0	0	0.0254582	0	0	0	0	0.0254582	0	0	0	0	0	0	0	0	0	0	0	0	0	0	0	0	0	0	0	0	0	0.0254582	0	0.0254582	0.0509165	0.254582	0.560081	0.661914
Otu0097	0.0763747	0.203666	0.152749	0.101833	0.229124	0.0254582	0.229124	0.0763747	0.0254582	0.0254582	0.0254582	0	0	0.0509165	0.254582	0.178208	0.0254582	0	0.178208	0.229124	0.0763747	0.152749	0.280041	0.0254582	0.0509165	0.0254582	0.0254582	0.0763747	0.127291	0.0509165	0.101833	0.0763747	0.0254582	0.0763747	0.0509165	0.356415	0.254582	0.305499	0.203666	0.356415	0.280041	0.203666	0.254582	0.229124	0.178208	0.280041	0.229124	0.356415	0.178208
Otu0098	0.0509165	0.0509165	0	0.101833	0.0509165	0.0509165	0.101833	0	0	0	0	0	0	0	0.840122	0.280041	0.483707	0.534623	1.65479	0.534623	0.712831	0.0509165	0.0509165	0.0254582	0.0763747	0.0254582	0.101833	0.0763747	0.0763747	0.0763747	0.0254582	0	0.381874	0.0254582	0.0763747	0	0.229124	0.178208	0.0763747	0.305499	0	0.127291	0.152749	0.0509165	0.0254582	0.0763747	0.101833	0.0763747	0.254582
Otu0099	0	0	0	0	0	0	0	0	0	0	0	0	0	0	0	0	0	0.0254582	0	0	0.0763747	2.08758	1.06925	0.891039	1.32383	1.88391	0.916497	1.01833	0.458248	0.534623	0.992872	2.9277	1.42566	0.280041	1.17108	0	0	0	0	0	0	0	0	0	0.0254582	0	1.42566	1.27291	0.687373
Otu0100	0	0	0	0	0	0	0	0	0	0	0	0	0	0	0	0	0	0.0763747	0	0	0	0	0	0	0	0	0	0	0	0	0	0	0	0	0	0	0	0	0	0	0	0	0	0	0	0	3.15682	4.9389	1.50204
Otu0101	0	0.0254582	0.0254582	0	0.127291	0.0254582	0.330957	0	0.152749	0.0254582	0	0.0254582	0.0254582	0	0.0254582	0	0	0	0	0	0	0.127291	0	0	0	0	0.0509165	0.229124	0.610998	0.407332	2.26578	0.101833	2.46945	0.101833	1.17108	1.01833	2.16395	1.01833	1.222	0.381874	0.789206	0.712831	0.738289	0.483707	5.2444	1.222	0.280041	0	0.254582
Otu0102	0.687373	0.381874	0.0509165	0.178208	0.101833	0.280041	0.483707	0.0254582	0	0	0	0.0254582	0	0.0254582	0.0254582	0.0254582	0	0	0.0254582	0	0.0254582	0.0509165	0	0.0509165	0.0254582	0.0763747	0	0.0763747	0.0509165	0	0.101833	0.0254582	0	1.37475	0.203666	0.330957	0.0763747	0.789206	0.483707	0.229124	0.101833	0.0763747	2.08758	4.60794	2.67312	2.72403	0.43279	1.57841	0.381874
Otu0103	0.280041	0.229124	0.178208	0.229124	0.0509165	0.280041	0.127291	0.280041	0.636456	0.229124	0.152749	0.178208	0.127291	0.381874	0.534623	0.712831	0.254582	0.381874	0.509165	0.509165	0.381874	0.254582	0.330957	0.229124	0.101833	0.254582	0.254582	0.203666	0.229124	0.254582	0.254582	0.178208	0.305499	0.0509165	0.152749	0.0509165	0.330957	0.0763747	0.101833	0.0763747	0.229124	0.152749	0.916497	0.687373	0.509165	0.840122	0.152749	0.127291	0.0509165
Otu0104	0	0	0	0	0	0	0	0.381874	0.356415	0.0254582	0.0509165	0	0.178208	0.0509165	0	0	0	0	0	0	0	0.356415	0.0509165	0.560081	0.483707	0.280041	0.254582	0.0763747	0.280041	0.330957	0.712831	0.356415	0.43279	0.407332	0.178208	0	0	0	0	0	0.0254582	0	0.254582	0.636456	0.178208	0.458248	0.0254582	0	0
Otu0105	0	0	0	0	0	0	0	0	0	0.661914	0.43279	0.0509165	0	0	0	0	0.0509165	0.0254582	0	0	0	0	0	0	0	0	0	0	0	0	0	0	0	0	0	0	0	0	0.0509165	0	0	0	0.0254582	0.203666	0.0763747	0.0254582	0	0.0254582	0
Otu0106	0	0	0	0	0	0	0	0	0	0	0	0	0	0	0	0	0	0	0	0	0	3.99695	3.25866	2.34216	2.11303	3.46232	4.65886	2.90224	0	0	0	0	0	0	0	0	0	0	0	0	0	0	0	0	0	0	0	0	0
Otu0107	0	0	0	0	0	0	0	0.0254582	0	0	0	0	0	0	4.76069	0.0763747	2.52037	4.14969	2.24033	1.55295	3.36049	0	0	0	0	0	0	0	0.254582	0.0254582	0.0254582	0	0.0509165	0.0509165	0.0509165	0	0.101833	0	0	0	0.0509165	0	0	0.0509165	0	0	0	0	0
Otu0108	0.101833	0.152749	0.152749	0.127291	0.101833	0.127291	0.101833	0.534623	0.636456	0.127291	0.0509165	0.254582	0.152749	0.712831	0	0	0	0	0.127291	0.0509165	0	0.280041	0.356415	0.203666	0.101833	0.229124	0.0763747	0.254582	0.178208	0	0	0.0763747	0	0.0763747	0.0509165	0.178208	0.43279	0	0.0509165	0.458248	0.254582	0.43279	0.229124	0.280041	0.127291	0.305499	0.254582	0.407332	0.101833
Otu0109	0.152749	0.152749	0.0763747	0	0.229124	0	0.0763747	0	0	0	0	0	0	0	0.101833	0.101833	0.407332	0.0254582	0.305499	0.152749	0.127291	0	0	0.0254582	0	0	0	0	0	0.0254582	0	0	0	0	0	0.0509165	0.152749	0.0254582	0	0.127291	0	0.152749	0.127291	0.992872	3.8442	2.39308	0.254582	1.47658	0.636456
Otu0110	3.08045	3.69145	3.05499	4.45519	1.75662	2.97862	3.79328	0	0	0	0	0	0	0	0.560081	1.12016	0.152749	0.0509165	0.840122	1.14562	1.04379	0	0	0	0	0	0	0	0	0	0	0	0	0	0	0	0	0	0	0	0	0	0	0	0	0	0	0	0
Otu0111	0	0	0	0	0	0	0	0	0	0	0	0	0	0	0	0	0	0	0	0	0	0	0	0	0	0	0	0	0	0	0	0	0	0	0	0	0	0	0	0	0	0	0	0	0	0	0	0	0
Otu0112	0.0509165	0.0509165	0.0254582	0.0763747	0.0509165	0.0509165	0.101833	0.58554	0.127291	0.127291	0.0763747	0.178208	0.178208	0.280041	0.0763747	0.0509165	0.0763747	0.178208	0.0509165	0.0763747	0.0254582	0.0254582	0.101833	0	0	0.0509165	0.0763747	0.0509165	0.229124	0.101833	0.127291	0.101833	0.407332	0.0763747	0.0509165	0.0254582	0.0509165	0.101833	0.0509165	0.0763747	0.0763747	0.101833	0.661914	1.32383	0.381874	0.330957	0.229124	0.280041	0.152749
Otu0113	0.0509165	0.178208	0.101833	0.127291	0.101833	0.127291	0.0509165	0.101833	0	0.0509165	0.0509165	0.0254582	0.101833	0.0763747	0.127291	0.254582	0	0.0763747	0.0763747	0.101833	0	0.101833	0.203666	0.0509165	0.101833	0.0509165	0.127291	0.127291	0.203666	0.0254582	0.0254582	0.0763747	0.0254582	0.0254582	0.178208	0.712831	1.19654	0.814664	0.86558	1.01833	1.0947	0.967413	0.254582	0.305499	0.0763747	0.152749	0.127291	0.127291	0.101833
Otu0114	0	0	0	0	0	0	0	0	0	0	0	0	0	0.0254582	0	0	0	0	0	0	0	0	0	0	0	0	0	0	0	0	0	0	0	0	0	0	0	0	0	0	0	0	0	0	0	0	0.0509165	0	0
Otu0115	0	0	0	0	0	0	0	0	0	0	0	0	0	0	0	0.0254582	0	0	0	0	0	0	0	0	0	0	0	0	0.0254582	0	0	0	0	0	0	0.0254582	0	0	0	0	0	0	0.0254582	0	0	0	0	0	0
Otu0116	0.127291	0.330957	0.101833	0.127291	0.305499	0.0509165	0.152749	0.280041	0.0254582	0.101833	0.101833	0.0509165	0	0.0254582	0	0	0	0	0	0	0	0	0	0.0254582	0	0.0509165	0.0254582	0.0254582	0.0763747	0.127291	0.152749	0.152749	1.42566	0.152749	0.0763747	0	0.0254582	0	0.101833	0	0.0254582	0	0	0	0	0	0	0	0
Otu0117	0.814664	0.814664	0.483707	0.280041	0.967413	0.687373	1.19654	0	0	0	0	0	0	0	0.763747	0.687373	0.534623	0.610998	0.381874	0.152749	0.280041	0.0254582	0	0	0.0254582	0.101833	0.0254582	0.0254582	0.560081	0.43279	0	0	0.178208	0.152749	0.152749	0.0509165	0.483707	0.0254582	0.0254582	0.661914	0.0509165	0.280041	0	0	0	0	0	0	0
Otu0118	0	0	0	0	0	0	0	0	0	0	0	0	0	0	0	0	0	0	0	0	0	0	0	0	0	0	0	0	2.52037	4.37882	5.2444	3.25866	1.88391	5.42261	2.97862	0	0	0	0	0	0	0	0	0	0	0	0	0	0
Otu0119	0	0	0	0	0	0	0	0.305499	0.610998	0.407332	0.534623	0.610998	0.229124	0.560081	0	0	0	0	0.0254582	0	0.330957	0.101833	0.254582	0.0254582	0.127291	0.229124	0.0763747	0.178208	0.280041	0.330957	0.0509165	0.101833	0.330957	0.127291	0.916497	0.254582	0.280041	0.330957	0.152749	0.178208	0.203666	0.178208	0.101833	0.0254582	0.0763747	0	0.0763747	0.152749	0.0763747
Otu0120	0	0	0	0	0	0	0	0	0	0	0	0	0	0	0	0	0	0	0	0	0	0	0	0	0	0	0	0	0	0	0	0	0	0	0	0.0254582	0	0	0	0.0254582	0.0509165	0	0.0254582	0.0509165	0.0254582	0.0254582	0	0	0
Otu0121	0.203666	0.101833	0.0509165	0.483707	0.483707	0.305499	0.840122	0	0	0	0	0	0	0	0.86558	1.47658	1.57841	0.916497	1.42566	0.407332	0.967413	0	0	0	0	0	0	0	0	0	0	0	0	0	0	0	0.0509165	0.152749	0	0.101833	0	0.534623	0	0	0	0	1.19654	0.789206	1.34929
Otu0122	0.381874	0.687373	0.381874	0.610998	1.222	0.43279	0.610998	0	0	0	0	0	0	0	0.0763747	0.152749	0.0254582	0.0254582	0.0509165	0.254582	0.101833	0.0509165	0.0254582	0	0.0254582	0.0254582	0	0.0254582	0	0.0254582	0	0	0	0	0	0.43279	0.610998	0.280041	0.152749	0.661914	0.229124	0.534623	0	0	0	0	0.305499	0.0763747	0
Otu0123	0	0	0	0	0	0	0	0	0	0	0	0	0	0	0	0	0.0254582	0	0.101833	0.0763747	0.0763747	0	0	0	0	0	0	0	0	0	0	0.280041	0	0.0254582	0	0	0	0	0	0	0	0	0	0	0	0	0	0	0
Otu0124	0.0509165	0	0.152749	0.0509165	0.101833	0.178208	0	0	0	0	0	0	0	0	0.152749	0.101833	0.101833	0.127291	0	0.305499	0.381874	1.37475	1.73116	1.12016	0.203666	0.661914	1.19654	1.06925	0	0	0	0	0	0	0	0	0	0	0	0	0	0	0.229124	0.152749	0.43279	0.305499	0.127291	0.0509165	0.0254582
Otu0125	0.0254582	0.0254582	0.0254582	0.0763747	0.0509165	0.0763747	0.0763747	0.152749	0.0509165	0.127291	0.280041	0.152749	0.203666	0.203666	0	0.0763747	0.0254582	0.0254582	0.0763747	0.0509165	0.178208	0.0509165	0.178208	0.254582	0.0763747	0.101833	0.178208	0.280041	0.43279	0.203666	0.152749	0.178208	0.229124	0.254582	0.203666	0.407332	0.534623	0.483707	0.305499	0.941955	0.636456	0.687373	0.0509165	0.101833	0.0763747	0.152749	0.0763747	0.152749	0.0509165
Otu0126	0.203666	0.178208	0.381874	0.534623	0.483707	0.330957	0.305499	0	0	0	0	0	0	0	1.01833	0.483707	0.86558	0.509165	0.661914	0.43279	0.458248	0	0	0	0	0	0	0	0	0.0254582	0	0	0	0	0	0.0254582	0.0509165	0	0.0254582	0.0254582	0.101833	0.0763747	1.12016	0.330957	0.738289	0.560081	0.0763747	0.0254582	0
Otu0127	0.229124	0.101833	0.280041	0.43279	0.101833	0.0254582	0.610998	0.178208	0	0.0509165	0.0763747	0.0509165	0.0254582	0.0254582	0.152749	0.0254582	0	0	0.0509165	0	0.127291	0.101833	0.127291	0.0254582	0	0.0254582	0.0254582	0.0763747	1.90937	0.534623	0.610998	1.45112	0.330957	1.19654	1.88391	0.152749	0.58554	0.483707	0.101833	0.203666	0	0.178208	0.280041	0	0.0509165	0	0.687373	0.560081	2.77495
Otu0128	0.0509165	0	0.0509165	0.152749	0.0509165	0.0763747	0.152749	0.0509165	0.229124	0.0254582	0.0254582	0.0509165	0.0509165	0.0509165	0	0	0	0	0	0.0254582	0	0.203666	0.101833	0.178208	0.0509165	0.0509165	0.101833	0.0509165	0.152749	0.280041	0.254582	0.254582	0.356415	0.203666	0.280041	0.0509165	0.203666	0.0509165	0.127291	0.0254582	0.0509165	0.127291	0.0509165	0	0.101833	0.101833	0.330957	0.0763747	0.0763747
Otu0129	0.0254582	0.127291	0.0254582	0.0254582	0.0763747	0.0254582	0.254582	0.0509165	0.0254582	0	0.0254582	0.0254582	0	0.178208	0.0509165	0.0763747	0.0254582	0	0.152749	0.0509165	0.0254582	0	0.127291	0.0254582	0	0.0763747	0.0763747	0.0254582	0.127291	0.0254582	0.0763747	0	0.0509165	0	0	0.0763747	0.127291	0.0763747	0	0.127291	0.101833	0.101833	0.101833	0.127291	0.152749	0.0763747	0.356415	0.178208	0.152749
Otu0130	0	0.178208	0.0763747	0.101833	0.0763747	0.101833	0.0763747	0.0509165	0.152749	0	0.0254582	0.0509165	0	0.101833	0.152749	0.0254582	0.0509165	0.0763747	0.203666	0.0763747	0.0763747	0.152749	0.152749	0.0509165	0	0	0.0509165	0.0509165	0.356415	0.152749	0.203666	0.0254582	0.381874	0.229124	0.101833	0.152749	0.280041	0.0763747	0.0509165	0.178208	0.0254582	0.254582	0.891039	0.763747	0.941955	1.65479	0.203666	0.280041	0.356415
Otu0131	0	0	0	0	0	0	0	0	0	0	0	0	0	0	0	0	0	0	0	0	0	0	0	0	0	0	0	0	0	0	0	0	0	0	0.0254582	0	0.0254582	0	0	0	0.0254582	0.0254582	5.21894	4.58248	4.55703	4.0224	0.0254582	0	0.0254582
Otu0132	0.330957	0.101833	0.0763747	0.0509165	0.152749	0.0254582	0.178208	1.17108	0.127291	0.330957	0.0509165	0.280041	0.203666	0.58554	0	0.0763747	0	0.0254582	0.0509165	0.0509165	0.127291	0.560081	0.738289	0.178208	0.101833	0.101833	0.0254582	0.203666	0.229124	0.127291	0.229124	1.24745	1.29837	1.01833	0.509165	0.0254582	0.0509165	0.229124	0	0.0254582	0.43279	0.0254582	0.0509165	0.101833	0.127291	0.636456	0.661914	0.127291	0.560081
Otu0133	0.0509165	0.178208	0.0763747	0.0509165	0	0	0	0.0254582	0.0763747	0.330957	0.356415	0.356415	0.229124	0.178208	0	0	0	0.101833	0.0254582	0.0254582	0.0254582	0	0	0	0	0	0	0.0509165	0	0	0	0	0.0254582	0.0254582	0	0.203666	0.127291	0.152749	0.178208	0	0.0509165	0.178208	0.203666	0.152749	0	0.203666	0.0254582	0	0
Otu0134	0.127291	0.280041	0.229124	0.203666	0.305499	0.152749	0.127291	0	0	0	0	0	0	0	0	0	0	0	0	0	0	0	0	0	0	0	0	0	0	0	0	0	0	0	0	0.127291	0.381874	0.152749	0.0763747	0.280041	0.483707	0.356415	0.43279	0.101833	1.80754	1.78208	0	0	0
Otu0135	0	0	0	0	0	0	0.0254582	0	0	0	0	0	0	0	0.127291	0	0	0	0.0509165	0	0	0	0	0	0	0	0	0	0	0	0	0	0	0	0	0	0	0	0	0.0509165	0	0	0	0.0509165	0	0	0.0254582	0	0
Otu0136	0.0763747	0.229124	0.0763747	0.101833	0.0763747	0.152749	0.0509165	0.738289	0.483707	0.203666	0.127291	0.534623	0.509165	0.280041	0	0.0509165	0	0.0254582	0.0254582	0.0509165	0.0509165	0.407332	0.229124	0.178208	0.0763747	0.381874	0.178208	0.229124	0.305499	0.0509165	0.330957	0.229124	0.941955	0.101833	0.330957	0.0509165	0.0509165	0	0.0763747	0.0254582	0.152749	0.0254582	0.58554	0.407332	0.356415	0.229124	0.0254582	0.0763747	0.0509165
Otu0137	0	0	0	0	0	0	0	0	0	0	0	0	0	0	0	0	0.0254582	0	0	0.0254582	0	0.254582	0.178208	0.0763747	0.152749	0.101833	0.127291	0.0509165	0	0	0	0	0	0	0	1.04379	1.222	0.712831	0.610998	1.34929	0.814664	1.47658	0.0254582	0.0254582	0	0	0	0	0
Otu0138	0.0254582	0.0509165	0.0254582	0.0509165	0	0.0763747	0.0254582	1.52749	1.17108	0.58554	0.738289	0.509165	0.967413	0.661914	0	0.0509165	0.0509165	0.127291	0.101833	0.101833	0.101833	0.0509165	0.0254582	0.0509165	0.0254582	0	0.0509165	0.0254582	0.0509165	0.0763747	0.0763747	0.0509165	0.0763747	0.127291	0.152749	0	0	0	0	0	0	0	0.0763747	0.0509165	0.152749	0	0	0	0.0509165
Otu0139	0	0	0	0	0	0	0	0	0	0	0	0	0	0	0	0	0	0	0	0	0	0	0	0	0	0	0	0	0	0	0	0	0	0	0	0	0	0	0	0	0	0	0	0	0	0	0	0	0
Otu0140	0	0	0	0	0	0	0	0	0.0254582	0	0	0	0	0	0.43279	0.407332	2.69857	3.97149	0.738289	0.636456	1.04379	0.127291	0.0763747	0.509165	0.330957	0.178208	0.152749	0.127291	0	0	0	0	0	0	0	0	0	0	0	0	0	0	0	0	0	0	0.0509165	0	0
Otu0141	0	0	0	0	0	0	0	0	0	0.0254582	0	0	0	0	2.39308	3.94603	3.46232	3.69145	3.05499	1.80754	2.34216	0	0	0	0	0	0	0	0	0	0	0	0	0	0	0	0	0	0	0	0	0	0	0	0	0	0	0	0
Otu0142	0.0763747	0.101833	0	0.0509165	0.0763747	0.0509165	0.0763747	0.178208	0.280041	0.0509165	0.152749	0.254582	0.280041	0.305499	0	0.0509165	0.0509165	0	0	0.0509165	0	0.101833	0.254582	0.0763747	0.101833	0.0509165	0.178208	0.0763747	0.0254582	0.0509165	0	0.0254582	0.152749	0.0254582	0.0509165	0.101833	0.152749	0.0509165	0.0763747	0.127291	0.178208	0.0763747	0.381874	0.330957	0.178208	0.305499	0.203666	0.0763747	0.0509165
Otu0143	0.0254582	0.0254582	0.0509165	0.0509165	0.0254582	0.0254582	0.0254582	0.738289	0.661914	0.661914	0.712831	1.01833	0.381874	0.610998	0.0254582	0	0	0	0.0254582	0	0	0	0	0	0	0	0	0.0254582	0	0	0.0254582	0.0509165	0	0	0.0254582	0.0763747	0.178208	0.0254582	0.101833	0.0763747	0.0509165	0.381874	0.0509165	0.0509165	0.178208	0.0509165	0.0509165	0.101833	0.0254582
Otu0144	0	0	0	0	0	0	0	0	0.840122	0.0509165	0	0	0	0	0	0	0	0	0	0	0	0	0	0	0	0	0	0	0	0.0254582	0.992872	0	0.0509165	0.0254582	0	0	0	0	0	0	0	0	0	0	0.0254582	0	0.0254582	0	0.0254582
Otu0145	0	0	0	0	0	0	0	0	0	0	0	0	0	0	0	0	0	0	0	0	0	0	0	0	0	0	0	0	0	0	0	0	0	0	0	0	0.0254582	0	0	0	0	0	5.37169	4.17515	2.64766	4.88798	0	0	0.0254582
Otu0146	0.152749	0.0763747	0	0.0254582	0.0509165	0.101833	0.0254582	0.101833	0.280041	0.0254582	0.0509165	0.0509165	0.0763747	0.127291	0.407332	0.101833	0.229124	0.0763747	0.152749	0.254582	0.280041	0	0	0.0254582	0	0	0	0.0254582	0.127291	0.0254582	0.101833	0.229124	0.0254582	0.0763747	0.152749	0.101833	0.0254582	0	0.0509165	0.0509165	0.0509165	0.0254582	0.101833	0.483707	0.280041	0.203666	0.534623	0.254582	0.916497
Otu0147	0.0254582	0.0254582	0.0509165	0.0509165	0.127291	0	0.0254582	0.407332	0.0763747	0.0763747	0.0254582	0.0509165	0.203666	0.43279	0.0254582	0.0254582	0	0.0254582	0	0	0	0.0763747	0.178208	0.0254582	0	0.0509165	0	0.0254582	0.203666	0.203666	0.229124	0.101833	0.152749	0.203666	0.229124	0.407332	0.43279	0.229124	0.127291	0.458248	0.305499	0.229124	0.229124	0.178208	0.330957	0.0763747	0.127291	0.127291	0
Otu0148	0	0	0	0	0	0	0	0	0	0	0	0	0	0	0	0	0	0	0	0	0	0	0	0	0	0	0	0	0.0254582	0	0	0	0	0	0	1.37475	1.4002	0.916497	0.356415	0.483707	0.356415	1.06925	0	0	0	0	0	0	0
Otu0149	1.60387	1.83299	0.203666	0.509165	0.0509165	0.127291	0.560081	0.610998	0.0509165	0	0	0	0	0	0.305499	0.0254582	0.178208	0.0254582	0.814664	0.280041	0.458248	0.0509165	0	0.789206	0.203666	0.229124	1.55295	0.0509165	0.0763747	0	0	0.0254582	0	0.0254582	0	0	0	0	0	0	0	0	0.0509165	0	0	0	0.280041	0.178208	0.0763747
Otu0150	0.330957	0.560081	0.0509165	0.0509165	0.178208	0.229124	0.458248	0	0	0	0	0	0	0	0	0	0	0	0	0	0	0.0763747	0.101833	0.0509165	0.0254582	0.178208	0.152749	0.178208	0	0	0	0	0	0	0	0.254582	0.203666	0.0509165	0	0.789206	0.254582	0.636456	0.0509165	0.152749	0	0	0.101833	0.0763747	0
Otu0151	0	0	0	0	0	0	0	0.229124	0.560081	0.458248	0.305499	0.534623	0.127291	0.738289	0	0.0763747	0.0763747	0.229124	0	0.0254582	0.152749	0	0	0	0	0	0	0	0.381874	0.381874	0.127291	0.280041	0.483707	0.610998	0.712831	0	0	0	0	0	0	0	0	0	0	0	0.381874	1.14562	0.356415
Otu0152	0.0763747	0.0509165	0.305499	0.407332	0.0509165	0.305499	0.152749	0.254582	0.458248	0.280041	0.229124	0.203666	0.0509165	0.0763747	0.0254582	0.203666	0	0	0.0254582	0.0509165	0.0509165	0.178208	0.178208	0.0254582	0	0.101833	0.0509165	0.0254582	0	0	0	0.0763747	0	0.0254582	0.0509165	0	0	0	0	0	0	0	0.0509165	0.0509165	0	0.0763747	0.0763747	0.305499	0.0509165
Otu0153	0.0509165	0.101833	0.101833	0.0763747	0.178208	0.0763747	0.0509165	0.280041	0.203666	0.0254582	0.178208	0.0763747	0.254582	0.407332	0.0509165	0	0.0254582	0	0.0509165	0	0	0	0.101833	0	0.0254582	0.0509165	0.0254582	0	0.483707	0.101833	0.229124	0.101833	0.280041	0.280041	0.43279	0.229124	0.43279	0.127291	0.152749	0.305499	0.254582	0.254582	0.229124	0.152749	0.254582	0.305499	0.203666	0.101833	0
Otu0154	0	0	0	0	0	0	0	0	0	0	0	0	0	0.0254582	2.11303	2.3167	4.22607	6.36456	1.14562	0.941955	1.17108	0	0	0	0	0	0	0	0	0	0	0	0	0	0	0	0	0	0	0	0	0	0	0	0	0	0	0	0
Otu0155	0	0	0	0	0	0	0	0	0	0	0	0	0	0	0	0	0	0	0	0	0	0	0	0	0	0	0	0	0	0.0254582	0	0	0	0	0	0.330957	0.509165	0.356415	0.0254582	0.178208	0.0763747	0.560081	0.58554	0.814664	1.45112	1.222	0	0	0
Otu0156	0.101833	0.203666	0.0254582	0.0763747	0.101833	0.0763747	0.101833	0.152749	0.101833	0.0763747	0.0254582	0.407332	0.101833	0.178208	0	0.0763747	0	0	0.203666	0.0509165	0	0.127291	0.101833	0	0.101833	0.127291	0.178208	0.0509165	0	0	0	0	0	0	0	0.127291	0.0254582	0.0763747	0.0509165	0.203666	0.0763747	0.152749	0.0763747	0.101833	0.0254582	0.0763747	0.229124	0.203666	0.381874
Otu0157	0.0254582	0.0763747	0	0.0254582	0	0.0763747	0.0509165	0.127291	0	0.0254582	0.101833	0	0.0254582	0	0.0254582	0	0	0	0.0254582	0.0509165	0.0254582	0.101833	0.101833	0.0254582	0.0763747	0	0.0763747	0.0254582	0	0	0	0	0	0	0	0	0	0.0254582	0	0.0254582	0	0	0.0254582	0.0763747	0.0254582	0	0.0509165	0	0
Otu0158	0.0254582	0.0509165	0.0254582	0.0254582	0	0.0509165	0.127291	0.101833	0.178208	0.0509165	0.0254582	0.0254582	0.0763747	0.229124	0.178208	0	0.127291	0.0254582	0.0763747	0.127291	0.305499	0.101833	0.203666	0.0509165	0.0254582	0.0254582	0.0763747	0.101833	0.127291	0	0.0763747	0.0509165	0.178208	0.0254582	0	0.101833	0.0254582	0	0	0.0509165	0.0254582	0.0509165	2.24033	0.534623	0.814664	1.19654	0.356415	0.534623	0.509165
Otu0159	0	0	0	0	0	0	0	0.178208	0.0763747	1.85845	1.98574	0.152749	0.203666	0.101833	0	0.0254582	0.0254582	0	0	0	0.0254582	0	0	0	0	0	0	0	0	0	0	0	0	0	0	0.356415	0.356415	0.458248	3.30957	0.0509165	0.127291	0.152749	0	0	0	0	0	0	0
Otu0160	0.0763747	0	0	0.0254582	0	0.0763747	0	0.0763747	0	0	0.0254582	0.0254582	0.0254582	0.0254582	0.152749	0.178208	0.0254582	0.0509165	0.280041	0.229124	0.0763747	0.152749	0.381874	0.101833	0.178208	0.178208	0.0763747	0.0254582	0	0.127291	0.0763747	0	0.0763747	0.0254582	0.0763747	0.152749	0.178208	0	0.203666	0.381874	0.356415	0.101833	0.152749	0.0509165	0.178208	0.0763747	0.381874	0.127291	0.0763747
Otu0161	0.152749	0.101833	0.127291	0.101833	0.330957	0.152749	0.178208	0.0254582	0.0254582	0	0	0	0	0.152749	0.0254582	0.178208	0	0	0.0763747	0.0254582	0.127291	0.203666	0.0509165	0.0763747	0.101833	0.0254582	0.152749	0.101833	0	0	0	0	0	0	0.0254582	0.0509165	0.178208	0.0763747	0.0254582	0	0.0254582	0.0763747	0.0509165	0.0763747	0.0509165	0.152749	0.381874	0.280041	0.127291
Otu0162	0.305499	0.280041	0.254582	0.203666	0.610998	0.127291	0.483707	0	0.0509165	0	0	0	0	0.229124	0.127291	0.152749	0.101833	0	0.254582	0.0763747	0.0763747	0.0254582	0.127291	0	0	0.0509165	0.0763747	0.0254582	0.0763747	0	0	0	0	0.0254582	0	0.0763747	0.203666	0	0	0.152749	0	0.203666	0.203666	0.127291	0.458248	0.330957	0.0254582	0.0509165	0.254582
Otu0163	0.0763747	0.0509165	0	0	0	0.0509165	0	0	0	0	0	0	0	0	0.916497	0.560081	1.01833	0.381874	0.992872	0.687373	1.222	0	0	0	0	0	0	0	0	0	0	0	0	0	0	0	0	0	0	0	0	0	1.0947	0.407332	0.814664	0.610998	0.0254582	0	0.0254582
Otu0164	0	0.0254582	0	0	0	0.0254582	0.0509165	0.254582	0.0763747	0.0763747	0.0509165	0.0763747	0.152749	0.0763747	0	0	0.0254582	0	0	0.0254582	0	0.178208	0.178208	0.0509165	0.0509165	0.178208	0.0763747	0.127291	0.0254582	0.0509165	0	0	0.0254582	0	0.0254582	0.43279	0.483707	0.254582	0.483707	0.280041	0.43279	0.356415	0	0	0	0	0.203666	0.330957	0.152749
Otu0165	0.0254582	0	0.0254582	0.127291	0.0254582	0.0509165	0.0509165	0.101833	0.127291	0	0.0509165	0.203666	0.0254582	0.152749	0.254582	0.203666	0.127291	0.381874	0.280041	0.101833	0.0763747	0.0509165	0.0763747	0.0254582	0.0509165	0.0763747	0.0509165	0.101833	0.152749	0.0509165	0.0763747	0.0254582	0.280041	0.127291	0.178208	0.0509165	0.127291	0.152749	0.0509165	0.152749	0.203666	0.127291	0.305499	0.178208	0.152749	0.356415	0.305499	0.280041	0.229124
Otu0166	0	0.0254582	0	0	0	0	0	0	0	0	0	0	0	0	0	0	0.0509165	0	0	0	0	0	0	0	0	0	0	0	0	0	0	0	0	0	0	0	0	0	0	0	0	0	0	0	0.0254582	0	0.381874	0.534623	0.254582
Otu0167	0	0	0	0	0	0	0	0	0	0	0	0	0	0	0	0.0254582	0	0	0	0	0.0254582	0.0763747	0.0509165	0	0.0254582	0.0254582	0.101833	0.0254582	0.0254582	0.0254582	0.0509165	0	0	0.0254582	0.0254582	0	0	0	0	0	0	0	0.0509165	0.127291	0.178208	0.458248	0.661914	0.483707	1.24745
Otu0168	3.33503	1.85845	3.61507	2.16395	0.992872	3.64053	1.14562	0	0	0	0	0	0	0	0	0	0	0	0	0	0	0	0	0	0	0	0	0	0	0	0	0	0	0	0	0	0	0	0	0	0	0	0	0	0	0	0	0	0
Otu0169	0	0	0	0	0	0	0	0	0	0	0	0	0	0	0	0	0	0	0	0	0	0	0	0	0	0	0	0	0	0	0	0	0	0	0	1.7057	1.4002	0.330957	0	0.941955	0.178208	0.0254582	0	0	0	0	0.0254582	0	0
Otu0170	0.0254582	0.127291	0.101833	0.101833	0.152749	0.203666	0.229124	0.305499	0.229124	0.254582	0.0254582	0.0254582	0.101833	0.127291	0	0	0	0	0	0.0254582	0	0.203666	0.0763747	0.254582	0.0254582	0.0254582	0.127291	0.0763747	0.0254582	0	0	0	0	0	0.0254582	0.101833	0.203666	0.0763747	0.280041	0.178208	0.0509165	0.152749	0.254582	0.560081	0.840122	0.86558	0.738289	0.661914	0.636456
Otu0171	0.203666	0.356415	0.152749	0.254582	0.127291	0.101833	0.127291	0.407332	0.305499	0.229124	0.356415	0.509165	0.305499	0.509165	0	0	0	0	0	0	0	0.0763747	0.0763747	0.0254582	0.0509165	0.0509165	0.0509165	0.0763747	0.0763747	0.0509165	0.101833	0.0763747	0.229124	0.0763747	0.152749	0.178208	0.152749	0.152749	0.203666	0.127291	0.229124	0.0763747	0.0254582	0.127291	0	0.0254582	0.101833	0.280041	0.127291
Otu0172	0	0	0	0	0	0	0	0	0	0	0	0	0	0	0	0	0	0	0	0	0	0	0	0	0	0	0	0	0	0	0	0	0	0	0	0.178208	0.101833	0.203666	0.534623	0.86558	0.661914	0.483707	0	0	0	0	0	0	0
Otu0173	0	0	0	0	0	0	0	0	0	0	0	0	0	0	0.101833	0.356415	0.356415	0.534623	0.0763747	0.101833	0.229124	0	0	0	0	0	0	0	0	0	0	0	0	0	0	0	0	0	0	0	0	0	0	0	0.0254582	0	0	0	0
Otu0174	0.101833	0.0254582	0.0254582	0.101833	0.101833	0	0.0763747	0	0	0	0	0	0	0	0	0	0	0	0	0	0	0	0	0	0	0	0	0	0	0.0509165	0.0254582	0	0.0509165	0.0254582	0.0254582	0.0254582	0	0	0.0254582	0.0254582	0	0	0.101833	0	0.229124	0.178208	0.101833	0.0763747	0
Otu0175	0.0763747	0.203666	0.178208	0.0763747	0.0763747	0.0509165	0.152749	0.0254582	0.0509165	0	0.0509165	0	0	0.0763747	0.0509165	0.0254582	0.0254582	0	0.0509165	0	0	0.0509165	0.0509165	0	0.0254582	0	0.0254582	0.0509165	0	0	0.0254582	0	0.0254582	0	0	0.101833	0.152749	0.0509165	0.152749	0.305499	0.178208	0.101833	0.0509165	0.0763747	0.0509165	0.305499	0.0254582	0.0254582	0
Otu0176	0.0254582	0	0.0254582	0	0	0	0.0254582	0.229124	0.0509165	0.0763747	0.0254582	0.356415	0	0.178208	0	0.0509165	0.0254582	0	0	0.0254582	0.0763747	0.610998	0.330957	0.0254582	0.0763747	0.305499	0.127291	0.330957	0.101833	0.0254582	0	0.0763747	0.0254582	0.0254582	0	0	0.0254582	0	0	0.229124	0	0.0254582	0.127291	0.305499	0.738289	0.152749	0.43279	0.229124	0.152749
Otu0177	0	0	0	0	0	0	0	0	0	0	0	0	0	0	0.0509165	0.458248	0.0254582	0.152749	0.152749	0.101833	0.534623	0	0	0	0	0	0	0	0	0	0	0	0	0	0	0	0	0	0	0	0	0	0	0	0	0	0	0	0
Otu0178	0	0	0	0	0	0	0	0.0763747	0.0763747	0.0254582	0.0763747	0.101833	0.101833	0.0509165	0	0	0	0	0	0	0	0.152749	0.483707	0.178208	0.127291	0.101833	0.127291	0.0763747	0.305499	0.229124	0.254582	0.101833	0.127291	0.356415	0.330957	0	0	0	0	0	0	0	0	0	0	0	0.229124	0.483707	0.43279
Otu0179	0	0	0	0	0	0	0	0	0	0	0	0	0	0	0	0	0	0	0	0	0	0	0	0	0	0	0	0	0	0	0	0	0	0	0	0	0	0	0	0	0	0	0	0	0	0	0	0	0
Otu0180	0	0	0	0	0	0	0	0	0	0	0	0	0	0	0.0763747	0.0763747	0.101833	0.356415	0.407332	0.0763747	0.280041	0	0	0	0	0	0	0	0	0	0	0	0	0	0	0	0	0	0	0	0	0	0	0	0	0	0	0	0
Otu0181	0.101833	0.101833	0.0763747	0.101833	0.152749	0.152749	0.0763747	0	0	0	0	0	0	0	0.0254582	0	0	0	0	0	0	0	0.0254582	0	0	0	0	0	0.0254582	0	0	0	0	0	0	0.0509165	0	0.0763747	0.0254582	0.0763747	0.0254582	0.0254582	0.101833	0.0254582	0	0.0509165	0.0763747	0.101833	0.0254582
Otu0182	0.229124	0.203666	0.152749	0.381874	0.712831	0.254582	0.178208	0	0	0	0	0	0	0	0	0	0	0	0	0	0.0254582	0.0509165	0.305499	0.0763747	0	0.203666	1.27291	0.0763747	0.127291	0	0.0254582	0	0	0.0254582	0	0	0.560081	0.0254582	0	0.0254582	0	0.203666	0.203666	1.0947	0.330957	0.0509165	0	1.57841	0.280041
Otu0183	0.0254582	0.152749	0	0.0254582	0	0	0	0	0	0.152749	0	0.992872	0.152749	0	0	0	0.0254582	0	0	0	0	0	0	0	0	0	0	0	0	0	0	0	0	0	0	0	0	0	0	0	0	0	0.509165	0.509165	0.407332	0.560081	0.381874	0.86558	1.04379
Otu0184	0	0	0	0	0	0.0254582	0	1.65479	1.17108	1.29837	0.305499	2.34216	1.17108	1.04379	0	0	0	0	0.0763747	0	0	0	0	0	0	0	0.0254582	0	0	0	0.0254582	0	0.127291	0.0763747	0.0254582	0.0254582	0.0509165	0.0763747	0.0254582	0.178208	0.0763747	0	0	0	0	0.0763747	0	0.0254582	0
Otu0185	0.0509165	0	0.127291	0.0509165	0.0509165	0	0	0	0	0.229124	0.0254582	0	0.0509165	0.0509165	0	0	0	0	0	0	0.0254582	0.0509165	0.0254582	0.178208	0.101833	0	0.0509165	0.203666	0.0509165	0.0763747	0.458248	0.0763747	0.0254582	0.560081	0.0763747	0.560081	0.254582	0.58554	0.356415	0.127291	0.43279	0.152749	0	0.0254582	0.0763747	0.0763747	0.152749	0.203666	0.203666
Otu0186	0	0	0	0	0	0	0	0	0	0	0	0	0	0	0	0	0	0	0	0	0	0	0	0	0	0	0	0	0	0	0	0	0	0	0	0	0	0	0	0	0	0	0	0	0	0	0	0	0
Otu0187	0.254582	0.254582	0.254582	0.280041	0.58554	0.305499	0.254582	0	0	0	0	0	0	0	0.610998	0.254582	0.305499	0.381874	0.305499	0.203666	0.178208	0	0	0	0	0	0	0	0.330957	0.127291	0.101833	0.0254582	0.0763747	0.0509165	0.0509165	0.0763747	0.101833	0.0254582	0.203666	0.152749	0.203666	0.280041	0.101833	0.0763747	0.0509165	0.0763747	0.0509165	0.0254582	0.229124
Otu0188	0	0	0	0	0	0	0	0	0	0	0	0	0	0	0	0	0	0	0	0	0.0254582	0.534623	0.763747	0.254582	0.178208	0.814664	0.891039	0.560081	0	0	0	0	0	0	0	0	0	0	0	0	0	0	0	0	0	0	0.280041	0.967413	0.687373
Otu0189	0	0	0	0	0	0	0	0	0	0	0.0254582	0	0	0	0	0.0509165	0.0763747	0.0763747	0.0254582	0	0	0	0.0254582	0	0.0254582	0	0	0.0509165	0.992872	0.509165	3.5387	4.45519	0.178208	2.11303	1.42566	0	0	0	0.0254582	0	0	0	0	0	0	0	0	0	0
Otu0190	0	0	0	0	0	0	0	0	0	0	0	0	0	0	0	0	0	0	0	0	0	0	0	0	0	0	0	0	0	0.0254582	0	0	0	0	0	0.305499	0.254582	0.458248	0.254582	0.229124	0.330957	0.101833	0	0	0	0	0	0	0
Otu0191	0	0	0	0	0	0	0	0	0	0	0	0	0	0	0	0	0	0	0	0	0	0	0	0	0	0	0	0	0	0	0	0	0	0	0	0	0	0	0	0	0	0	0	0	0	0	0	0	0
Otu0192	0	0	0	0	0	0	0	0	0	0	0	0	0	0	0	0	0	0	0	0	0	0	0	0	0	0	0	0	0	0	0	0	0	0	0	0	0	0	0	0	0	0	0	0	0	0	0.0254582	0	0
Otu0193	0.152749	0.229124	0.0254582	0.0509165	0.203666	0.0509165	0.0254582	0.0763747	0.152749	0.127291	0.0509165	0.0763747	0.0509165	0.0254582	0.203666	0.0763747	0.127291	0.229124	0.127291	0.178208	0.178208	0.178208	0.127291	0.127291	0.0509165	0.127291	0.0509165	0.0254582	0.0509165	0.203666	0.0763747	0.0763747	0	0.101833	0.0254582	0.101833	0	0.0509165	0.0254582	0.0763747	0.0763747	0.101833	0.0509165	0	0.0763747	0.101833	0.101833	0.0509165	0.101833
Otu0194	0.152749	0.0254582	0.0509165	0	0.254582	0.203666	0.280041	0.127291	0.127291	0.203666	0.0254582	0.127291	0.280041	0.305499	0.0254582	0	0	0	0	0	0	0	0.0254582	0	0	0	0.0254582	0	0.127291	0.0509165	0.0254582	0.0509165	0.203666	0.0254582	0.0509165	0.0509165	0	0.0763747	0.0763747	0.0254582	0.0763747	0	0	0	0.0254582	0	0.0763747	0.0254582	0
Otu0195	0.0763747	0.0254582	0.0254582	0.0509165	0.0254582	0.0509165	0	0.203666	0.280041	0.127291	0.101833	0.178208	0.152749	0.127291	0.0254582	0.0509165	0	0.0254582	0.0254582	0.0763747	0.0254582	0.0509165	0.127291	0.0763747	0.0509165	0.0254582	0.0763747	0.0254582	0.0509165	0.0254582	0	0	0.0509165	0	0	0.0509165	0.0509165	0	0.0254582	0.0763747	0.0509165	0	0.0763747	0.0763747	0.203666	0.152749	0.0763747	0.0254582	0.0254582
Otu0196	0	0.0254582	0	0	0	0	0	0	0	0	0	0	0	0	0	0	0	0	0	0	0	0	0	0	0	0	0	0	0	0	0	0	0	0	0	0.0254582	0	0	0	0	0	0	0	0	0	0	1.55295	1.45112	1.24745
Otu0197	0	0.0254582	0	0.0254582	0	0	0.0254582	0.0254582	0	0	0	0	0	0	0	0	0	0	0	0	0	0	0.0254582	0	0.0509165	0.0763747	0	0	0.381874	0.636456	0.229124	0	0.407332	0.0763747	0.0509165	0.101833	0.152749	0	0	0.280041	0.0254582	0.0509165	0	0	0	0	0.0254582	0	0
Otu0198	3.25866	1.55295	2.39308	2.16395	1.0947	1.73116	0.687373	0	0	0	0	0	0	0	0	0	0	0	0	0	0	0	0	0	0	0	0	0	0	0	0	0	0	0	0	0	0	0	0	0	0	0	0	0	0	0	0	0	0
Otu0199	0	0.0509165	0	0	0	0	0.0254582	0.152749	0.101833	0.101833	0.0254582	0.101833	0.0763747	0.127291	0	0.0254582	0	0.0254582	0	0.152749	0.0763747	0.101833	0.0254582	0.0254582	0.0509165	0.0509165	0	0	0	0	0	0.0254582	0.101833	0.0254582	0.0254582	0.101833	0.0763747	0.0509165	0.0763747	0.0509165	0.0763747	0.127291	0.101833	0.101833	0.0509165	0.0509165	0.0509165	0.152749	0.0509165
Otu0200	0.0254582	0	0	0	0	0	0	0	0	0	0	0	0	0.0254582	0	0	0	0	0	0	0	0	0	0	0	0	0	0	0	0	0	0	0	0	0	0	0	0	0	0	0.0254582	0	0	0	0	0	0	0	0
Otu0201	0	0	0	0.0254582	0	0	0.0254582	0.305499	0.254582	0.152749	0	0.229124	0.178208	0.407332	0	0.0763747	0	0	0.0254582	0	0.0509165	0.101833	0.178208	0	0	0.0509165	0.0254582	0.0254582	0	0.0509165	0	0.0254582	0.0763747	0.0509165	0.127291	0.0763747	0.101833	0.0254582	0	0.0254582	0.0254582	0.0509165	0.127291	0.0509165	0.0509165	0.0763747	0.0509165	0.0254582	0
Otu0202	0.101833	0.0509165	0.0509165	0.0254582	0.101833	0.0254582	0.0254582	0.560081	0.280041	0.0254582	0.0763747	0.254582	0.203666	0.381874	0.0254582	0	0	0.0254582	0.152749	0.0254582	0.127291	0	0	0	0	0	0	0	0.0254582	0	0.0509165	0	0.0509165	0.0254582	0	0	0.0254582	0.0509165	0	0.0254582	0.101833	0.127291	0.203666	0.101833	0.636456	1.12016	0.0763747	0.101833	0.0763747
Otu0203	0	0	0	0	0	0	0	0	0	0	0	0	0	0	2.0112	0.992872	3.10591	1.50204	2.16395	1.34929	1.27291	0	0	0	0	0	0	0	0	0	0	0	0	0	0	0	0	0	0	0	0	0	0	0	0	0	0	0	0
Otu0204	0	0	0	0	0	0	0	0	0	0	0	0	0	0	0.0509165	0.0254582	0.0254582	0	0.0763747	0.0254582	0	0	0	0	0	0	0	0	0	0	0	0	0	0	0	0	0	0	0	0	0	0	0	0	0	0	0	0	0
Otu0205	0.0254582	0	0	0	0	0	0	0	0	0	0	0	0	0	0	0	0	0	0	0	0	0	0	0	0	0	0	0	0	0	0	0	0	0	0	0	0	0	0	0	0	0	0.203666	0.636456	1.17108	0.483707	1.01833	1.27291	1.01833
Otu0206	2.3167	1.34929	1.7057	1.52749	1.42566	1.88391	0.814664	0	0	0	0	0	0	0	0	0	0	0	0	0	0	0	0	0	0	0	0	0	0	0	0	0	0	0	0	0.101833	0.0254582	0.101833	0	0.0763747	0	0.0509165	0	0	0	0	0.152749	0.0509165	0
Otu0207	0.101833	0.0763747	0	0	0	0.0763747	0.0509165	0.0509165	0	0.0763747	0.0509165	0.0763747	0.0254582	0	0.0763747	0.178208	0.0254582	0.0254582	0.178208	0.0509165	0.0763747	0.203666	0.101833	0	0	0.127291	0.0763747	0.127291	0.178208	0.0254582	0.0763747	0.0763747	0.330957	0.0254582	0.356415	0.0254582	0.0254582	0	0	0.0763747	0.0763747	0.0254582	0.203666	0.127291	0.0254582	0.127291	0.152749	0.178208	0.0763747
Otu0208	0	0	0	0	0	0	0	0	0	0	0	0	0	0	0	0	0	0	0	0	0	0	0	0	0	0	0	0	0	0	0	0	0	0	0	0	0	0	0	0	0	0	0	0	0	0	0	0	0
Otu0209	0	0	0.0254582	0	0	0	0.0254582	0	0	0	0	0	0	0	0.0763747	0.127291	0.127291	0.0509165	0.0254582	0.0254582	0.0763747	0.101833	0.101833	0.0763747	0.101833	0.280041	0.203666	0.101833	0.0509165	0.0254582	0.0509165	0	0.152749	0.0254582	0.0509165	0	0.0509165	0.0509165	0	0.101833	0.0254582	0.0763747	0.763747	0.254582	0.636456	0.127291	0.0509165	0.0254582	0.178208
Otu0210	0	0	0	0	0	0	0	0	0	0	0	0	0	0	0.178208	0.58554	0.178208	0.0509165	0.534623	0.407332	0.229124	0	0	0	0	0	0	0	0	0	0	0	0	0	0	0	0	0	0	0	0	0	0	0	0	0	0.534623	0.814664	0.58554
Otu0211	0.0254582	0.229124	0.0763747	0.203666	0.0254582	0.152749	0.381874	0	0	0	0	0	0	0	0	0	0	0	0	0	0	0.0254582	0	0	0.0509165	0	0.0509165	0	0.152749	0.152749	0.178208	0.152749	0.101833	0.381874	0.203666	0	0	0.0254582	0	0	0	0	0.127291	0	0.0509165	0.0254582	0.0254582	0	0.0254582
Otu0212	0	0	0	0	0	0	0	0.0509165	0	0	0	0	0	0	0.356415	0.763747	0.356415	0.458248	0.560081	0.458248	0.229124	0	0.0254582	0	0	0	0	0	0	0	0	0	0.0254582	0	0	0	0	0	0	0	0	0	0	0	0	0	0.967413	0.229124	0.636456
Otu0213	0.0254582	0.0254582	0.0509165	0	0.0254582	0.0254582	0.0763747	0	0	0	0	0	0	0	0	0	0	0	0	0	0	0	0.0763747	0.0763747	0	0	0	0	0.0254582	0	0.0763747	0	0.101833	0.0763747	0.0254582	0.0254582	0.0254582	0.0254582	0.0254582	0.0509165	0.0254582	0.0763747	0	0	0	0	0.0509165	0	0.203666
Otu0214	0	0	0	0	0	0.0254582	0	0	0	0	0	0.0254582	0	0	0	0	0	0	0	0	0	0	0	0	0	0	0	0	0	0	0	0	0	0	0	0	0	0	0	0	0	0	0.687373	0.483707	0.712831	0.229124	0.152749	0.101833	0.101833
Otu0215	0	0	0	0	0	0	0	0	0.0763747	0.636456	0.636456	0.152749	0.0509165	0.0254582	0.280041	0.661914	2.29124	2.36762	0.229124	0.407332	1.17108	0	0	0	0	0	0	0	0	0	0	0	0	0	0	0.0254582	0	0	0	0	0	0	0.127291	0.0763747	0.0509165	0.0509165	0	0	0
Otu0216	0.356415	0.43279	0.534623	0.381874	0.330957	0.330957	0.534623	0	0	0	0	0	0	0	1.04379	0.610998	0.254582	0.0763747	0.407332	0.330957	0.101833	0.0254582	0.0509165	0	0.0254582	0.0763747	0.0254582	0.0509165	0	0	0	0	0	0	0	0.0763747	0.203666	0.0254582	0	0.254582	0.203666	0.203666	0	0	0.0254582	0	0.356415	0.203666	0.43279
Otu0217	0	0	0	0	0	0	0	0	0	0	0	0	0	0	0	0	0	0	0	0	0	0	0	0	0	0	0	0	0	0	0	0	0	0	0	0	0	0	0	0	0	0	0	0	0	0	0	0	0
Otu0218	0	0	0	0	0	0	0	0	0	0	0	0	0	0	0.0509165	0.127291	0.101833	0	0.101833	0.127291	0.0509165	0.178208	0.229124	0.0254582	0.0763747	0.305499	0.203666	0.0763747	0.381874	0.0254582	0.0763747	0.0254582	0.356415	0.101833	0.152749	0	0	0	0	0	0	0	0	0	0	0	0	0.0254582	0.0763747
Otu0219	0	0	0	0	0	0	0	0	0	0	0	0	0	0	0	0	0	0	0	0	0	0	0	0	0	0	0	0	0.738289	1.68024	1.75662	2.16395	2.80041	0.661914	1.32383	0	0	0	0	0	0	0	0	0	0	0	0	0	0
Otu0220	0	0	0	0	0	0	0	0.254582	0.0509165	0.0254582	0	0.101833	0	0.0254582	0.0254582	0	0.0763747	0.0509165	0.152749	0.101833	0.101833	0	0	0	0	0	0	0	0.0254582	0	0	0	0.0254582	0	0.0254582	0	0	0	0	0	0	0	0	0	0	0	0.0763747	0.0254582	0
Otu0221	0.0254582	0	0.0763747	0	0.0254582	0.0509165	0.0254582	0.152749	0.178208	0.0254582	0.0763747	0.0509165	0.0763747	0.229124	0	0.0254582	0	0	0.0509165	0.0254582	0.0254582	0.0254582	0.101833	0	0.0254582	0.0254582	0.0254582	0.0254582	0.0763747	0	0.0254582	0.0254582	0.0509165	0.0763747	0.0254582	0.0763747	0.127291	0.0254582	0	0.229124	0.0254582	0.0509165	0.152749	0.407332	0.203666	0.280041	0.0254582	0.0509165	0
Otu0222	0	0	0	0.0509165	0	0	0	0.712831	0.687373	2.41853	5.09165	0.661914	0.509165	0.610998	0	0	0	0	0	0	0	0	0	0	0	0	0	0	0	0	0	0	0	0	0	0	0	0	0	0	0	0	0	0	0	0	0	0	0
Otu0223	0.152749	0.203666	0.229124	0.178208	0.43279	0.178208	0.280041	0	0	0	0	0	0	0	0	0	0	0	0	0	0	0.407332	0.687373	0.483707	0.305499	0.483707	0.407332	0.305499	0	0	0	0	0	0	0	0	0	0	0	0	0	0	0	0	0	0	0	0	0
Otu0224	0.0254582	0.127291	0.0763747	0	0.152749	0	0.0254582	0.0254582	0.0509165	0	0	0	0	0	0	0.0254582	0	0.0254582	0	0	0.0254582	0.0509165	0.0763747	0	0.0254582	0.0254582	0.101833	0.0254582	0	0	0.0254582	0.0254582	0	0	0	0	0.0763747	0	0	0	0.152749	0.0509165	0	0	0.0509165	0.0254582	0.280041	0.229124	0.178208
Otu0225	0	0	0	0	0	0	0	0	0	0.0763747	0	0	0	0	0	0	0.0763747	0.0509165	0	0	0.0254582	0	0	0	0	0	0	0	0	0	0.0509165	0.0254582	0.0254582	0.0254582	0	0	0	0	0	0	0	0	0	0	0	0	0	0	0
Otu0226	0	0.0254582	0	0	0.0254582	0	0	0.178208	0.178208	0.152749	0.127291	0.178208	0.178208	0.534623	0.0254582	0	0	0	0.0509165	0	0	0	0.381874	0	0	0	0	0	0.0254582	0	0	0	0	0	0.0254582	0	0.0254582	0.0509165	0.0509165	0.229124	0.152749	0.101833	0.534623	0.280041	0.152749	0.101833	0.0254582	0.0254582	0.0254582
Otu0227	0.0763747	0.0763747	0.0254582	0.178208	0.127291	0.0763747	0.101833	0.178208	0.0509165	0.0254582	0.0509165	0.0509165	0.0254582	0.0509165	0	0.127291	0.127291	0.0763747	0.0763747	0.0254582	0.0509165	0.203666	0.127291	0.0509165	0.0509165	0	0.0763747	0.0254582	0.0509165	0.0763747	0.0763747	0.127291	0.101833	0.0763747	0.101833	0.101833	0.254582	0.407332	0.407332	0.483707	0.381874	0.280041	0.178208	0.152749	0.0763747	0.0509165	0.0254582	0	0
Otu0228	0	0	0	0	0	0	0	0	0	0	0	0	0	0	0	0	0	0	0	0	0	0	0	0	0	0	0	0	0	0	0	0	0	0	0	0	0	0	0	0	0	0	0	0	0	0	0	0	0
Otu0229	1.78208	1.47658	1.0947	1.12016	1.57841	1.45112	1.62933	0	0	0	0	0	0	0	0	0	0	0	0	0	0	0	0	0.0254582	0	0	0	0	0	0	0	0	0	0	0	0	0	0	0	0	0	0	0	0	0	0	0	0	0
Otu0230	0	0	0	0	0	0	0.0254582	0	0	0	0.0254582	0	0.0254582	0	0	0	0	0	0	0	0	0	0	0	0	0	0	0	0.127291	0.0254582	0.381874	0.178208	1.42566	6.72098	0.738289	0	0	0	0	0	0	0	0	0.0254582	0	0.0254582	0.0254582	0	0
Otu0231	0.0509165	0.0763747	0.0254582	0.101833	0.127291	0.0254582	0.0763747	0.992872	0.254582	0	0	0.0254582	0.152749	0.101833	0.0254582	0	0	0	0.0254582	0	0	0.0254582	0	0.0254582	0	0	0.0509165	0.0254582	0.203666	0	0	0.0254582	0.0509165	0.0763747	0	0.0509165	0.0763747	0	0	0.0509165	0.101833	0.0254582	0.305499	0.280041	0.509165	0.305499	0.789206	0.305499	0.178208
Otu0232	0	0	0	0	0	0	0	0	0.0254582	0	0	0	0	0.0254582	0.58554	1.01833	0.0254582	0.0254582	0.407332	1.65479	0.305499	0.458248	0.483707	0.152749	0.152749	0.254582	0.0509165	0.101833	0	0	0	0	0	0	0	0.280041	0.305499	0.203666	0.127291	0.483707	0.280041	0.254582	0	0	0	0	0.229124	0.381874	0.330957
Otu0233	0.0509165	0.0254582	0.0763747	0.0254582	0.101833	0	0.127291	0.127291	0.178208	0	0.0763747	0.127291	0	0.43279	0.330957	0.152749	0.305499	0.203666	0.152749	0.178208	0.0763747	0	0	0	0.127291	0	0	0	0.127291	0.101833	0.178208	0.0254582	0.0509165	0.0763747	0	0	0	0	0	0	0	0	0	0	0	0	0.0254582	0.0763747	0.152749
Otu0234	0.0254582	0.152749	0	0	0	0	0	0.0254582	0.0509165	0	0.0254582	0.0509165	0	0.127291	0.127291	0.152749	0.127291	0.381874	0.127291	0.152749	0.152749	0.229124	0.127291	0.0763747	0.0509165	0.0763747	0.101833	0.254582	0.254582	0.0763747	0.0763747	0	0.0763747	0.0763747	0	0	0.0763747	0.0254582	0.0254582	0.101833	0.0254582	0.127291	0.152749	0.280041	0.254582	0.0763747	0.152749	0.127291	0
Otu0235	0	0	0	0	0	0	0	0	0	0	0	0	0	0	0	0	0	0	0	0	0	0	0.0254582	0	0	0	0	0	0.509165	0.891039	0.916497	0.305499	1.27291	0.509165	0.509165	0	0	0	0	0	0	0	0	0	0	0	0	0	0
Otu0236	0.43279	0.254582	0	0	0.356415	0.127291	0.0254582	0	0	0	0	0.0254582	0	0.0254582	0.203666	0.178208	0.305499	0.127291	0.152749	0.0763747	0.101833	0.0509165	0.0509165	0.0763747	0.0509165	0.0509165	0.0254582	0.0763747	0	0	0	0	0	0	0	0.0254582	0.101833	0.0254582	0	0	0	0.0254582	0.0254582	0.0763747	0.127291	0.356415	0.203666	0.127291	0.0763747
Otu0237	0.0254582	0.0509165	0.0254582	0.0509165	0.0509165	0.0254582	0.0509165	0	0	0	0	0	0	0	0.0254582	0.152749	0	0	0.0509165	0.101833	0.0254582	0.127291	0.152749	0	0.0254582	0	0.127291	0.0509165	0	0	0.0509165	0.0254582	0	0.0509165	0	0	0	0	0	0	0.0254582	0	0.101833	0.0254582	0.0509165	0.0509165	0.152749	0.0509165	0.0254582
Otu0238	0	0	0	0	0	0	0	0	0	0	0	0.127291	0.0254582	0	1.04379	0.280041	0.0254582	0	0.967413	0.941955	0	0	0	0	0	0	0	0	0	0	0	0	0	0	0	0	0	0	0	0	0	0	0	0	0	0	0	0	0
Otu0239	0	0	0	0	0	0	0	0	0	0	0	0	0	0	0.610998	1.75662	0.789206	0.483707	1.73116	1.93483	1.60387	0	0	0	0	0	0	0	0	0	0	0	0	0	0	0	0	0	0	0	0	0	0	0	0	0	0	0	0
Otu0240	0	0	0	0	0	0	0	0	0	0	0	0	0.330957	0	0	0	0	0	0	0.0254582	0	0	0	0	0	8.37576	0	0	0	0	0	0	0	0	0	0	0	0	0	0	0	0	0	0	0	0	0	0	0
Otu0241	0	0	0	0	0	0	0	0	0	0	0	0	0	0	0	0	0	0	0	0	0	0	0	0	0	0	0	0	0	0	0	0	0	0	0	0	0	0	0	0	0	0	0	0	0	0	0	0	0
Otu0242	0	0	0	0	0	0	0	0	0	0.0254582	0	0	0	0	0	0	0	0	0	0	0	0	0	0	0	0	0	0	0	0	0	0	0	0	0	0	0	0	0	0	0	0	0.0509165	0	0	0	0	0	0
Otu0243	0	0	0	0	0.0254582	0	0.0254582	0	0	0	0	0	0	0	0	0	0	0	0.0254582	0	0	0	0	0	0	0	0	0	0.0254582	0.0254582	0.0254582	0	0.0254582	0	0.0254582	0.152749	0.458248	0.203666	0.0763747	0.229124	0.101833	0.458248	1.98574	1.0947	0.560081	1.06925	0.0509165	0.0509165	0.0254582
Otu0244	0.0509165	0.0254582	0.0509165	0.0254582	0	0.101833	0.0509165	0.254582	0.178208	0.0509165	0.127291	0.127291	0.330957	0.152749	0.0509165	0	0	0	0	0	0	0.101833	0.229124	0.0254582	0.0763747	0.178208	0.101833	0.0254582	0.0763747	0.0509165	0.0254582	0.0254582	0.0763747	0	0.0254582	0.101833	0	0	0	0	0	0	0.0763747	0.101833	0.127291	0.0509165	0.0509165	0.0254582	0.0254582
Otu0245	0	0	0	0	0.0254582	0	0	0.0509165	0	0	0	0	0	0	0	0	0	0	0.0254582	0.0509165	0.0254582	0	0	0	0	0	0	0	0.229124	0.280041	0.381874	0.254582	0.178208	0.152749	0.509165	0	0	0	0	0	0	0	0	0	0.0254582	0.0254582	0.0254582	0.0254582	0
Otu0246	0	0	0	0	0	0	0	0	0	0	0	0	0	0	0	0	0	0	0	0	0	0	0	0	0	0	0	0	0	0.0254582	0	0	0	0	0	0.305499	1.42566	1.52749	0.0254582	2.64766	0.127291	2.49491	0	0	0	0	0	0	0
Otu0247	0.43279	0.280041	0.0254582	0.0509165	0.203666	0.687373	0.178208	0	0	0	0	0	0	0	0.0509165	0.178208	0.0763747	0.0254582	0.0254582	0.0509165	0.0254582	0.509165	0.203666	0.0509165	0.0254582	0.178208	0.229124	0.101833	0	0	0	0	0	0	0	0.127291	0.356415	0.0763747	0	0.58554	0	0.407332	0.0254582	0	0	0.0254582	0	0.0254582	0
Otu0248	0	0	0	0	0	0	0	0	0	0	0	0	0	0	0.534623	1.75662	1.12016	0.407332	0.840122	1.42566	2.36762	0	0	0	0	0	0	0	0	0	0	0	0	0	0	0	0	0	0	0	0	0	0	0	0	0	0	0	0
Otu0249	0	0	0	0	0	0	0	0	0	0	0	0	0	0	0	0	0	0	0	0	0	0	0	0	0	0.0254582	0.0254582	0	0	0	0	0	0	0	0	0	0	0	0	0	0	0	0	0	0	0.0509165	0	0	0
Otu0250	0	0	0	0	0	0	0	0.891039	0.407332	0.534623	0.203666	0.178208	0.0763747	0.305499	0.0254582	0	0	0	0.0254582	0.127291	0.0254582	0	0	0	0	0	0	0	0	0	0	0	0	0	0	0	0	0	0	0	0	0	0	0	0	0	0.0763747	0.101833	0
Otu0251	0	0	0	0	0	0	0.0254582	0	0	0	0	0	0	0	0	0	0	0	0	0	0	0	0	0	0	0	0	0	0	0	0	0	0	0	0	0	0	0	0	0	0	0	0.0254582	0.0254582	0	0	0	0	0
Otu0252	0	0	0	0	0	0	0	0	0	0	0	0	0	0	0	0	0	0	0	0	0.0254582	0	0	0	0	0	0	0	0	0	0	0	0	0	0	0	0	0	0	0	0	0	0	0	0	0	1.88391	1.7057	0.661914
Otu0253	0.127291	0.0509165	0.0509165	0	0.178208	0.0509165	0.0254582	0	0	0	0	0.0509165	0	0.0509165	0.0509165	0.101833	0.0509165	0.0254582	0.127291	0.305499	0.152749	0	0.0509165	0.0254582	0.127291	0.101833	0	0.0763747	0.407332	0.203666	0.330957	0.101833	0.101833	0.101833	0.127291	0	0	0	0	0	0	0	0	0.101833	0.0763747	0.0509165	0.101833	0.178208	0.0763747
Otu0254	0	0	0	0	0	0	0	0	0	0	0	0	0	0	0	0	0	0	0	0	0	0	0	0	0	0	0	0	0	0	0	0	0	0	0	0	0	0	0	0	0	0	0	0	0	0	0	0	0
Otu0255	0	0	0	0	0	0	0.0254582	0.0763747	0.0509165	0	0.0254582	0.152749	0.152749	0.0254582	0	0	0	0	0.0254582	0.0509165	0.0509165	0	0	0	0	0	0	0	0.101833	0.0509165	0.0254582	0.0254582	0	0.0763747	0.0254582	0	0	0	0	0	0	0	0.0509165	0.152749	0.0509165	0.127291	0.178208	0.0509165	0
Otu0256	0.280041	0.203666	0.0254582	0.101833	0.0254582	0.203666	0.152749	0	0	0	0	0	0	0	0	0	0	0.0254582	0	0	0	0.0509165	0.0763747	0.0509165	0	0.0509165	0.0509165	0.101833	0	0	0	0	0	0	0	0	0	0	0	0	0	0	0	0.0254582	0	0.0763747	0.0254582	0	0
Otu0257	0	0	0	0	0	0	0	0	0	0	0	0	0	0	0	0	0	0	0	0	0	0	0	0	0	0	0	0	0	0	0	0	0	0	0	0	0	0	0	0	0	0	0	0	0	0	0	0	0
Otu0258	0.0509165	0.101833	0.0254582	0	0.178208	0	0.0509165	0.0254582	0.127291	0	0.0509165	0.0763747	0.0509165	0.0509165	0.0254582	0	0	0	0.0254582	0	0.0254582	0	0	0	0	0	0	0	0.101833	0.0763747	0.101833	0.280041	0.127291	0.254582	0.0509165	0.0509165	0.0509165	0.0254582	0	0.0254582	0.0254582	0.0509165	0.152749	0.0254582	0.0509165	0.0509165	0	0	0
Otu0259	0.127291	0.127291	0	0.0763747	0.101833	0.101833	0.101833	0.0254582	0.0254582	0.0509165	0.0763747	0.0254582	0.0509165	0	0.0254582	0	0	0	0	0	0	0	0	0	0	0	0	0	0.0509165	0.356415	0.101833	0.101833	0.356415	0	0.407332	0.0254582	0.0509165	0	0	0.0509165	0.0509165	0.0509165	0	0	0	0	0	0	0
Otu0260	0.152749	0.0509165	0	0.178208	0.738289	0	0.483707	0	0	0	0	0	0	0	0	0	0	0	0	0	0	0	0	0	0	0	0	0	0	0	0	0	0	0	0	0	0	0	0	0	0	0.0254582	0	0	0	0.0254582	0	0.0254582	0.0254582
Otu0261	0.280041	0.178208	0.152749	0.254582	0.229124	0.127291	0.330957	0	0	0	0	0	0	0	0	0	0	0	0	0	0.0254582	0	0	0	0	0	0.0254582	0	0	0	0	0	0	0	0	0	0.152749	0	0	0	0	0.0763747	0	0	0	0	0.687373	0.738289	0.43279
Otu0262	0	0.0254582	0.0509165	0.127291	0	0	0	0.483707	0.458248	0.127291	0.0509165	1.55295	0.992872	1.83299	0	0	0	0	0.254582	0.0254582	0.0254582	0.509165	0.203666	0.0763747	0	0.0254582	0.0763747	0	0.0509165	0	0.0254582	0.0254582	0.0254582	0.0254582	0	0	0	0	0	0	0	0	0	0	0	0	0	0	0
Otu0263	0.101833	0.127291	0	0.0509165	0.0763747	0.0254582	0.0254582	0	0	0	0	0	0	0	0	0	0	0	0	0	0	0	0	0	0	0	0	0	0	0	0	0	0	0	0	0.101833	0.0763747	0	0	0.254582	0.0509165	0.0509165	0	0	0	0	0	0	0
Otu0264	0.0254582	0	0	0.0509165	0.0254582	0.0254582	0.101833	0	0	0	0	0.0509165	0	0	0	0	0	0	0	0	0	0	0	0	0	0	0	0	0	0	0	0	0	0	0	0	0	0	0.0509165	0.101833	0.127291	0	0	0	0	0	0	0	0
Otu0265	0	0	0	0	0	0	0	0	0	0	0	0	0	0	0	0	0	0	0	0	0	0	0	0	0	0	0	0	0	0	0	0	0	0	0	0	0	0	0	0	0	0	0.0254582	0.0254582	0	0	0	0	0
Otu0266	0	0	0	0	0	0	0	0	0	0	0	0	0	0	0	0	0	0	0	0	0	0	0	0	0	0	0	0	0.840122	1.04379	0.610998	0.687373	1.01833	0.738289	1.04379	0	0	0	0	0	0	0	0	0	0	0	0	0	0
Otu0267	0.86558	0.992872	0.330957	0.356415	1.4002	0.560081	0.483707	0	0	0	0	0	0	0	0	0	0	0	0	0	0	0	0	0	0	0	0	0	0	0	0	0	0	0	0	0	0	0	0	0	0	0	0	0.0254582	0	0	0	0	0
Otu0268	0.178208	0.254582	0.101833	0.0763747	0.101833	0.0509165	0.178208	0	0	0	0	0	0	0	0.229124	0.0509165	0.0509165	0.127291	0.407332	0.0509165	0.127291	0.0254582	0.127291	0	0.0254582	0.0509165	0	0.0763747	0	0	0	0	0.0254582	0	0	0.0254582	0.0509165	0.0254582	0	0.152749	0.0509165	0.0254582	0.280041	0.0763747	0.152749	0.381874	0.178208	0.0254582	0.178208
Otu0269	0	0	0	0	0	0.0254582	0	0.152749	0.0763747	0	0	0.178208	0.0509165	0.0763747	0.0509165	0.101833	0.101833	0.0763747	0.101833	0.0509165	0.101833	0	0.127291	0.0509165	0	0	0.0254582	0.0509165	0	0	0	0.0254582	0	0.0254582	0	0.0509165	0.0763747	0.178208	0.0509165	0.0254582	0.0254582	0	0.0763747	0.0254582	0.178208	0.0509165	0.0763747	0.0509165	0.101833
Otu0270	0	0	0	0	0	0	0	0	0	0	0	0	0	0.0254582	0.483707	2.11303	0.43279	1.32383	1.14562	0.738289	1.12016	0	0	0	0	0	0	0	0	0	0	0	0	0	0	0	0	0	0	0	0	0	0	0	0	0	0	0	0
Otu0271	0	0	0	0	0	0	0	0	0	0	0	0	0	0	0	0	0	0	0.0254582	0	0	0	0	0	0	0	0	0	0	0	0	0	0	0	0	0	0	0	0	0	0	0	0	0	0	0	0.560081	1.04379	2.67312
Otu0272	0.152749	0.330957	0	0	0.101833	0.0763747	0.254582	0.0763747	0.0763747	0	0	0.127291	0	0	0	0	0	0	0	0	0	0	0	0	0	0	0	0	0.0254582	0	0	0	0.127291	0.203666	0.0254582	0	0	0	0	0.0254582	0	0	0	0.101833	0.0254582	0.127291	0.0763747	0.0509165	0.0763747
Otu0273	0.0509165	0.0763747	0.0254582	0.0509165	0.101833	0.101833	0.0254582	0	0	0	0.0254582	0	0	0	0	0	0	0	0	0	0	0	0	0	0	0	0	0	0	0	0.0254582	0	0	0	0	0.0509165	0.0254582	0.101833	0.0254582	0.152749	0.0763747	0.101833	0	0	0	0	0.101833	0.229124	0
Otu0274	0	0	0	0	0	0	0	0.127291	0.356415	0	0.0509165	0.509165	0.58554	0.101833	0	0.0254582	0	0	0.0254582	0.0763747	0	0	0	0	0	0	0	0	0.0254582	0.0254582	0	0.0254582	0	0	0	0	0	0	0	0	0	0	0	0	0	0	0.101833	0.101833	0
Otu0275	0.0254582	0.0763747	0	0.152749	0.0254582	0.127291	0.0763747	0	0	0	0	0	0	0	0	0	0	0	0	0	0	0	0	0	0	0	0	0	0	0	0	0	0	0	0	0.254582	0.254582	0.101833	0.305499	0.152749	0.152749	0.229124	0	0	0	0	0	0	0
Otu0276	0.0254582	0	0.0509165	0.0254582	0	0.0763747	0.0254582	0.0254582	0.0509165	0	0	0	0	0.0509165	0.0509165	0	0	0	0	0	0	0	0	0.0509165	0.0509165	0.0254582	0.0254582	0.0254582	0.152749	0	0	0	0.127291	0	0.0254582	0	0	0	0.0254582	0.0254582	0	0	0.0509165	0	0	0.101833	0.0254582	0.0763747	0.0509165
Otu0277	0.0509165	0.127291	0.0763747	0.0509165	0.152749	0.0509165	0.0763747	0.0763747	0	0	0	0.0254582	0	0.0254582	0	0	0	0	0	0	0	0	0	0	0	0	0.0254582	0	0.0509165	0	0	0.0254582	0.127291	0	0.127291	0	0.0254582	0	0	0	0.0254582	0	0.0763747	0.0763747	0.178208	0.0763747	0.0509165	0	0
Otu0278	0.0254582	0	0.0254582	0	0	0.0254582	0	0.178208	0.254582	0.101833	0.0509165	0.178208	0.127291	0.152749	0.0509165	0.0509165	0.0763747	0.0254582	0.0763747	0.0254582	0.0254582	0.0763747	0.0763747	0.0254582	0	0.0254582	0	0	0	0	0.0254582	0.0254582	0.0763747	0	0.0509165	0.0763747	0	0	0.0509165	0.127291	0.0509165	0.0763747	0.0254582	0	0.0254582	0	0.0509165	0.0509165	0.0254582
Otu0279	0	0	0	0	0	0	0	0	0	0	0	0	0	0	0.0763747	0.178208	0.0763747	0.280041	0.127291	0.0254582	0.203666	0.0254582	0.101833	0	0.101833	0.0254582	0.0763747	0.0763747	0	0	0	0	0	0	0	0	0	0	0	0	0	0	0	0	0	0	0.43279	0.127291	0.43279
Otu0280	0	0.0763747	0.0509165	0.0509165	0.0509165	0	0	0	0	0	0	0.0509165	0	0	0.101833	0.0763747	0.0763747	0	0	0.127291	0.0763747	0	0.0763747	0.0509165	0.0254582	0.0254582	0.0763747	0.101833	0.0509165	0.0254582	0.127291	0.0254582	0.101833	0.0763747	0.0254582	0.0509165	0.127291	0	0	0.0254582	0.0254582	0.127291	0.127291	0.0509165	0.178208	0.178208	0.0509165	0.101833	0.101833
Otu0281	0	0	0	0	0.0254582	0	0.0254582	0	0	0	0	0	0	0	0.305499	0.687373	0.0254582	0	0.534623	0.152749	0	0	0	0	0.0254582	0	0	0.0254582	0	0	0	0	0	0	0	0	0	0	0	0.0763747	0	0	0	0	0	0	0	0	0
Otu0282	0.229124	0.203666	0.101833	0.101833	0.0254582	0.178208	0.127291	0	0	0	0	0	0	0	0.356415	0.0763747	0.152749	0.0763747	0.229124	0.203666	0.178208	0	0	0	0	0	0	0	0	0	0	0	0	0	0	0	0	0	0	0.0509165	0	0.152749	0	0	0	0	0	0	0
Otu0283	0.0509165	0.101833	0.0254582	0	0.0254582	0.0254582	0	0.0509165	0.0254582	0.0509165	0.0509165	0	0.0509165	0.0254582	0.0509165	0	0	0	0	0.0509165	0	0.0254582	0.0509165	0	0.0254582	0	0	0	0	0	0.0254582	0.0509165	0	0	0.0254582	0.0254582	0.0509165	0.0254582	0.101833	0.0254582	0.0509165	0.0763747	0.229124	0.152749	0.0509165	0.203666	0.152749	0.0509165	0.0254582
Otu0284	0.0509165	0.0763747	0	0	0.0509165	0.0254582	0.0509165	0	0	0	0	0	0	0	0	0.0254582	0.178208	0.0763747	0.127291	0.0763747	0.0509165	0.0254582	0.0254582	0	0	0	0	0.0254582	0	0	0	0	0	0	0	0	0.0254582	0.0254582	0.0254582	0	0	0	0	0	0	0	0	0	0
Otu0285	0.0763747	0.101833	0.0254582	0.0254582	0.203666	0	0.0763747	0	0	0	0	0	0	0	0	0	0	0	0	0	0	0.0509165	0.152749	0.178208	0.101833	0.152749	0.101833	0.203666	0	0	0	0	0.0254582	0.0254582	0	0.0254582	0	0.0254582	0	0.0254582	0	0.0509165	0.0254582	0	0.0254582	0	0	0	0
Otu0286	0.0509165	0	0	0	0.0509165	0	0	0.356415	0.0254582	0.0763747	0.101833	0.381874	0.178208	0.229124	0	0	0	0	0	0	0	0	0	0	0	0	0	0	0	0	0	0	0	0	0	0	0.101833	0	0.0763747	0	0.0254582	0.0509165	0	0	0	0	0	0	0
Otu0287	0.0763747	0.254582	0.101833	0.0509165	0.0254582	0.0509165	0.0509165	0	0.0509165	0	0	0.0254582	0	0.0254582	0	0	0	0	0	0	0	0	0.127291	0	0.0509165	0	0.0254582	0.0509165	0	0	0	0	0	0	0	0.101833	0.0254582	0	0	0.0509165	0.0509165	0	0	0.0254582	0	0	0	0	0
Otu0288	0	0.0254582	0	0.0254582	0.0254582	0	0	0	0	0	0	0.0254582	0	0	0	0	0	0	0	0	0	0	0	0	0.0509165	0	0.152749	0	0	0	0	0	0	0	0	0	0	0	0	0	0	0	0	0	0.0254582	0	0.0763747	0.0254582	0
Otu0289	0.0509165	0.101833	0.0254582	0.0254582	0.203666	0	0.0763747	0	0	0	0	0	0	0	0.0763747	0.0254582	0	0.0254582	0.0763747	0.0254582	0.0254582	0	0	0	0	0	0	0	0	0.0254582	0.101833	0.0509165	0.229124	0.127291	0.0509165	0.178208	0.152749	0.101833	0.0509165	0.280041	0.127291	0.280041	0.0763747	0	0	0.127291	0	0.0509165	0.0763747
Otu0290	0	0.0763747	0.0254582	0	0.0763747	0.0509165	0	0.0254582	0	0	0	0	0.0509165	0.0254582	0.0254582	0.0254582	0	0	0	0.0254582	0.0254582	0.0763747	0.0509165	0	0	0	0	0	0.127291	0.0509165	0.0254582	0.0254582	0.0254582	0.0254582	0	0	0.0254582	0.0254582	0.0509165	0.0254582	0	0.0509165	0.203666	0.0509165	0	0.0509165	0.101833	0.0763747	0.0509165
Otu0291	0	0	0	0	0	0	0	0	0	0	0	0	0	0	0	0	0	0	0	0	0	0	0	0	0	0	0	0	0	0	0	0	0	0	0	0	0	0	0	0	0	0	0	0	0	0	0	0	0
Otu0292	0	0	0	0	0	0	0	0	0	0	0	0	0	0	0	0.0509165	0.0254582	0	0.0509165	0.127291	0	0.178208	0.509165	0.0509165	0.305499	0.891039	0.458248	0.58554	0	0.203666	0.0509165	0.0254582	0.967413	0	0	0	0	0	0	0	0	0	0	0.0509165	0.0509165	0.0763747	0.254582	0.152749	0.0254582
Otu0293	0	0	0	0	0	0	0	0	0	0	0	0	0	0	0	0	0	0	0	0	0	0	0	0	0	0	0	0	0	0	0	0	0	0	0	0	0	0	0	0	0	0	0	0	0	0	0	0	0
Otu0294	0	0	0	0	0	0	0	0	0	0	0	0	0	0	0	0	0	0	0	0	0	0	0	0	0	0.0254582	0	0	0	0	0	0	0	0	0	0	0	0	0	0	0	0	0	0	0	0	0	0	0
Otu0295	0	0	0	0	0	0	0	0	0	0	0	0	0	0	0.152749	0.0254582	0.0254582	0.0254582	0.0763747	0.0254582	0.178208	0	0.0254582	0	0	0	0	0	0.152749	0.305499	0.101833	0.0763747	0.280041	0.203666	0.483707	0	0	0	0	0	0	0	0.152749	0.203666	0.152749	0.101833	0.152749	0.229124	0.229124
Otu0296	0	0	0	0	0	0	0	0	0	0	0	0	0	0	0	0	0	0	0	0	0	0.0254582	0	0	0	0	0.0254582	0	0.0509165	0	0.127291	0	0.254582	0	0.0254582	0.0509165	0.0254582	0.0254582	0.0509165	0.0254582	0	0.0509165	0.0509165	0.0254582	0.0509165	0.0254582	0.101833	0	0
Otu0297	0	0.0254582	0	0.0254582	0	0.0509165	0.0254582	0.0509165	0.0254582	0.0509165	0.0763747	0	0.0509165	0.0763747	0	0	0	0	0	0	0	0	0	0	0	0	0	0	0	0.0254582	0.0254582	0	0.0763747	0	0	0	0	0	0	0	0	0	0.101833	0.229124	0.178208	0.0254582	0	0	0
Otu0298	0	0	0	0.0254582	0	0	0	0	0	0	0	0	0	0	0	0.0254582	0.0254582	0.127291	0.0509165	0.0254582	0.0509165	0.0509165	0	0	0.0254582	0.0763747	0.0254582	0	0.0763747	0.0254582	0.0509165	0.0763747	0	0	0.0509165	0.101833	0.203666	0.203666	0.127291	0.152749	0.101833	0.203666	0.0763747	0.0254582	0.0763747	0	0.0509165	0.0763747	0.0254582
Otu0299	0.127291	0.356415	0	0.0763747	0	0.127291	0.203666	0.0509165	0.0509165	0	0	0.0509165	0	0.0763747	0	0.0763747	0.0509165	0.0254582	0.0509165	0.0763747	0.0763747	0	0.0509165	0	0	0	0.0254582	0.0254582	0	0	0	0	0	0	0	0.127291	0.152749	0	0	0.152749	0.101833	0.0254582	0.127291	0.127291	0.0509165	0	0.356415	0.101833	0.0509165
Otu0300	0.0509165	0.0509165	0	0	0	0	0	0	0	0	0	0	0	0	0.203666	0	0.0254582	0.152749	0.0763747	0.0254582	0.43279	0	0.58554	0	0	0	0	0.0254582	0	0	0	0	0	0	0	0	0	0	0	0	0	0.152749	0	0	0	0	0.0254582	0	0
Otu0301	0	0	0	0.0254582	0	0.0254582	0	0	0	0	0	0	0.0254582	0	0	0	0	0	0.0509165	0.101833	0.0254582	0	0	0	0	0	0	0	0.0254582	0	0	0	0	0	0	0.0509165	0.152749	0.127291	0.0509165	0.229124	0.0509165	0.101833	0.203666	0.0763747	0.101833	0.127291	0.0254582	0	0
Otu0302	0.0763747	0.0254582	0.178208	0.0254582	0	0.0509165	0.0254582	0	0	0	0	0	0	0	0	0.0254582	0	0	0.0254582	0	0.0509165	0	0	0	0	0	0	0	0	0	0	0	0	0	0	0.101833	0.0509165	0.0254582	0	0.0763747	0.0509165	0.101833	0.330957	0.127291	0.280041	0.43279	0.0254582	0	0
Otu0303	0.0254582	0.0509165	0.101833	0.101833	0.101833	0.0509165	0.0254582	0.0254582	0	0	0	0.0254582	0.0254582	0	0	0	0	0	0	0	0	0	0	0	0	0	0	0	0.0763747	0.0254582	0	0	0.229124	0.101833	0.0509165	0.0509165	0.203666	0.0509165	0.101833	0.178208	0.0254582	0.0763747	0.0763747	0.101833	0.0254582	0.0254582	0.0509165	0.0509165	0
Otu0304	0	0.0509165	0	0	0.0254582	0	0.0254582	0	0	0	0	0.0254582	0.0254582	0.0509165	0.0254582	0.0509165	0.101833	0.0763747	0.0763747	0.0763747	0	0.101833	0.0509165	0	0	0	0	0.0509165	0.0509165	0.0254582	0	0.0254582	0.0254582	0.101833	0.101833	0.0254582	0.0254582	0	0	0	0	0.0254582	0	0.0254582	0	0	0.0509165	0	0
Otu0305	0	0	0	0	0	0	0	0	0	0	0	0	0	0	0.0763747	0.203666	0.0763747	0.0763747	0.407332	0.0254582	0.483707	0	0	0	0	0	0	0	0	0	0	0	0	0	0	0	0	0	0	0	0	0	0	0	0	0.0254582	0	0	0
Otu0306	0.0254582	0	0	0	0.101833	0.0254582	0.0254582	0	0.101833	0.0509165	0.0254582	0.0254582	0.0763747	0.0509165	0	0	0	0	0	0.0254582	0	0.0254582	0.0254582	0.0254582	0	0.0254582	0.0254582	0.0509165	0.0763747	0	0	0	0.0509165	0	0	0.0509165	0.0763747	0	0	0.0254582	0.0254582	0.0509165	0.0509165	0.0509165	0.0254582	0	0.0254582	0	0
Otu0307	0	0	0	0	0	0	0	0	0	0	0	0	0	0	0.101833	0.789206	0.0763747	0.101833	0.840122	0.407332	0.407332	0	0	0	0	0	0	0	0	0	0	0	0	0	0	0	0	0	0	0	0	0	0	0	0	0	0.43279	0.330957	0.305499
Otu0308	0.0254582	0.0254582	0.127291	0.0509165	0.127291	0	0.0509165	0.127291	0.0254582	0	0.0254582	0.101833	0.0254582	0.0763747	0.0763747	0.203666	0	0.0254582	0.101833	0.101833	0	0	0	0	0	0	0	0	0	0	0	0	0	0	0	0.0254582	0.0509165	0	0	0.178208	0.101833	0.101833	0	0	0.127291	0.0254582	0	0	0
Otu0309	0.0254582	0.127291	0.0509165	0.101833	0.127291	0.0509165	0.101833	0	0	0	0	0	0	0	0	0.0254582	0	0	0	0	0	0.0509165	0	0	0	0.0254582	0.0509165	0	0.127291	0.0763747	0.127291	0.0254582	0.381874	0.101833	0.152749	0	0	0	0	0	0	0	0.0254582	0	0.0254582	0.0254582	0	0	0
Otu0310	0.0254582	0	0.0509165	0	0	0.0509165	0	0.0254582	0.0763747	0.178208	0.0509165	0.0763747	0	0.0254582	0	0.0509165	0	0	0	0.0254582	0	0.0763747	0.127291	0.0254582	0.0509165	0.0254582	0.0254582	0.0509165	0	0	0	0.0509165	0.0254582	0	0	0.0254582	0.0254582	0.0254582	0.0254582	0	0	0.0509165	0	0.127291	0.0509165	0.0254582	0.0254582	0	0
Otu0311	0	0	0	0	0	0.0254582	0.0254582	0.0254582	0	0	0	0	0	0	0	0	0	0	0	0	0	0	0	0	0.0254582	0	0.0254582	0	0	0	0	0	0	0	0	0.0509165	0.152749	0.0509165	0.0509165	0.101833	0	0.0254582	1.01833	0.330957	0.178208	0.152749	0.0763747	0.0254582	0
Otu0312	0	0.0254582	0	0	0.0254582	0	0	0	0	0	0	0	0	0	0	0	0	0	0	0	0	0	0	0	0	0	0	0	0	0	0	0	0	0	0	0	0	0	0	0	0	0	0.814664	0.712831	1.78208	1.06925	0.254582	0.101833	0.203666
Otu0313	0	0	0	0	0.0254582	0	0.0254582	0.0509165	0	0	0.0509165	0.0254582	0.0509165	0.0763747	0.152749	0.0254582	0.127291	0.0509165	0.127291	0	0	0	0.0509165	0	0.0509165	0.0509165	0.0254582	0	0	0.0509165	0	0.0509165	0.0509165	0	0	0.0254582	0	0.0254582	0	0.0509165	0	0	0.203666	0.0509165	0.152749	0.178208	0.101833	0.0254582	0
Otu0314	0	0	0	0	0	0	0	0	0	0	0	0	0	0	0	0	0	0	0	0	0	0	0	0	0	0	0	0	0	0	0	0	0	0	0	0	0	0	0	0	0	0	0.101833	0.58554	0.178208	0.229124	0.152749	0.127291	0.152749
Otu0315	0.203666	0.101833	0.0763747	0.127291	0.254582	0.0254582	0.0509165	0	0	0	0	0	0	0	0	0	0	0	0	0	0	0	0	0	0	0	0	0	0	0	0	0	0	0	0	0	0	0	0	0	0	0	0	0.0509165	0.712831	2.29124	0	0	0
Otu0316	0	0	0	0	0	0	0	0	0	0	0	0	0	0	0	0	0	0	0	0	0	0	0	1.01833	0	0	1.32383	3.2332	0	0	0	0	0	0	0	0	0	0	0	0	0	0	0	0	0	0	0	0	0
Otu0317	0	0.0254582	0.0254582	0.0254582	0	0.0254582	0.0254582	0	0.0763747	0.0509165	0	0.0763747	0	0.127291	0	0.0509165	0.0254582	0.0254582	0.0254582	0	0.0509165	0	0.0254582	0	0.0254582	0.101833	0.0254582	0.0254582	0.0509165	0.0254582	0.0509165	0.0509165	0.0509165	0.101833	0.101833	0	0.0254582	0.0763747	0	0	0.0254582	0	0.0763747	0	0.0254582	0.0763747	0.0509165	0.0763747	0.0254582
Otu0318	0.0509165	0.0254582	0.0509165	0.0509165	0	0.0763747	0	0	0	0	0	0	0	0	0	0	0	0	0	0	0.0254582	0	0	0	0	0	0	0	0.178208	0.152749	0	0.0509165	0.178208	0.152749	0.127291	0	0.0254582	0.0509165	0.0254582	0.0509165	0.0763747	0.0509165	0.254582	0.534623	0.178208	0.483707	0.203666	0.43279	0.381874
Otu0319	0	0	0	0.0254582	0	0	0	0.229124	0.0763747	0.0509165	0.0509165	0.0509165	0.0509165	0.127291	0	0.0509165	0	0	0.0254582	0	0.0254582	0.127291	0.127291	0.0509165	0.0763747	0.0254582	0.0254582	0.0509165	0.101833	0.0254582	0.0763747	0.101833	0.305499	0.0763747	0.0509165	0.0254582	0.0254582	0	0	0.0254582	0.0254582	0.101833	0.127291	0	0.0763747	0.0509165	0.0254582	0.0254582	0.0254582
Otu0320	0.0254582	0.0254582	0	0	0.0254582	0	0	0.254582	0.0763747	0	0	0.0509165	0	0.101833	0	0	0	0.0254582	0	0	0	0.0763747	0.178208	0.0254582	0.0254582	0.127291	0	0.127291	0	0	0	0	0	0	0.0254582	0	0	0	0	0	0	0	0.203666	0.0509165	0	0	0.0254582	0	0
Otu0321	0	0.0509165	0	0	0	0.0509165	0.0763747	0	0	0	0	0	0	0	0.636456	0.458248	0.280041	0.305499	0.738289	0.58554	0.280041	0	0	0	0	0	0	0	0	0	0	0	0.0254582	0	0	0	0	0	0	0	0	0	0	0.0254582	0	0	0.0254582	0	0
Otu0322	0	0	0	0	0	0	0	0.203666	0.0763747	0.0763747	0.0763747	0.152749	0.305499	0.0763747	0.0509165	0	0	0.0254582	0.0254582	0.0254582	0.0509165	0	0	0	0	0	0	0	0	0	0	0	0	0	0	0	0	0	0	0	0	0	0	0	0	0	0	0	0
Otu0323	0	0	0	0	0	0	0	0	0	0	0	0	0	0	0	0	0	0	0	0	0	0	0	0	0	0	0	0	0	0	0	0	0	0	0	0.305499	0.58554	0.152749	0.152749	0.610998	0.280041	0.101833	0	0	0	0.0254582	0.178208	0.127291	0.0509165
Otu0324	0.254582	0.43279	0.0763747	0	0.0509165	0.458248	0.152749	0	0	0	0	0	0	0	0	0	0	0	0	0	0	0	0	0	0	0	0	0.0254582	0	0	0	0	0	0	0	0	0	0	0	0.0509165	0	0	0	0	0.0254582	0	0.0509165	0.0763747	0.0509165
Otu0325	0	0.152749	0	0	0	0	0	0	0	0	0	0	0	0	0	0	0	0	0	0	0	0	0	0	0	0	0	0	0	0	0	0	0	0	0	0	0	0	0	0	0	0	0	0	0	0	0	0	0
Otu0326	0.0509165	0	0	0.0254582	0	0.0254582	0	0.0254582	0.0254582	0.0509165	0.0763747	0.0763747	0.0763747	0.0509165	0	0	0	0.0254582	0	0	0.0254582	0.0254582	0.0254582	0.0509165	0	0	0.0763747	0.0763747	0	0	0	0	0	0	0	0	0.0254582	0.0763747	0.0254582	0	0.0254582	0.0254582	0	0	0	0.0509165	0.0763747	0.0763747	0
Otu0327	0	0.0254582	0	0.101833	0	0	0	0.101833	0	0.0509165	0.101833	0.0509165	0.0509165	0.0509165	0	0.0254582	0	0	0	0	0.0254582	0	0	0	0	0.0254582	0	0.0254582	0	0	0	0	0	0	0	0.127291	0.101833	0.0509165	0.0509165	0.101833	0.0763747	0.203666	0	0	0	0	0	0.0254582	0
Otu0328	0.152749	0.0763747	0.178208	0.101833	0.0254582	0.0763747	0.0254582	0	0	0	0	0	0	0	0	0	0	0	0	0	0	0.0509165	0.127291	0.0254582	0.0509165	0.0763747	0.0763747	0.101833	0	0	0	0	0	0	0	0	0	0	0	0	0	0	0.254582	0.0763747	0.203666	0.0254582	0.0763747	0.0509165	0
Otu0329	0	0	0	0	0	0	0	0	0	0	0	0	0	0	0	0	0	0	0	0	0	0	0	0	0	0	0	0	0	0	0	0	0	0	0	0	0	0	0	0	0	0	0	0	0	0	0	0	0
Otu0330	0.0254582	0.0254582	0	0	0.0509165	0.0763747	0	0	0	0	0.0254582	0	0	0.0509165	0	0.0254582	0.0254582	0	0.0509165	0	0	0	0	0	0	0	0	0	0	0	0	0	0	0.0254582	0.0509165	0	0	0	0	0	0	0	0.0254582	0.0254582	0	0.0509165	0.254582	0	0.0763747
Otu0331	0	0	0	0	0	0	0	0	0	0	0	0	0	0	0	0	0	0	0	0	0	0	0	0	0	0	0	0	0	0	0	0	0	0	0	0	0	0	0	0	0	0	0	0	0	0	0.152749	0.0254582	0.203666
Otu0332	0	0	0	0	0	0	0	0	0	0	0	0	0	0	0.0254582	0.0254582	0.0254582	0.0254582	0	0	0.152749	0	0.0254582	0	0	0	0	0.0254582	0.127291	0.58554	0.305499	0.330957	0.43279	0.254582	0.178208	0	0	0	0	0	0	0	0	0	0	0	0	0	0
Otu0333	0	0	0	0	0	0	0	0	0	0	0	0	0	0	0	0	0	0	0	0	0	0	0	0	0	0	0	0	0.0254582	0	0	0.0254582	0.0509165	0	0	0	0	0	0	0	0	0	0	0	0	0	0	0	0
Otu0334	0	0	0	0	0	0	0	0	0	0	0	0	0	0	0	0	0	0	0	0	0	0.152749	0	1.80754	2.67312	0	0.280041	0	0	0	0	0	0	0	0	0	0	0	0	0	0	0	0	0	0	0	0	0	0
Otu0335	0	0	0	0	0	0	0	0	0	0	0	0	0	0	0	0	0	0	0	0	0	0	0	0	0	0	0	0	0	0	0	0	0	0.0254582	0	0.0254582	0	0	0	0	0	0	0.356415	0.203666	0.101833	0.101833	0	0	0
Otu0336	0.0509165	0.101833	0.0254582	0.0254582	0.0254582	0	0	0	0	0	0	0	0	0	0	0	0	0	0	0	0	0.0509165	0.0763747	0.152749	0.0763747	0.101833	0	0.101833	0.101833	0	0.0763747	0.0254582	0.152749	0.101833	0.178208	0	0	0	0.0254582	0	0.0254582	0.0763747	0.0254582	0.0509165	0.0254582	0	0.0254582	0.0509165	0.0254582
Otu0337	0.0509165	0.0254582	0	0.0254582	0.0763747	0	0.0509165	0.152749	0.0763747	0.0254582	0.0254582	0	0.203666	0.0763747	0	0	0	0	0	0	0	0.0509165	0.0254582	0	0	0	0.0254582	0	0	0	0	0	0	0	0	0	0.0254582	0	0	0	0.0763747	0.0254582	0.0254582	0.0509165	0.0509165	0.0254582	0.381874	0.0763747	0.0254582
Otu0338	0	0	0	0	0	0	0	0	0	0	0	0	0	0	0	0	0	0	0	0	0	0	0	0	0	0	0	0	0	0	0	0	0	0	0	0	0	0	0	0	0	0	0	0	0	0	0	0	0
Otu0339	0	0	0	0	0	0	0	0	0	0	0	0	0	0	0	0	0	0	0	0	0	0	0	0	0	0	0	0	0	0	0	0	0	0	0	0	0	0	0	0	0	0	0	0	0	0	0	0	0
Otu0340	0.0254582	0	0	0	0.0763747	0	0.0254582	0	0	0	0	0	0	0	0	0	0	0.0254582	0.0509165	0.0254582	0.0509165	0	0	0	0	0	0	0	0	0	0	0	0	0	0	0	0	0	0	0	0	0	0	0	0	0.0254582	0.127291	0.0254582	0.0254582
Otu0341	0	0	0	0	0	0.0254582	0	0	0	0	0	0	0	0	0	0	0	0	0	0	0	0	0	0	0	0	0	0	0	0	0	0	0	0	0	0	0	0	0	0	0	0	0	0	0	0	0	0	0
Otu0342	0	0	0	0	0	0	0	0	0	0	0	0	0	0	0	0	0	0	0	0	0	0	0	0	0	0	0	0	0	0	0	0	0	0	0	0	0	0	0	0	0	0	0	0	0	0	0.0254582	0	0
Otu0343	0	0	0	0.0254582	0	0	0	0	0.0254582	0.152749	0.305499	0	0.0254582	0	0.0254582	0.0763747	0.0509165	0.152749	0.0254582	0.0254582	0.0763747	0.0254582	0	0	0	0	0	0	0	0	0	0.178208	0	0.0254582	0	0	0	0.0254582	0.0254582	0	0	0	0	0	0	0	0	0	0
Otu0344	0.0254582	0	0.0254582	0.0254582	0	0.0509165	0.0254582	0.0254582	0.0509165	0	0	0	0	0.0763747	0	0	0	0	0	0.0254582	0	0.0254582	0.101833	0.0254582	0	0.0763747	0.0254582	0.0509165	0.0509165	0.0763747	0.0763747	0.0254582	0.127291	0.0509165	0.127291	0	0	0	0	0	0	0.0254582	0.127291	0.0254582	0	0	0	0.0254582	0.0254582
Otu0345	0.0254582	0	0.0509165	0	0.0254582	0	0	0.0509165	0	0.0509165	0.0763747	0	0.0763747	0.0509165	0	0	0	0	0	0	0	0.0254582	0.0509165	0	0.0254582	0.0254582	0.0509165	0.0254582	0	0.0509165	0	0	0.0254582	0	0	0.101833	0	0	0.0254582	0	0	0	0	0.127291	0	0	0.0509165	0.0254582	0
Otu0346	0.0763747	0.0254582	0.0509165	0.0254582	0.178208	0.127291	0.0254582	0	0	0	0	0	0	0	0	0	0	0	0	0	0	0	0	0	0	0	0	0	0	0	0	0	0	0	0	0	0	0	0	0	0	0.0509165	0	0.0254582	0	0	0.0254582	0	0.101833
Otu0347	0	0	0	0	0	0	0	0.509165	0.610998	0.560081	0.178208	0.763747	0.381874	0.814664	0	0	0	0	0	0	0	0	0	0	0	0	0	0	0	0	0	0	0	0	0	0	0	0	0	0.0509165	0.101833	0	0	0	0.0254582	0	0	0.0509165	0
Otu0348	0	0.0763747	0.101833	0.0254582	0.0254582	0.0254582	0.0763747	0	0.0254582	0	0.0509165	0	0.0254582	0.0254582	0	0	0	0	0	0	0	0.0254582	0	0.0509165	0.0509165	0.0509165	0	0.0254582	0.0254582	0	0.0254582	0	0	0	0.0254582	0.0509165	0.0254582	0.0509165	0	0.101833	0.0254582	0.0254582	0.0254582	0.0763747	0.0254582	0.0509165	0.0509165	0.0254582	0.0254582
Otu0349	0	0	0.0254582	0.0763747	0	0	0	0	0	0	0	0	0	0	0.0763747	0	0.0254582	0.0254582	0.0254582	0.0254582	0.0254582	0	0	0	0	0	0	0	0.0254582	0.101833	0.127291	0.0763747	0.86558	0.229124	0.152749	0.101833	0.101833	0.0254582	0.0509165	0	0.101833	0.101833	0	0	0	0	0.0763747	0.101833	0.127291
Otu0350	0	0	0	0	0	0	0	0	0	0	0	0	0	0	0	0	0	0	0	0	0	0	0	0	0	0	0	0	0	0	0	0	0	0	0	0	0	0	0	0	0	0	0	0	0	0.0254582	0	0	0
Otu0351	0	0	0	0	0	0	0	0	0	0	0	0	0.0254582	0	0.0254582	0.0763747	0.127291	0.0509165	0.203666	0.203666	0.254582	0	0	0	0	0	0	0.101833	0.0254582	0	0	0	0	0	0	0	0	0	0	0	0	0	0	0	0	0	0.101833	0	0
Otu0352	0	0	0	0	0	0	0	0	0	0	0	0	0	0	0	0	0	0	0	0	0	0	0	0	0	0	0	0	0	0	0	0	0	0	0	0	0	0	0	0	0	0	0	0	0	0	0	0	0
Otu0353	0	0	0	0	0	0	0	0.0254582	0.0509165	0.0509165	0.101833	0.0509165	0	0.0254582	0.0254582	0	0	0	0	0	0.0763747	0	0	0	0	0	0	0	0.0509165	0.0763747	0	0.0254582	0.0254582	0.101833	0.178208	0	0	0	0	0	0	0	0	0	0	0	0	0	0
Otu0354	0	0	0	0	0	0	0	0	0	0	0	0	0	0	0	0	0	0	0	0	0	0	0	0	0	0	0	0	0	0	0	0	0	0	0	0	0	0	0	0	0	0	0.0509165	0.0254582	0	0	0	0	0
Otu0355	0.0254582	0.0509165	0.0254582	0	0.0509165	0.0254582	0.0254582	0.0254582	0.101833	0.0254582	0.101833	0	0.0254582	0	0	0	0	0.0254582	0	0	0	0.0254582	0.101833	0.0254582	0	0	0	0	0.0254582	0.0254582	0.0509165	0.0763747	0.0254582	0.0254582	0.0509165	0.0254582	0.0763747	0.0254582	0.0254582	0.0763747	0	0.0509165	0	0.0509165	0.0254582	0	0.127291	0	0.0509165
Otu0356	0.0509165	0	0	0	0.127291	0.0254582	0	0	0.0254582	0	0	0	0	0.0509165	0	0.0254582	0.0254582	0	0	0	0.0509165	0	0	0	0	0	0	0	0	0	0	0	0	0	0	0	0	0	0	0	0	0	0	0.0509165	0.0254582	0.0254582	0	0	0
Otu0357	0	0	0	0	0	0	0	0.127291	0.0254582	0.178208	0.0509165	0	0	0.127291	0	0	0	0	0	0	0	0	0	0	0	0	0	0	0	0	0	0	0	0	0.0254582	0.101833	0.0509165	0.152749	0	0	0.178208	0	0	0	0	0	0.0763747	0.0254582	0.0254582
Otu0358	0	0	0	0	0	0	0	0	0	0	0	0	0	0	0	0	0	0	0	0	0	0	0	0	0	0	0	0	0	0	0	0	0	0	0	0	0	0	0	0	0	0	0	0	0	0	0	0	0
Otu0359	0	0	0	0	0	0	0	0	0	0	0	0	0	0	0	0	0	0	0	0	0	0	0	0	0	0	0	0	0.0763747	0	0.0509165	0	0	0	0.0254582	0	0	0	0	0	0	0	0	0	0	0	0	0	0
Otu0360	0	0	0	0	0	0	0	0.254582	0.840122	0.534623	0.483707	1.01833	0.610998	0.407332	0	0	0	0	0	0	0	0	0	0	0	0	0	0	0	0	0	0	0	0	0	0	0	0	0	0	0	0	0	0	0	0	0	0	0
Otu0361	0	0.0254582	0	0	0	0	0	0	0	0	0	0	0	0	0	0	0	0	0.0254582	0	0	0	0	0	0	0	0	0	0	0	0	0	0	0	0	0.254582	0.127291	0.254582	0.330957	0.0763747	0.280041	0.254582	0.330957	0.254582	0.0509165	0.356415	0.101833	0.0254582	0.0254582
Otu0362	0	0	0	0	0	0	0	0	0	0	0	0	0	0	0	0	0	0	0	0	0	0	0	0	0	0	0	0	0	0	0	0	0	0	0	0	0	0	0	0	0	0	0	0	0	0	0	0	0
Otu0363	0	0	0	0	0	0	0	0	0.0763747	0.178208	0.101833	0.0254582	0.101833	0.0509165	0	0.0254582	0	0	0	0.0254582	0	0	0	0	0	0	0	0	0	0.0254582	0	0.0254582	0	0	0	0.0254582	0	0	0	0.0254582	0.0254582	0	0	0	0	0	0	0	0
Otu0364	0.0509165	0.101833	0	0.101833	0.0763747	0.0763747	0.127291	0.0509165	0	0	0	0.101833	0.0509165	0	0.0254582	0	0	0	0.0509165	0	0.0763747	0.0509165	0.0254582	0	0.0763747	0.0509165	0.0254582	0.0763747	0	0.0509165	0.0254582	0	0.0509165	0.0254582	0.0509165	0.0254582	0.0763747	0.0509165	0.0763747	0.0763747	0.0254582	0.0254582	0.0254582	0.0254582	0.0254582	0.0254582	0.101833	0.0254582	0.0509165
Otu0365	0.0254582	0	0	0.0254582	0	0	0.0254582	0	0	0	0	0	0	0	0	0	0	0	0	0	0	0	0	0	0	0	0	0	0	0	0	0	0	0	0	0	0	0	0	0	0	0	0	0	0	0	1.29837	0.330957	0.687373
Otu0366	0	0	0	0.0509165	0.0763747	0	0	0.0254582	0.127291	0.0254582	0.0509165	0.0763747	0.0254582	0.0254582	0	0	0	0	0	0	0	0	0.0763747	0.0509165	0.0509165	0.0509165	0.0254582	0	0	0	0	0	0	0	0	0.0254582	0.0254582	0.0254582	0.0254582	0	0	0	0.178208	0.101833	0.127291	0.101833	0.0763747	0.0763747	0.0763747
Otu0367	0	0	0	0	0	0	0	0	0	0	0	0	0	0	0	0	0	0	0	0	0	0	0	0	0	0	0	0	0	0	0	0	0	0	0	0	0	0	0	0	0	0	0	0	0	0	0	0	0
Otu0368	0	0	0	0	0	0	0	0	0	0	0	0	0	0	0	0	0	0	0	0	0	0.0254582	0	0	0	0	0	0	0	0	0	0	0	0	0	0	0	0	0	0	0	0	0	0	0	0	0	0	0
Otu0369	0.203666	0.203666	0.43279	0.280041	0.280041	0.127291	0.229124	0	0	0	0	0	0	0	0	0	0	0	0	0	0	0	0	0	0	0	0	0	0	0	0	0	0	0	0	0	0	0	0	0	0	0	0	0	0	0	0	0	0
Otu0370	0	0	0	0	0	0	0	0	0	0	0	0	0	0	0	0	0	0	0	0	0	0	0.0254582	0	0.0254582	0	0	0	0	0	0	0	0	0	0	0	0	0	0	0.0254582	0	0	0.0254582	0	0.0254582	0.0254582	0.0254582	0	0
Otu0371	0.0254582	0.0254582	0.0254582	0.0254582	0.0254582	0.0254582	0	0	0	0	0	0	0	0	0	0	0	0	0	0	0	0	0	0	0	0	0	0	0	0	0	0	0	0	0	0.0254582	0.0763747	0	0.0254582	0.203666	0.0763747	0.0254582	0.0254582	0.0509165	0.0254582	0.0254582	0.203666	0.0254582	0.0763747
Otu0372	0.0254582	0.0509165	0	0.0509165	0.0763747	0.0509165	0.0509165	0.152749	0.0254582	0.101833	0	0.0254582	0	0.0254582	0.0254582	0.0254582	0.0254582	0	0	0	0.0509165	0.0763747	0.127291	0	0.0509165	0.0254582	0.152749	0.152749	0	0	0	0	0	0	0	0	0	0	0	0	0	0	0	0	0	0	0	0	0
Otu0373	0	0	0	0	0	0	0	0.0254582	0.0509165	0.0254582	0.0254582	0.0254582	0	0.0509165	0	0	0	0	0	0	0	0	0.0509165	0.0254582	0.0254582	0.0254582	0.0509165	0	0	0	0	0	0	0	0	0	0	0	0	0	0	0	0	0	0.127291	0.229124	0	0	0
Otu0374	0	0	0	0	0	0	0	0	0	0	0	0	0	0	0	0.0509165	0	0	0	0	0	0.0254582	0	0	0	0	0	0	0.101833	0.101833	0.101833	0.127291	0.229124	0.152749	0.101833	0	0	0	0	0	0	0	0.152749	0.101833	0.229124	0.280041	0.101833	0.0509165	0.0254582
Otu0375	0	0	0	0	0	0	0	0	0	0	0	0	0	0	0.0254582	0	0	0	0	0	0	0	0	0	0	0	0	0	0	0	0	0	0	0	0	0	0	0	0	0	0	0	0	0	0	0	0	0	0
Otu0376	0	0	0	0	0	0.0254582	0	0	0	0	0	0	0	0	0	0	0	0	0	0	0	0.0763747	0	0	0.0254582	0	0.101833	0.0254582	0	0	0	0	0	0	0	0	0	0	0	0	0	0	0	0	0	0	0	0	0
Otu0377	0.0254582	0	0	0	0.0254582	0.0509165	0	0	0.0509165	0	0	0.152749	0	0.0509165	0	0	0	0	0	0	0	0.0509165	0.0763747	0.0509165	0	0.152749	0.0254582	0.0254582	0	0.101833	0	0	0.0254582	0.0254582	0.0254582	0	0	0	0.0254582	0	0	0	0	0.0254582	0	0.0763747	0.0254582	0	0
Otu0378	0	0	0	0	0.0254582	0.0254582	0	0	0	0	0	0	0	0	0	0	0	0	0	0	0	0	0	0	0	0	0	0	0	0	0	0	0	0	0	0	0	0	0	0	0	0	0	0	0	0	0.0509165	0.178208	0.229124
Otu0379	0	0	0	0	0	0	0	0	0	0	0	0	0	0	0	0	0	0	0	0	0	0	0	0	0	0	0	0	0	0	0	0	0	0	0	0	0	0	0	0	0	0	0	0	0	0	0	0	0
Otu0380	0.0763747	0	0.0509165	0	0.0763747	0.0254582	0	0	0	0	0	0	0	0	0	0.0509165	0.101833	0.0509165	0.0763747	0	0.152749	0	0.0254582	0	0.0509165	0.101833	0.152749	0.254582	0	0	0.0254582	0	0	0	0	0	0	0	0	0	0	0	0	0	0	0	0.0509165	0.127291	0.178208
Otu0381	0.127291	0.0509165	0.0254582	0	0.0254582	0.0254582	0.101833	0	0	0	0	0	0	0	0	0	0	0	0	0	0	0	0	0	0	0	0	0	0	0	0	0	0	0	0	0.0763747	0.127291	0.0254582	0.101833	0.101833	0.0509165	0.101833	0	0	0	0.0254582	0.178208	0	0.101833
Otu0382	0	0	0	0	0	0	0	0	0	0	0	0	0	0	0	0	0	0	0	0	0	0	0	0	0	0	0	0	0	0	0	0	0	0	0	0.0254582	0.0254582	0.0509165	0	0	0	0	0.152749	0.636456	1.0947	0.661914	0	0	0
Otu0383	0	0.0254582	0.0254582	0.0254582	0	0	0.0254582	0.127291	0.0254582	0.0254582	0.0763747	0.0254582	0.101833	0.0254582	0.0254582	0	0	0.0509165	0.0509165	0.0509165	0.0763747	0.0254582	0.0254582	0.0254582	0.0763747	0.0254582	0.0509165	0.0509165	0.0509165	0	0.0254582	0.0254582	0.0763747	0.0254582	0	0	0	0.0254582	0.0254582	0.0509165	0.0254582	0	0.229124	0.0254582	0.0509165	0.101833	0.0509165	0.0254582	0.0763747
Otu0384	0	0	0	0	0	0	0	0	0	0	0	0	0	0	0	0	0	0	0	0	0	0	0	0	0	0	0	0	0	0	0	0	0	0	0	0	0	0	0	0	0	0	0	0	0	0.0254582	0	0	0
Otu0385	0.0254582	0	0.0254582	0	0	0.0254582	0.0254582	0.0254582	0	0	0	0	0	0	0	0.0254582	0.0509165	0.0509165	0.0509165	0.0509165	0	0.0254582	0.0254582	0	0.0254582	0.0509165	0.0254582	0.0254582	0	0	0	0	0.0763747	0	0.0509165	0.0509165	0.0254582	0.0254582	0.0763747	0.0509165	0.0254582	0.101833	0.152749	0.0763747	0.0763747	0.0509165	0.0254582	0	0.0254582
Otu0386	0	0	0	0	0	0	0	0	0	0	0	0	0	0	0	0	0	0	0	0	0	0	0	0	0	0	0	0	0	0	0	0	0	0	0	0	0	0	0	0	0	0	0	0	0.0254582	0	0	0	0
Otu0387	0	0	0	0	0.0509165	0	0	0	0	0	0	0	0	0	0.0763747	0.152749	0.0763747	0	0.254582	0.0509165	0.0254582	0	0.0763747	0	0.0509165	0	0.0254582	0	0	0	0	0.0254582	0	0.0509165	0	0.0254582	0.101833	0	0	0.0763747	0.0254582	0	0.0254582	0	0.0254582	0.0254582	0.0254582	0.0254582	0
Otu0388	0.0254582	0	0.0254582	0	0	0	0.0254582	0.0254582	0	0	0	0	0.0254582	0.0254582	0	0	0	0	0	0	0.0254582	0.0763747	0	0.0254582	0.0509165	0.0254582	0	0	0.0254582	0	0	0	0	0	0	0.0509165	0.0763747	0.101833	0.152749	0	0.101833	0.127291	0.0254582	0.0509165	0.0254582	0.178208	0.0254582	0	0
Otu0389	0	0	0.0254582	0.0254582	0.0254582	0.0254582	0.0763747	0.0509165	0	0.0509165	0.0509165	0	0	0.0254582	0.0254582	0.0254582	0	0	0	0	0.0254582	0	0.0254582	0.0763747	0	0	0.101833	0	0	0.101833	0.0254582	0.0763747	0	0.0254582	0.0763747	0	0	0	0.0254582	0	0	0	0	0	0	0	0	0	0
Otu0390	0	0	0	0	0	0	0	0	0	0	0	0	0	0	0	0	0	0	0	0	0	0	0	0	0	0.0254582	0	0	0.254582	0.0763747	0.0254582	0.0254582	0	0.0763747	0.0763747	0	0	0	0	0	0	0	0	0	0	0	0.0763747	0.0254582	0.280041
Otu0391	0.0763747	0.178208	0.0254582	0.0763747	0.203666	0.0763747	0.127291	0	0.0254582	0	0	0	0	0.0509165	0.0254582	0.0509165	0	0	0.0254582	0.0254582	0	0.0254582	0.0254582	0	0	0	0.0254582	0.0254582	0	0	0	0.0254582	0.0254582	0	0	0.0254582	0.0254582	0	0	0.0254582	0	0	0.0254582	0.0254582	0.0254582	0.0254582	0.0509165	0.0509165	0.127291
Otu0392	0	0	0	0	0	0	0	0	0	0	0	0	0	0	0	0	0	0	0	0	0	0	0	0	0	0	0	0	0	0	0	0	0	0	0	0	0	0	0	0	0	0	0	0	0	0	0	0	0
Otu0393	0.0254582	0.0254582	0.0254582	0	0.0254582	0.0254582	0.0509165	0	0	0	0	0	0	0	0	0	0	0	0	0	0	0	0	0	0	0	0	0	0	0	0	0	0	0	0	0	0	0	0	0	0	0	0	0	0	0	0	0	0
Otu0394	0	0	0	0	0	0	0	0	0	0	0	0	0	0	0	0	0	0	0	0	0	0.178208	0.0763747	0.178208	0.280041	0.127291	0.280041	0.203666	0	0	0	0	0	0	0	0.127291	0.0763747	0.0763747	0.127291	0.101833	0.0509165	0	0	0	0	0	0	0	0
Otu0395	0	0	0	0	0	0	0	0	0	0	0	0	0	0	0	0	0	0	0	0	0	0	0	0	0	0	0	0	0	0	0	0	0	0	0	0	0	0	0	0	0	0	0	0	0	0	0	0	0
Otu0396	0	0	0	0	0	0	0	0	0	0	0	0	0	0	0	0	0.0254582	0	0.0254582	0	0	0	0	0	0	0	0.0254582	0	0.0763747	0.381874	0.330957	0.178208	0.152749	0.152749	0.0763747	0	0	0	0	0	0	0	0	0	0	0	0.0254582	0	0
Otu0397	0	0	0	0	0	0	0	0	0	0	0	0	0	0	0	0	0	0	0	0	0	0	0	0	0	0	0	0	0	0	0	0	0	0	0	0	0	0	0	0	0	0	0	0	0	0	0	0	0
Otu0398	0	0	0	0	0	0	0	0	0	0	0	0	0	0	0	0	0	0	0	0	0	0	0	0	0	0	0	0	0	0	0	0	0	0	0	0	0	0	0	0	0	0	0	0	0	0	0	0	0
Otu0399	0	0	0	0	0	0	0	0	0	0	0	0	0	0	0	0	0	0	0	0	0	0	0	0	0	0	0	0	0	0	0	0	0	0	0	0	0	0	0	0	0	0	0	0	0	0	0	0	0
Otu0400	0	0	0	0	0	0	0	0.636456	0.0509165	0	0	0.152749	0.0763747	0.203666	0	0	0.0254582	0	0	0	0	0	0.0254582	0	0	0	0	0	0.0763747	0.0509165	0.0254582	0.152749	1.222	0.0254582	0.381874	0	0	0	0	0	0	0	0	0	0	0	0	0	0
Otu0401	0	0	0	0	0	0	0	0.101833	0.0254582	0	0	0	0	0	0.0254582	0	0	0	0	0	0	0	0	0	0	0	0	0	0	0	0	0	0.0254582	0	0	0	0	0	0	0	0	0	0	0	0	0.0509165	0.127291	0	0
Otu0402	0	0	0	0	0	0	0	0	0	0	0	0	0	0	0	0	0	0	0	0	0	0	0	0	0	0	0	0	0	0	0	0	0	0	0	0	0	0	0	0	0	0	0	0	0	0	0.0254582	0.101833	0.0509165
Otu0403	0	0	0	0	0	0	0	0	0	0	0	0	0	0	0	0	0	0	0	0	0	0	0	0	0	0	0	0	0	0	0	0	0	0	0	0	0	0	0	0	0	0	0	0	0	0	0	0	0
Otu0404	0	0	0	0	0	0	0	0	0	0	0	0	0	0	0	0	0	0	0	0	0	0	0	0	0	0	0	0	0	0	0	0	0	0	0	0	0	0	0	0	0	0	0	0	0	0	0	0	0
Otu0405	0	0	0	0	0	0	0	0	0	0.0254582	0.0254582	0	0.0254582	0.0763747	0	0	0	0	0	0	0	0	0	0	0	0	0	0	0.0254582	0	0	0	0	0	0	0	0	0	0	0	0	0	0	0	0.0254582	0	0	0	0
Otu0406	0	0	0	0	0	0	0	0.0254582	0	0.0254582	0	0.0509165	0	0	0.0509165	0.0509165	0	0	0.0509165	0.0509165	0.0254582	0	0	0	0	0	0	0	0	0	0	0	0	0	0	0	0	0	0	0	0	0	0.483707	0.0509165	0.101833	0.101833	0	0	0
Otu0407	0.330957	0.254582	0.280041	0.280041	0.738289	0.305499	0.534623	0	0	0	0	0	0	0	0	0	0	0	0	0	0	0	0	0	0	0	0	0	0	0	0	0	0	0	0	0	0	0	0	0	0	0	0	0	0	0	0	0	0
Otu0408	0	0	0	0	0	0	0	0	0	0	0	0	0	0	0	0	0	0	0	0	0	0.0509165	0.101833	0	0	0.0509165	0	0	0	0	0	0	0	0	0	0	0	0	0	0	0	0	0.0509165	0.0254582	0	0	0.0254582	0	0
Otu0409	0.0254582	0.0254582	0	0	0	0	0	0	0	0	0	0	0	0	0	0	0	0	0	0	0	0	0	0	0	0	0	0.0254582	0	0	0	0	0	0	0	0	0.0254582	0	0	0	0	0	0.0509165	0.0509165	0.0254582	0.0254582	0.0509165	0.0763747	0
Otu0410	0.0763747	0.0509165	0.0254582	0.101833	0.0509165	0.0254582	0.0509165	0	0	0	0	0	0	0	0	0	0	0	0	0	0	0	0	0	0	0	0	0	0	0	0	0	0	0	0	0.0254582	0.0763747	0	0.0509165	0.0254582	0.0509165	0	0.101833	0.0509165	0.0763747	0.101833	0.0254582	0.0509165	0.0509165
Otu0411	0	0	0	0	0	0	0	0	0.0254582	0.0509165	0.0509165	0.0763747	0.0509165	0	0	0	0	0	0	0	0	0	0	0	0	0	0	0	0	0	0	0	0	0	0	0	0	0	0	0	0	0	0.0254582	0	0	0	0	0	0
Otu0412	0	0	0.0254582	0	0	0	0	0	0	0	0	0	0	0	0.0763747	0.0509165	0.356415	0.0254582	0.0254582	0.101833	0.0509165	0	0	0	0	0	0	0	0	0	0	0	0	0	0	0.0254582	0.0254582	0	0	0.0509165	0	0.0509165	0.0254582	0	0	0.0509165	0.0254582	0.0254582	0
Otu0413	0	0	0	0	0.0254582	0	0	0	0	0	0	0	0.0254582	0.0254582	0.0254582	0.0254582	0.0254582	0.0254582	0.0509165	0.0509165	0	0.0509165	0	0.0254582	0.0254582	0	0.0254582	0.0254582	0	0	0	0	0.0254582	0	0	0.0254582	0.0509165	0	0.0254582	0.0509165	0	0.0254582	0.0254582	0.0509165	0.0509165	0.0509165	0.127291	0.0254582	0.0254582
Otu0414	0.0509165	0.0509165	0.0763747	0.101833	0	0.0254582	0.0763747	0	0	0	0	0	0	0	0	0	0	0	0	0	0	0	0	0	0	0	0	0	0.0254582	0	0	0	0	0	0.0254582	0	0	0	0	0	0	0	0	0	0	0	0	0	0
Otu0415	0	0	0	0	0	0	0	0	0.203666	0	0	0	0	0.0254582	0	0	0	0	0	0	0	0	0	0	0	0	0	0	0	0	0	0.0509165	0	0.0254582	0.0763747	0	0	0	0	0	0	0	0	0	0.0509165	0	0.0254582	0	0
Otu0416	0	0	0	0	0.0254582	0.0254582	0.0509165	0.0254582	0.152749	0.0763747	0.152749	0.127291	0.152749	0.0254582	0	0.0254582	0.0763747	0.0509165	0	0	0.0254582	0.0254582	0	0	0	0.0254582	0.0254582	0	0	0	0	0	0.0254582	0	0	0	0.0254582	0	0	0.0254582	0	0	0	0	0	0	0	0.0254582	0
Otu0417	0.0254582	0	0	0	0	0.0254582	0	0	0	0	0	0	0	0	0	0	0	0.0254582	0	0	0	0	0.0509165	0.0254582	0.0509165	0.0509165	0	0.0509165	0.0509165	0	0	0.0254582	0	0.0254582	0	0.0509165	0.0254582	0.0509165	0.0763747	0.127291	0.0763747	0.101833	0.0254582	0.0254582	0	0.0254582	0.0254582	0.0254582	0.0509165
Otu0418	0	0	0	0	0	0	0	0	0	0	0	0	0	0	0	0	0	0	0	0	0	0	0	0	0	0	0	0	0	0.0254582	0	0	0.0254582	0	0.0254582	0	0	0	0	0	0	0	0	0	0	0	0	0	0
Otu0419	0	0	0	0	0	0	0	0	0	0	0	0	0	0	0	0	0	0	0	0	0	0.178208	0	0	0.0254582	0.203666	0.152749	0.152749	0	0	0	0	0	0	0	0	0	0	0	0	0	0	0	0	0	0	0	0	0
Otu0420	0	0.0254582	0.0254582	0	0	0.0254582	0.0254582	0	0.0254582	0.0254582	0	0	0	0.0254582	0	0	0	0	0	0	0	0	0	0.0254582	0.0254582	0	0.0763747	0	0	0.0509165	0.0509165	0.152749	0	0.0763747	0.152749	0.0763747	0	0	0	0.0254582	0	0	0	0	0	0	0	0	0
Otu0421	0.0254582	0.0763747	0.0763747	0.127291	0.0763747	0.0763747	0.178208	0	0	0	0	0	0	0	0	0	0	0	0	0	0	0	0	0	0	0	0	0	0	0	0	0	0	0	0	0	0	0	0	0	0	0	0.0509165	0	0.840122	0.636456	0.101833	0	0.0254582
Otu0422	0.0509165	0	0	0	0.0509165	0.0254582	0	0	0	0	0	0	0	0	0	0	0	0	0	0	0	0	0.0509165	0	0	0	0	0	0.0763747	0.0254582	0.0509165	0.0254582	0.178208	0.0509165	0.0509165	0.0254582	0.0254582	0	0	0.0254582	0	0	0	0	0	0	0	0	0
Otu0423	0	0	0	0	0	0	0	0	0	0	0	0	0	0	0	0	0	0	0	0	0	0	0	0	0	0	0	0	0	0	0	0	0	0	0	0	0.0254582	0	0	0	0	0	0.203666	0.101833	0.381874	1.88391	0	0	0
Otu0424	0.229124	0.152749	0.560081	0.534623	0.178208	0.280041	0.178208	0	0	0	0	0	0	0	0	0	0	0	0	0	0	0	0	0	0	0	0	0	0	0	0	0	0	0	0	0	0	0	0	0	0	0	0	0	0	0	0.0254582	0.101833	0.0254582
Otu0425	0	0	0	0	0	0	0	0	0	0	0	0	0	0	0	0	0	0	0	0	0	0	0	0	0	0	0	0	0	0	0	0	0	0	0	0	0	0	0	0	0	0	0.0254582	0	0	0	0	0	0
Otu0426	0.0763747	0	0.0254582	0.0763747	0.0254582	0.0254582	0.0254582	0	0	0	0	0	0	0	0	0	0	0	0	0	0	0	0	0	0	0	0	0	0	0	0	0	0	0	0	0	0	0	0	0	0	0	0	0	0	0	0	0	0
Otu0427	0.229124	0.101833	0.305499	0.407332	0.229124	0.254582	0.305499	0.0763747	0	0	0	0	0	0	0	0	0	0	0	0	0	0	0	0	0	0	0	0	0	0	0	0	0	0	0	0	0	0	0	0	0	0	0	0	0	0	0.0254582	0.0254582	0
Otu0428	0.0509165	0.0509165	0.0254582	0	0.0509165	0	0.0254582	0	0.0509165	0.0254582	0	0.0254582	0.0254582	0	0	0.0254582	0.0254582	0	0	0.0509165	0	0	0.0254582	0.0509165	0.0509165	0.0254582	0.127291	0.178208	0	0.178208	0.0254582	0.0509165	0	0.0763747	0.0509165	0.0509165	0.0509165	0.0509165	0.0254582	0	0.0254582	0	0	0	0	0	0	0	0
Otu0429	0	0	0	0	0	0	0	0	0	0.254582	0.305499	0.0254582	0.0254582	0	0	0.0763747	0.127291	0.0763747	0	0	0.178208	0	0	0.0509165	0	0	0	0.0254582	0	0	0	0	0	0	0	0	0.0254582	0	0.0254582	0	0	0.0254582	0	0	0	0	0	0	0
Otu0430	0	0	0	0	0	0	0	0	0	0.0254582	0.0254582	0	0	0.0509165	0	0.0254582	0	0	0	0.0254582	0	0.0254582	0.0509165	0	0	0	0	0	0	0.0254582	0.0254582	0.0509165	0.0254582	0.0254582	0.0763747	0	0	0	0	0	0.0254582	0	0.0254582	0	0.0254582	0	0.0254582	0	0
Otu0431	0	0	0	0	0	0	0	0	0	0	0	0	0	0	0	0	0	0	0	0	0	0	0	0	0	0	0	0	0	0	0	0	0	0	0	0	0	0	0	0	0	0	0	0	0	0	0.381874	0.483707	0.254582
Otu0432	0	0	0	0	0	0	0	0.152749	0.0254582	0	0	0.0254582	0	0	0.0509165	0.280041	0.127291	0.305499	0.0763747	0.0763747	0.356415	0	0	0	0	0	0	0	0	0	0	0	0	0	0	0	0	0	0	0	0	0	0	0	0	0	0	0	0
Otu0433	0.0254582	0.0254582	0	0	0	0	0.0254582	0	0	0	0.0254582	0	0	0	0.178208	0.0509165	0	0	0.101833	0.0254582	0.0254582	0	0.0254582	0	0.0509165	0	0.0509165	0	0	0	0	0	0.0254582	0.0254582	0	0	0	0	0	0	0	0	0	0	0	0.0254582	0	0	0
Otu0434	0	0	0	0	0	0	0	0	0	0	0	0	0	0	0	0	0	0	0	0	0	0	0	0	0	0	0	0	0	0	0	0	0	0	0	0	0	0	0	0	0	0	0	0	0	0	0.0509165	0.0509165	0
Otu0435	0.152749	0.407332	0.356415	0.305499	0.738289	0.330957	0.381874	0	0	0	0	0	0	0	0	0	0	0	0	0	0	0	0	0	0	0	0	0	0	0	0	0	0	0	0	0	0	0	0	0	0	0	0	0	0	0	0	0	0
Otu0436	0	0	0	0.0509165	0	0	0	0	0	0	0	0	0	0	0	0	0	0	0	0	0	0	0	0	0	0	0	0	0	0	0	0	0	0	0	0	0	0	0	0	0	0	0.0254582	0	0	0	0	0	0
Otu0437	0	0	0	0	0	0	0	0	0	0	0	0	0	0	0.0254582	0	0	0	0	0.0254582	0.0509165	0.0763747	0.0763747	0.0763747	0	0.0509165	0.0509165	0.101833	0.0254582	0.127291	0.0509165	0.101833	0.101833	0.0254582	0.0509165	0	0	0	0	0	0	0	0.0254582	0.0254582	0	0	0	0	0
Otu0438	0	0.0254582	0	0	0	0.0254582	0	0	0	0	0	0	0	0	0	0	0	0	0	0	0	0	0	0	0	0	0	0	0	0	0	0	0	0	0	0	0	0	0	0	0	0	0	0	0	0	0	0	0
Otu0439	0	0	0	0	0	0	0	0	0	0	0	0	0	0	0	0	0	0	0	0	0	0	0	0	0	0	0	0	0	0	0	0	0	0	0	0	0	0	0	0	0	0	0	0	0	0	0	0	0
Otu0440	0	0	0	0	0	0	0	0	0	0	0	0	0	0	0	0.0254582	0	0	0	0	0.0254582	0	0	0	0	0	0	0	0	0	0	0	0	0	0	0	0	0	0	0	0	0	0	0	0	0	0.178208	0.152749	0.203666
Otu0441	0	0	0	0	0	0	0	0	0	0	0	0	0	0	0	0	0	0	0	0	0	0	0	0	0	0	0	0	0.483707	0.280041	0.610998	0.101833	0.229124	0.381874	0.509165	0	0	0	0	0	0	0	0	0	0	0	0	0	0
Otu0442	0.0509165	0.0254582	0.0254582	0.0763747	0.0509165	0.101833	0	0.0509165	0	0.0254582	0	0.0254582	0	0	0	0	0	0	0	0	0.0254582	0	0	0	0.0254582	0	0	0	0.0254582	0.0254582	0.0254582	0.0254582	0.0254582	0	0	0	0	0	0	0	0	0	0	0	0	0	0	0	0
Otu0443	0	0	0	0	0	0	0	0	0	0	0	0	0	0	0.0254582	0	0.0254582	0.0254582	0.0254582	0	0.0509165	0	0	0	0	0	0	0	0.0509165	0.0254582	0.0254582	0	0	0.0254582	0	0	0	0	0	0.0254582	0	0	0	0	0	0	0	0	0
Otu0444	0	0	0	0	0	0	0	0	0	0	0	0	0	0	0	0	0	0	0.0254582	0.0509165	0.0254582	0	0	0	0	0	0	0	0	0	0	0	0	0	0	0	0	0	0	0.0254582	0	0.0509165	0	0	0	0	0	0.0509165	0
Otu0445	0	0	0	0	0	0	0	0	0.0254582	0	0	0	0	0	0	0	0	0	0	0	0	0	0	0	0	0	0	0	0	0	0	0	0	0	0	0	0	0	0	0	0	0	0	0	0	0	0	0	0
Otu0446	0.0509165	0.0254582	0.101833	0.0763747	0.0254582	0.0509165	0.0254582	0	0	0	0	0	0	0	0	0	0	0	0	0	0	0.0254582	0.0509165	0	0	0.0509165	0	0	0	0	0	0	0	0	0	0.0254582	0.0509165	0	0	0	0.0509165	0	0.0509165	0.0763747	0.127291	0.178208	0.0763747	0	0.0763747
Otu0447	0	0	0	0	0	0	0	0.0254582	0	0	0	0	0	0	0.0254582	0	0	0	0	0	0	0	0	0	0	0	0	0	0	0	0	0	0	0	0	0	0	0	0	0	0	0	0	0	0	0	0	0	0
Otu0448	0	0.0763747	0	0	0	0.0254582	0.0254582	0	0	0	0	0	0	0	0	0	0	0	0	0	0	0	0	0	0	0	0	0	0	0	0	0	0	0	0	0.0509165	0.0254582	0.0763747	0.0254582	0.330957	0.254582	0	0.0763747	0.101833	0.152749	0.178208	0.0763747	0.0254582	0
Otu0449	0	0	0	0	0	0	0.152749	0	0	0	0	0	0	0	0	0	0	0	0	0	0	0	0	0	0	0	0	0	0	0	0	0	0	0	0	0	0	0	0	0	0	0	0	0	0	0	0	0	0
Otu0450	0.0254582	0	0.0254582	0.0254582	0	0	0.0254582	0	0	0	0	0	0	0	0	0.0254582	0	0	0	0	0.0254582	0	0.0254582	0	0.0254582	0.0763747	0	0.0254582	0.0509165	0.0254582	0.0254582	0	0	0	0	0.0763747	0.0509165	0.0254582	0	0.0254582	0.0763747	0	0.0254582	0.0509165	0	0.0254582	0.0763747	0	0
Otu0451	0.0763747	0.101833	0.0254582	0.0763747	0.0509165	0.0254582	0.0254582	0	0	0	0	0	0	0	0.330957	0	0.610998	0.458248	0.101833	0.127291	0.178208	0.0254582	0	0	0	0	0.0509165	0	0	0	0	0	0	0	0	0	0	0.0254582	0	0	0	0	0	0	0	0	0	0	0
Otu0452	0.0509165	0.0509165	0	0	0	0	0	0.0763747	0.0254582	0	0	0	0	0.101833	0.0509165	0.0254582	0.0254582	0.0254582	0	0	0	0.0254582	0.0254582	0	0.0509165	0	0	0	0.0254582	0.280041	0	0.0254582	0	0	0.0254582	0.0254582	0	0	0.0509165	0	0	0	0.0509165	0.0509165	0.0254582	0.0254582	0	0	0
Otu0453	0	0	0.0509165	0	0	0	0.0254582	0	0	0	0	0.0509165	0.0254582	0	0	0	0	0.0254582	0	0	0	0	0.0254582	0.0254582	0	0	0.0254582	0	0.0254582	0.178208	0.0509165	0.127291	0	0	0.101833	0	0	0.0254582	0	0	0	0	0	0	0	0	0	0.0509165	0
Otu0454	0	0	0	0	0	0	0	0	0	0	0	0	0	0	0	0	0	0	0	0	0	0	0	0	0	0	0	0	0	0	0	0	0	0	0	0	0	0	0	0	0	0	0.203666	0.356415	0.458248	0.967413	0.0509165	0	0.0254582
Otu0455	0	0	0.0254582	0	0	0	0	0	0	0	0	0	0	0	0	0	0	0	0	0	0	0	0	0	0	0	0	0	0	0	0	0	0	0	0	0.0254582	0.0254582	0.0254582	0.101833	0.101833	0.0509165	0.0254582	0	0	0	0	0.101833	0	0.0509165
Otu0456	0	0	0	0	0.0254582	0	0	0	0	0	0	0	0	0	0.0254582	0.0254582	0	0.0509165	0.0509165	0.0254582	0.0763747	0.0254582	0.0509165	0	0.0509165	0.0509165	0.0763747	0	0	0	0	0	0	0	0	0.0254582	0.0254582	0.0509165	0	0.0254582	0.0763747	0	0	0	0	0	0	0	0
Otu0457	0	0	0	0	0	0	0	0	0	0	0	0	0	0	0	0	0	0	0	0	0	0	0	0	0	0	0	0	0	0	0	0	0	0	0	0	0	0	0	0	0	0	0	0	0	0	0.381874	0.58554	0.483707
Otu0458	0	0	0	0	0	0	0	0	0	0	0	0	0	0	0	0	0	0	0	0	0	0	0	0	0	0	0	0	0	0	0	0	0	0	0	0	0	0	0	0	0	0	0	0	0	0	0	0	0
Otu0459	0.0763747	0	0.0254582	0.0254582	0.0254582	0	0.0254582	0	0	0.101833	0.0254582	0.0509165	0.0254582	0.0254582	0.0254582	0.0254582	0.0254582	0.127291	0.0509165	0	0.0509165	0	0	0	0	0	0	0	0	0	0.0254582	0	0	0.0509165	0.0509165	0	0	0.0763747	0.0254582	0.0509165	0	0	0	0	0.0254582	0	0	0	0.0254582
Otu0460	0.0254582	0.0509165	0	0.0763747	0.0254582	0	0.0509165	0	0	0	0	0	0	0	0	0.0254582	0	0	0	0	0.0254582	0	0	0.0254582	0	0.0254582	0.0763747	0	0.0509165	0	0	0	0.0509165	0	0.0509165	0	0	0.0254582	0.0254582	0.0254582	0.0763747	0	0	0	0	0	0.127291	0.0763747	0.0509165
Otu0461	0	0	0	0	0	0	0	0.0254582	0.0509165	0.0254582	0.0254582	0	0	0	0.0254582	0	0.0254582	0	0.152749	0.0254582	0	0.0509165	0	0	0	0	0	0	0	0	0	0	0	0.0254582	0	0	0	0	0	0	0	0.0254582	0	0	0	0	0	0	0
Otu0462	0.178208	0.203666	0.280041	0.229124	0.356415	0.407332	0.636456	0	0	0	0	0	0	0	0	0	0	0	0	0	0	0	0	0	0	0	0	0	0	0	0	0	0	0	0	0	0	0	0	0	0	0	0	0	0	0	0	0	0
Otu0463	0	0	0	0	0	0	0	0	0	0	0	0	0	0	0	0	0	0	0	0	0	0	0	0	0	0	0	0	0	0	0	0	0	0	0	0	0	0	0	0	0	0	0	0	0	0	0	0	0
Otu0464	0.0254582	0.0254582	0.0254582	0	0	0	0.0509165	0	0	0.0254582	0.0254582	0	0	0	0	0	0	0.0254582	0	0	0	0	0.0509165	0	0	0	0	0	0.101833	0	0.0254582	0.0509165	0	0.0763747	0.127291	0	0.101833	0.0254582	0.0509165	0.0254582	0	0.0254582	0.0254582	0	0	0	0.101833	0.127291	0.229124
Otu0465	0	0	0	0	0	0	0	0.0254582	0	0	0	0	0	0.0254582	0	0	0	0	0	0	0	0	0	0	0	0	0	0	0	0	0	0	0	0	0	0	0.0254582	0	0	0	0	0	0	0	0	0	0.0254582	0	0
Otu0466	0	0	0	0	0	0	0	0	0	0	0	0	0	0	0.0509165	0.229124	0.203666	0	0.152749	0.483707	0.0509165	0	0	0	0	0	0	0	0	0	0	0	0	0	0	0	0	0	0	0	0	0	0	0	0	0	0	0.0254582	0
Otu0467	0	0	0	0	0	0	0	0	0	0	0	0.0254582	0	0	0	0	0	0	0	0	0	0	0	0	0	0	0	0	0	0	0	0	0	0	0	0	0	0	0	0	0	0	0	0	0	0	0	0	0
Otu0468	0	0.0254582	0	0.0509165	0.0254582	0.0763747	0.0509165	0	0.0509165	0.0254582	0.0254582	0.0254582	0.0254582	0.0254582	0	0.0254582	0	0.0254582	0.0254582	0	0.0254582	0	0	0	0	0	0.0509165	0.0254582	0	0.0254582	0	0.0509165	0	0	0.0254582	0.0509165	0	0.0254582	0	0	0	0	0	0	0	0	0	0.0254582	0
Otu0469	0.0509165	0.0763747	0	0	0	0	0.0254582	0	0.0509165	0	0	0	0	0.0509165	0.0763747	0.0254582	0.101833	0.0763747	0.127291	0.0509165	0.0509165	0.0254582	0	0.0763747	0.0254582	0.0254582	0.0254582	0.0763747	0	0	0	0.0254582	0.0254582	0	0	0	0.0509165	0.0254582	0.0254582	0	0	0	0	0	0	0.0254582	0	0	0
Otu0470	0.0509165	0.0763747	0.0254582	0	0	0.0254582	0	0	0	0	0	0	0	0	0	0	0	0	0	0	0	0.0254582	0.0509165	0.0254582	0	0.0254582	0	0.0254582	0	0	0	0	0	0	0	0	0	0	0	0	0	0	0.229124	0.152749	0.0509165	0	0	0	0
Otu0471	0	0	0	0	0	0	0	0	0	0	0	0	0	0	0	0	0	0	0	0	0	0	0	0	0	0	0	0	0	0	0	0	0	0	0	0	0.0509165	0.0254582	0.0509165	0.0254582	0.0254582	0	0	0	0	0	0	0	0
Otu0472	0	0.0254582	0	0	0	0	0	0	0	0	0	0	0	0	0	0	0	0	0.0254582	0.0254582	0	0	0	0	0	0	0	0	0	0	0	0	0	0	0	0	0	0	0	0	0	0	0	0.0254582	0	0	0	0	0
Otu0473	0	0.0254582	0	0	0.0254582	0.0254582	0.0509165	0.0254582	0	0.0509165	0.0509165	0	0.0254582	0.0509165	0	0.0254582	0	0	0	0	0.0254582	0.0254582	0.0254582	0	0	0	0.0254582	0	0	0.0254582	0.0254582	0.0254582	0.0254582	0	0.0763747	0	0	0	0	0	0	0	0.0763747	0.0509165	0	0	0.0254582	0.0254582	0.0509165
Otu0474	0.0509165	0	0.0509165	0	0.0509165	0.0254582	0	0.0509165	0.0254582	0	0	0.0254582	0	0.101833	0	0.0254582	0	0	0.0509165	0.0254582	0	0	0	0	0	0	0	0	0.101833	0.0254582	0.0254582	0.0763747	0.254582	0.0254582	0.101833	0	0.0254582	0	0	0	0	0	0	0	0	0	0	0	0
Otu0475	0.152749	0.356415	0.203666	0.407332	0.178208	0.0763747	0.840122	0	0	0	0	0	0	0	0	0	0	0	0	0	0	0	0	0	0	0	0	0	0	0	0	0	0	0	0	0	0	0	0	0	0	0	0	0	0	0	0	0	0
Otu0476	0	0	0	0	0	0	0	0	0	0	0	0	0	0	0	0	0.0254582	0	0	0	0	0	0	0	0	0	0	0	0	0	0	0	0	0	0	0	0	0	0	0	0	0	0	0	0.0763747	0.330957	0.43279	0.101833	0.356415
Otu0477	0	0	0	0	0	0	0	0	0	0	0	0	0	0	0	0	0	0	0	0	0	0.0509165	0.0254582	0	0	0.0254582	0.0509165	0.0254582	0	0	0	0	0	0	0	0	0	0	0	0	0	0	0	0	0	0	0	0	0
Otu0478	0	0	0	0	0	0	0	0	0	0	0	0	0	0	0.152749	0.178208	0.254582	0.178208	0.178208	0.203666	0.0509165	0	0	0	0	0	0	0	0	0	0	0	0	0	0	0	0	0	0	0	0	0	0	0	0	0	0	0	0
Otu0479	0	0	0.0254582	0	0	0	0	0	0	0	0	0	0	0	0	0	0	0	0	0.0254582	0	0	0	0.0763747	0	0	0.0763747	0.0763747	0	0.203666	0.0509165	0.0509165	0.101833	0	0.101833	0	0	0	0	0	0	0	0	0	0	0	0	0	0
Otu0480	0	0	0	0	0	0	0	0.0254582	0	0.0509165	0	0.0254582	0	0.0254582	0	0.0254582	0.0254582	0.0509165	0.0254582	0	0.0763747	0	0	0	0	0	0	0	0.101833	0.0509165	0.0509165	0.0509165	0.254582	0.152749	0.127291	0	0	0	0.0254582	0	0	0	0.0254582	0.0509165	0.0254582	0.0254582	0.0763747	0.0254582	0
Otu0481	0	0	0	0	0	0	0	0.127291	0.0763747	0.891039	0.305499	0.127291	0.0509165	0	0	0	0.0254582	0	0	0	0	0	0	0	0	0	0	0	0	0	0	0	0	0	0	0	0	0	0	0	0	0	0	0	0	0	0	0	0
Otu0482	0	0	0	0	0	0	0	0.0254582	0.0509165	0.0254582	0	0.0509165	0.0763747	0.0509165	0	0	0	0	0	0	0	0	0	0	0	0	0	0	0	0	0	0.0254582	0	0	0	0	0	0	0	0.0254582	0	0	0	0	0	0	0	0	0
Otu0483	0	0	0	0	0	0.0254582	0	0	0	0.0254582	0.0254582	0	0	0	0	0	0	0	0	0	0	0	0	0	0	0	0	0	0	0	0.0254582	0	0	0	0	0	0	0	0	0	0	0	0	0	0	0	0	0	0
Otu0484	0	0	0	0	0	0	0.0254582	0.0763747	0	0	0.0509165	0.0509165	0	0	0	0	0	0	0	0	0	0	0	0	0	0	0	0	0	0	0	0	0	0	0	0	0	0	0	0	0	0	0	0.0509165	0	0	0	0	0
Otu0485	0	0.0254582	0	0.0254582	0.0254582	0	0.0254582	0	0	0	0	0	0	0	0	0	0	0	0	0	0	0	0	0	0.0509165	0	0	0	0.101833	0.101833	0	0.0254582	0.0763747	0.0254582	0.101833	0.0763747	0.0509165	0	0	0.0254582	0.0254582	0.0763747	0.178208	0.101833	0.152749	0.254582	0.0254582	0.0254582	0
Otu0486	0	0	0	0	0	0	0	0	0	0	0	0	0	0	0.254582	0.203666	0.458248	0.356415	0.381874	0.101833	0.305499	0	0	0	0	0	0	0	0	0	0	0	0	0	0	0	0	0	0	0	0	0	0	0	0	0	0	0	0
Otu0487	0	0	0	0	0	0	0	0	0	0	0	0	0	0	0.0254582	0.0509165	0.0763747	0	0.0254582	0.0254582	0	0	0	0	0	0	0	0.0254582	0	0	0	0	0	0	0	0.101833	0.0254582	0.0254582	0.0254582	0.0254582	0	0.0254582	0	0	0.0254582	0	0	0	0
Otu0488	0	0	0	0	0	0	0	0	0	0	0	0	0	0	0.203666	0.178208	0.0509165	0.0763747	0.407332	0.178208	0.152749	0.0254582	0.0254582	0.152749	0	0.0509165	0.0509165	0.0509165	0	0	0	0	0	0	0	0	0	0	0	0	0	0	0	0	0	0	0	0	0
Otu0489	0	0.0254582	0	0.0254582	0	0.0254582	0	0	0	0.0763747	0.152749	0.0763747	0.101833	0.0509165	0	0	0	0	0.0254582	0	0	0	0	0	0	0	0	0	0	0	0.0254582	0	0	0	0	0	0	0	0	0	0	0	0	0	0	0	0	0	0
Otu0490	0.0509165	0.0254582	0	0	0.0254582	0	0.0254582	0	0	0	0.0254582	0.0254582	0.0254582	0	0	0.0509165	0.0254582	0	0.0254582	0.0254582	0	0	0	0	0	0	0	0	0.0254582	0	0	0	0	0	0	0	0.0254582	0	0	0.0254582	0	0	0.0509165	0.0254582	0	0	0	0	0
Otu0491	0	0.0254582	0.0509165	0.0254582	0	0.0254582	0	0	0.0254582	0.127291	0.0254582	0.0509165	0.0509165	0	0	0	0	0	0	0	0	0.0254582	0	0	0	0	0	0	0.0254582	0	0	0	0	0	0	0.0509165	0.0254582	0	0	0	0.0509165	0	0	0	0	0	0	0	0
Otu0492	0	0	0	0	0	0	0	0	0	0	0	0	0	0	0.0254582	0.127291	0.0254582	0	0.0254582	0.0509165	0.101833	0	0	0	0	0.0254582	0	0	0.0254582	0.0509165	0.203666	0.0254582	0.0763747	0.101833	0.0254582	0	0	0	0	0	0	0	0	0.0254582	0	0	0	0	0
Otu0493	0.127291	0.254582	0.178208	0.356415	0.814664	0.152749	0.101833	0	0	0	0	0	0	0	0	0	0	0	0	0	0	0	0	0	0	0	0	0	0	0	0	0	0	0	0	0	0	0	0	0	0	0	0	0	0	0	0	0	0
Otu0494	0	0	0	0	0	0	0	0	0	0	0	0	0	0	0.0254582	0.0509165	0.0254582	0.0763747	0.0254582	0	0	0	0	0	0	0	0	0.0509165	0.0509165	0.0254582	0.0254582	0	0	0	0	0	0.0254582	0	0	0	0.0254582	0	0	0	0	0	0	0.0254582	0
Otu0495	0	0	0	0	0	0	0	0	0	0	0	0	0	0	0	0	0	0	0	0	0	0	0	0	0	0	0	0	0.254582	0.254582	0.254582	0.407332	0.152749	0.0509165	0.610998	0	0	0	0	0	0	0	0	0	0	0	0	0	0
Otu0496	0.0763747	0.127291	0.229124	0.254582	0.178208	0.229124	0.305499	0	0	0	0	0	0	0	0	0	0	0	0	0	0	0.0254582	0.101833	0	0.0254582	0.0254582	0.101833	0.0509165	0	0	0	0	0	0	0	0	0	0	0	0	0	0	0	0	0	0	0.127291	0	0
Otu0497	0	0	0	0	0	0	0	0	0	0	0	0	0	0	0	0	0	0	0	0	0	0	0	0	0	0	0	0	0.101833	0.101833	0.101833	0.101833	0.0254582	0.127291	0.127291	0	0	0	0	0	0	0	0	0	0	0	0.0763747	0.0254582	0.127291
Otu0498	0	0	0	0	0	0	0	0	0	0	0	0	0	0	0	0	0	0	0	0	0	0	0	0	0	0	0	0	0	0	0	0	0	0	0	0	0	0	0	0	0	0	0	0	0	0	0.0509165	0.127291	0.0509165
Otu0499	0	0	0	0	0	0	0	0.407332	0.509165	0.305499	0.152749	0.356415	0.101833	0.127291	0	0	0	0	0	0	0	0	0	0	0	0	0	0	0	0	0	0	0	0	0	0	0	0	0	0	0	0	0	0	0	0	0	0	0
Otu0500	0	0	0	0	0	0	0	0	0	0	0	0	0	0	0	0	0	0	0	0	0	0.178208	0.127291	0.178208	0.254582	0.203666	0.381874	0.305499	0	0	0	0	0	0	0	0	0	0	0	0	0	0	0	0	0	0	0	0	0
Otu0501	0.0254582	0.0509165	0	0.0509165	0	0	0.0254582	0	0.0254582	0	0.0254582	0.0254582	0	0	0	0.0254582	0	0	0	0	0.0509165	0	0	0	0	0	0	0	0.0254582	0	0	0	0	0	0	0	0	0	0	0	0	0	0	0	0	0	0	0	0.0254582
Otu0502	0	0	0.0509165	0.0509165	0	0	0	0.0254582	0	0	0	0	0	0	0	0	0	0	0	0	0	0	0	0	0	0	0	0	0	0	0	0	0	0	0	0	0	0	0	0	0	0	0	0	0.0254582	0	0	0	0
Otu0503	0	0.0509165	0	0	0.178208	0	0	0	0	0	0	0	0	0	0	0	0	0	0	0	0	0	0	0	0	0	0	0	0	0	0	0	0	0	0	0	0	0	0	0	0	0	0	0	0	0	0	0	0
Otu0504	0	0	0	0	0	0	0	0	0	0	0	0	0	0	0	0	0	0	0	0	0	0	0	0	0	0	0	0	0	0	0	0	0	0	0	0	0	0	0	0	0	0	0	0	0	0	0	0	0
Otu0505	0	0	0	0.0254582	0	0.0254582	0	0	0	0	0	0	0	0	0	0	0.0254582	0	0	0	0	0	0	0	0	0	0	0	0	0	0	0	0	0	0	0.0254582	0.0254582	0.0509165	0	0.0509165	0.0763747	0.0509165	0	0	0	0	0.0763747	0.0763747	0.178208
Otu0506	0	0	0	0	0	0	0	0	0	0	0	0	0	0	0	0	0	0	0	0	0	0	0	0	0	0	0	0	0	0	0	0	0	0	0	0.127291	0.280041	0.763747	0.101833	0.254582	0.0509165	0.330957	0	0	0	0	0	0	0
Otu0507	0	0	0	0	0	0	0	0	0	0	0	0	0	0	0	0	0	0	0	0	0	0	0	0	0	0	0	0	0	0	0	0	0	0	0	0	0	0	0	0	0	0	0	0	0	0	0.127291	0.0509165	0.356415
Otu0508	0	0.0509165	0	0	0	0.0254582	0	0	0	0	0	0	0	0	0	0	0	0	0	0	0	0	0	0	0	0	0	0	0	0	0	0	0	0	0	0	0	0	0	0	0	0	0	0	0	0	0	0	0
Otu0509	0	0	0	0	0	0	0	0	0.152749	0.0254582	0.0254582	0.0254582	0	0.0254582	0	0	0	0	0	0	0	0	0	0	0	0	0	0	0	0	0	0.0509165	0.0509165	0	0	0	0	0	0	0.0254582	0.0254582	0	0.0254582	0	0	0	0	0	0
Otu0510	0	0	0	0	0	0	0	0.0254582	0	0	0	0	0	0	0	0	0	0	0	0	0	0	0.0254582	0	0.0254582	0.0509165	0.0254582	0	0.0254582	0	0	0	0.0509165	0.0254582	0	0	0	0	0	0.0509165	0	0.0254582	0	0	0.0763747	0.0763747	0.0254582	0	0
Otu0511	0	0	0	0.0254582	0.0254582	0	0	0	0	0	0	0	0	0	0	0	0	0	0.0254582	0	0	0	0	0	0	0	0	0	0.0254582	0.0254582	0	0	0	0.0254582	0	0	0	0	0	0	0	0	0	0	0	0	0.0254582	0	0
Otu0512	0	0.0763747	0.101833	0.0509165	0	0	0	0	0	0	0	0	0	0	0	0	0	0	0	0	0	0	0	0	0	0	0	0	0.560081	0.305499	0.0254582	0	0	0.0763747	0.305499	0	0	0	0	0	0	0	0	0.0509165	0	0	0	0.0509165	0
Otu0513	0	0	0	0	0	0	0	0.509165	0.127291	0.127291	0.203666	0.280041	0.0509165	0.178208	0	0	0	0	0	0	0	0	0	0	0	0	0	0	0	0	0	0	0	0	0	0	0	0	0	0.0254582	0.0254582	0	0	0	0	0	0	0	0
Otu0514	0	0	0	0	0	0	0	0	0	0	0	0	0	0	0	0	0	0	0	0	0	0	0	0	0	0	0	0	0	0	0	0	0	0	0	0.0254582	0	0.0254582	0.0254582	0.0509165	0	0	0	0	0	0	0	0	0
Otu0515	0	0	0	0	0	0	0	0.127291	0.101833	0.356415	0.152749	0.203666	0.178208	0.203666	0	0	0	0	0	0	0	0	0	0	0	0	0	0	0	0	0	0	0	0	0	0	0	0	0	0	0	0	0	0	0	0.0254582	0	0	0
Otu0516	0	0	0	0	0	0.0254582	0.0254582	0.0254582	0	0.0254582	0.0509165	0	0	0.0509165	0	0	0.0254582	0	0	0.0254582	0	0.0254582	0.0254582	0	0	0.0254582	0	0	0.0509165	0	0	0	0.101833	0.0254582	0	0.0254582	0.0254582	0.0254582	0	0	0.0509165	0	0	0	0.0254582	0	0	0	0
Otu0517	0	0	0	0	0	0	0	0	0	0	0	0	0	0	0	0	0	0	0	0	0	0	0	0	0	0	0	0	0	0	0	0	0	0	0	0	0	0	0	0	0	0	0	0	0	0	0	0	0
Otu0518	0	0	0	0	0	0	0	0	0	0	0	0	0	0	0	0	0	0	0	0	0.0509165	0	0	0	0	0	0	0	0	0	0	0	0	0	0	0	0	0	0	0	0	0	0	0	0	0	0	0	0
Otu0519	0.0509165	0.0509165	0	0	0.0254582	0	0	0	0	0	0	0	0	0	0	0	0	0	0	0	0	0	0	0	0	0	0	0	0.0254582	0	0.0254582	0.0254582	0.0254582	0.0509165	0	0	0	0	0	0	0	0	0.0254582	0.127291	0.0509165	0	0	0.0254582	0.0254582
Otu0520	0	0	0	0	0	0	0	0	0	0	0	0	0	0	0	0	0	0	0	0	0	0	0	0	0	0	0	0	0	0	0	0	0	0	0	0	0	0	0	0	0	0	0	0	0	0	0	0	0
Otu0521	0	0	0	0	0	0	0.0254582	0.0254582	0.0254582	0.0509165	0.0509165	0.0509165	0.0763747	0.0509165	0	0.0254582	0	0	0	0.0254582	0.0254582	0	0	0	0	0	0	0	0	0	0	0	0	0	0	0	0	0	0	0	0.0254582	0	0	0	0	0	0	0	0
Otu0522	0.458248	0	0.0509165	0.229124	0.203666	0.280041	0.560081	0	0	0	0	0	0	0	0	0	0	0	0	0	0	0	0	0	0	0	0	0	0	0	0	0	0	0	0	0	0	0	0	0	0	0	0	0	0	0	0	0	0
Otu0523	0.0254582	0.0763747	0	0.0254582	0	0	0.0254582	0	0	0	0	0	0	0	0	0.0254582	0	0	0.0254582	0	0	0.0509165	0	0	0.0254582	0	0	0.0254582	0	0.0254582	0.0254582	0	0.0254582	0.0254582	0	0	0	0.0254582	0.0254582	0	0	0	0.0509165	0	0	0.0509165	0.0254582	0	0
Otu0524	0.0763747	0.0763747	0.101833	0.0763747	0.0763747	0.0509165	0.0763747	0.101833	0.101833	0.0254582	0.0254582	0.0509165	0.0509165	0.0254582	0	0	0	0	0	0	0	0.0763747	0.101833	0.0509165	0.0509165	0.0254582	0.0254582	0.0254582	0	0	0	0	0	0	0	0.0509165	0	0.0254582	0.0254582	0	0	0.0254582	0	0	0	0	0	0	0
Otu0525	0	0	0	0	0	0	0	0	0	0	0	0	0	0	0	0	0	0	0	0	0	0	0	0	0	0	0	0	0	0	0	0	0	0	0	0	0.0509165	0	0	0.0254582	0.0254582	0.0509165	0.178208	0.203666	0.203666	0.152749	0	0.101833	0.0254582
Otu0526	0	0	0	0	0	0	0	0	0	0	0	0	0	0	0	0	0	0	0	0	0	0	0	0	0	0	0	0	0	0.0509165	0.0254582	0.0509165	0	0.0254582	0.0254582	0	0	0	0	0	0	0	0	0	0	0	0	0	0
Otu0527	0	0	0	0	0	0	0	0	0.0763747	0.0254582	0.0763747	0.101833	0	0.229124	0	0	0	0	0	0	0	0	0.0254582	0	0	0	0	0	0	0	0	0	0	0	0	0	0	0	0	0.0509165	0	0	0.0509165	0	0	0	0.0254582	0.0509165	0.0509165
Otu0528	0.0254582	0	0	0	0	0.0254582	0	0	0.0254582	0.0254582	0.0254582	0	0	0.0254582	0	0	0	0	0	0.0254582	0.0254582	0	0.0254582	0	0	0	0	0	0	0	0	0	0.0254582	0	0	0	0	0	0	0	0	0	0.0509165	0.0509165	0	0.0254582	0	0	0
Otu0529	0	0	0	0	0	0	0	0	0	0	0	0	0	0	0	0	0	0	0	0	0	0	0	0	0	0	0	0	0	0	0	0	0	0	0	0	0	0	0	0	0	0	0	0	0	0	0	0	0
Otu0530	0	0	0	0	0	0	0	0	0	0	0	0	0	0	0.407332	0.101833	0.152749	0.305499	0.305499	0.280041	0.0763747	0	0	0	0	0	0	0	0	0	0	0	0	0	0	0	0	0	0	0	0	0	0.0509165	0	0.0254582	0.0509165	0	0	0
Otu0531	0	0	0	0	0	0	0	0	0	0	0	0	0	0	0	0	0	0	0	0	0	0	0	0	0	0	0	0	0	0	0	0	0	0	0	0	0	0	0	0	0	0	0	0	0	0	0	0	0
Otu0532	0	0	0	0	0	0	0	0	0	0	0	0	0	0	0	0	0	0	0	0	0	0	0	0	0	0	0	0	0	0	0	0	0	0	0	0	0	0	0	0	0	0	0	0	0	0	0	0	0
Otu0533	0	0	0	0	0	0	0	0	0	0	0	0	0	0	0	0	0	0	0	0.0254582	0	0	0	0	0	0	0	0	0	0	0	0	0	0	0	0	0	0	0	0	0	0	0.0509165	0.127291	0.305499	0.610998	0.101833	0.0254582	0.0254582
Otu0534	0.0763747	0.0509165	0.0254582	0.0509165	0.0509165	0	0.101833	0	0	0	0	0	0	0	0	0	0	0	0	0	0	0	0	0	0	0	0	0	0	0	0	0	0	0	0	0	0	0	0	0	0	0	0	0	0	0	0.0254582	0	0.0509165
Otu0535	0	0	0	0	0	0	0	0	0	0	0	0	0	0	0	0	0	0	0	0	0	0	0.0254582	0.0509165	0	0	0	0	0	0	0.0254582	0.0254582	0	0	0	0	0	0	0	0	0	0	0	0	0.0254582	0	0.0254582	0.0763747	0.661914
Otu0536	0.0254582	0	0	0	0	0	0	0	0	0	0	0	0	0	0.0254582	0.0254582	0.0254582	0.0254582	0.0509165	0	0.0763747	0	0	0	0	0	0	0	0	0.0254582	0	0	0	0	0	0.0254582	0.0254582	0	0	0	0.0254582	0.0254582	0.101833	0.178208	0.0509165	0.0254582	0.0509165	0.101833	0.229124
Otu0537	0	0.280041	0.101833	0.0254582	0.178208	0.305499	0.203666	0	0	0	0	0	0	0	0	0	0	0	0	0	0	0	0	0	0	0	0	0	0	0	0	0	0	0	0	0	0	0	0	0	0	0	0	0	0	0	0	0.229124	0.229124
Otu0538	0	0	0	0	0	0	0	0	0	0	0	0	0	0	0	0	0	0	0	0	0	0	0	0	0	0	0	0	0	0	0	0	0	0	0	0	0	0	0	0	0	0	0	0	0	0	0	0	0
Otu0539	0	0	0	0	0	0	0	0	0.0254582	0	0.0254582	0.0509165	0	0.0254582	0	0	0	0	0	0	0	0	0.0254582	0.0254582	0	0	0	0	0	0	0	0	0	0	0	0	0	0	0	0	0	0	0	0	0	0	0	0	0.0254582
Otu0540	0	0	0	0	0	0	0	0.229124	0.0509165	0.0254582	0.0509165	0.127291	0.101833	0.101833	0	0	0	0	0	0	0	0	0	0	0	0	0	0	0	0	0	0	0	0	0	0	0	0	0	0	0	0	0	0	0	0	0	0.0509165	0.0509165
Otu0541	0	0	0	0.0254582	0	0	0	0	0	0	0	0	0	0.0254582	0	0	0	0	0	0	0	0	0	0	0	0	0	0	0	0	0	0	0	0	0	0	0.0254582	0	0	0.0254582	0	0	0	0	0	0	0	0	0
Otu0542	0	0	0	0	0	0	0	0	0	0	0	0	0	0	0	0	0	0.0254582	0	0	0	0	0	0	0	0	0	0	0	0	0	0	0	0	0	0	0	0	0	0	0	0	0	0	0	0	0.305499	0.280041	0.229124
Otu0543	0	0	0.0254582	0	0	0	0	0	0.0254582	0.152749	0.127291	0.0254582	0	0	0.0254582	0.0254582	0.0763747	0.0763747	0	0	0	0	0	0	0	0	0	0	0	0	0	0	0	0	0	0	0	0	0	0	0	0	0	0	0	0	0	0	0
Otu0544	0.0509165	0.0254582	0.0509165	0.0509165	0	0	0.0254582	0	0	0	0	0	0	0	0.0254582	0	0	0	0.127291	0.0509165	0.101833	0	0	0	0	0	0	0	0.0254582	0	0	0	0	0	0	0.0254582	0	0	0	0.0254582	0	0	0.0254582	0.0254582	0.101833	0.127291	0	0.0254582	0.0509165
Otu0545	0	0	0	0.0254582	0.0254582	0	0	0.0509165	0.0509165	0	0.0254582	0	0	0	0	0	0	0	0	0	0	0	0	0	0	0.0254582	0	0	0.0763747	0.0254582	0.0254582	0.0763747	0	0.0509165	0.0254582	0	0	0	0	0	0	0.0254582	0.0509165	0.0509165	0.0763747	0	0	0.0254582	0
Otu0546	0	0	0	0	0	0	0	0	0	0	0	0	0	0	0	0	0	0	0	0	0	0.330957	0.407332	0.127291	0.305499	0.178208	0.203666	0.127291	0	0	0	0	0	0	0	0	0	0	0	0	0	0	0	0	0	0	0	0	0
Otu0547	0	0	0	0	0	0	0	0	0	0	0	0	0	0	0	0	0	0	0	0	0	0	0	0	0	0	0	0	0	0	0	0	0	0	0	0	0	0	0	0	0	0	0	0	0	0	0	0	0
Otu0548	0.229124	0.0254582	0.254582	0.229124	0.0254582	0.152749	0.330957	0	0	0	0	0	0	0	0	0	0	0	0	0	0	0.0254582	0.0763747	0.0254582	0.101833	0.0763747	0.101833	0	0	0	0	0	0	0	0	0	0	0	0	0	0	0	0	0	0	0	0	0	0
Otu0549	0	0	0	0	0	0	0	0	0	0	0	0	0	0	0.101833	0.0509165	0.152749	0.0509165	0.152749	0	0.0254582	0	0	0	0	0	0	0	0	0.0254582	0.101833	0	0.0763747	0	0.0254582	0	0.0254582	0.0254582	0	0.0763747	0	0	0	0	0	0	0.0254582	0	0
Otu0550	0	0	0	0	0	0	0	0	0	0	0	0	0	0	0	0	0	0	0	0	0	0.0763747	0.101833	0.0254582	0.101833	0.229124	0.0763747	0.152749	0	0	0	0	0	0	0	0.0509165	0.0763747	0.0763747	0.0254582	0.0763747	0.0254582	0.0509165	0	0	0.0254582	0	0	0.0254582	0
Otu0551	0	0.0254582	0	0	0	0	0	0	0	0	0	0	0	0	0	0	0	0.0254582	0	0	0	0	0	0	0	0	0	0	0	0	0	0	0	0	0	0.0509165	0.101833	0	0	0.127291	0.0254582	0.0254582	0	0	0	0	0.254582	0.305499	0.127291
Otu0552	0	0.0254582	0.0254582	0	0.0254582	0.0254582	0	0	0	0	0	0	0	0	0	0	0.101833	0	0	0.0254582	0.0254582	0.0509165	0	0	0.101833	0	0.0254582	0.0763747	0	0	0	0	0	0	0	0	0	0	0	0	0	0	0.101833	0	0.152749	0.330957	0.0254582	0.0509165	0.0509165
Otu0553	0	0	0	0	0	0	0	0	0	0	0	0	0	0	0	0	0	0	0	0	0	0	0	0	0	0	0	0	0.0254582	0	0	0	0	0	0	0.127291	0.152749	0.0509165	0.610998	0.0254582	0.58554	0.0509165	0	0	0	0	0	0	0
Otu0554	0	0.0254582	0	0	0	0	0	0	0	0	0	0	0	0	0	0	0	0	0	0	0	0.0509165	0.0509165	0.0254582	0.0254582	0	0.0254582	0	0	0	0	0	0	0	0	0	0	0	0	0	0	0	0.101833	0.0509165	0	0	0	0	0
Otu0555	0	0	0	0	0	0	0.0254582	0	0	0	0	0	0	0	0	0	0	0	0	0	0	0	0	0	0	0	0	0	0	0	0.0254582	0.0254582	0.0763747	0.0254582	0	0	0	0	0	0	0	0	0.0509165	0	0.0254582	0.0763747	0.0509165	0	0.0254582
Otu0556	0.330957	0.254582	0.178208	0.101833	0.178208	0.330957	0.254582	0	0	0	0	0	0	0	0	0	0	0	0	0	0	0	0	0	0	0	0	0	0	0	0	0	0	0	0	0	0	0	0	0	0	0	0	0	0	0	0	0	0
Otu0557	0	0.0254582	0	0	0	0	0.0254582	0	0	0	0	0	0	0	0	0	0	0	0	0	0	0	0	0	0	0	0	0	0.0254582	0.0254582	0	0	0	0.0254582	0	0	0	0	0	0	0	0	0.0509165	0.0509165	0.127291	0.0254582	0	0.0254582	0.0763747
Otu0558	0.0509165	0.0509165	0.0254582	0.0763747	0	0.0254582	0.0254582	0.0254582	0.0254582	0.0254582	0	0.101833	0.0509165	0	0	0	0	0	0.0254582	0	0	0	0	0	0.0509165	0	0	0	0	0	0	0	0	0	0.0254582	0	0	0	0	0	0	0	0	0	0	0	0	0	0
Otu0559	0	0	0	0	0	0	0	0	0	0	0	0	0	0	0	0	0	0	0	0	0.0254582	0	0	0	0	0	0	0	0	0	0	0	0	0	0	0	0	0	0	0	0	0	0.381874	0.178208	0.280041	0.178208	0.101833	0.0254582	0.0254582
Otu0560	0.0509165	0.0509165	0	0	0.0509165	0	0	0	0	0	0	0	0	0	0	0	0	0	0	0	0	0.0254582	0.0763747	0.0254582	0.0254582	0.0509165	0	0.0763747	0	0	0	0	0	0	0	0	0	0	0	0	0	0	0	0	0	0	0	0	0
Otu0561	0.0254582	0	0	0	0	0	0	0	0	0	0	0	0	0	0	0.0254582	0	0	0	0.0254582	0	0	0	0	0	0	0	0	0	0	0	0	0	0	0	0.0509165	0	0	0	0.0509165	0.0254582	0	0	0	0	0	0	0	0
Otu0562	0	0	0	0	0	0	0	0	0	0	0	0	0	0	0	0	0	0	0	0	0	0.101833	0.101833	0.0763747	0.152749	0.203666	0.178208	0.0254582	0	0	0	0	0	0	0	0	0	0	0	0	0	0	0	0	0	0	0	0	0
Otu0563	0	0	0	0	0	0	0	0	0.0254582	0.0254582	0	0	0	0	0	0	0	0	0	0	0	0	0	0	0	0	0	0.0254582	0	0	0.0254582	0.0254582	0.152749	0	0	0	0	0	0	0	0	0	0.101833	0	0	0	0	0	0
Otu0564	0	0	0	0	0	0	0	0	0	0	0	0	0	0	0	0	0	0	0	0	0	0	0	0	0	0	0	0	0	0	0	0	0	0	0	0	0	0	0	0	0	0	0	0	0	0	0.254582	0.152749	0.305499
Otu0565	0.0254582	0.0254582	0	0	0	0	0	0.0254582	0.0254582	0	0	0	0	0.0763747	0	0	0	0	0	0	0	0.0254582	0.0254582	0	0	0	0	0	0	0	0	0	0	0	0	0	0	0	0	0	0	0	0.0509165	0.0254582	0	0	0	0	0
Otu0566	0	0	0	0	0	0	0	0	0	0	0	0	0	0	0	0	0	0	0	0	0	0	0	0	0	0	0	0	0	0	0	0	0	0	0	0	0	0	0	0	0	0	0	0	0	0	0.152749	0.152749	0.254582
Otu0567	0	0	0	0	0	0	0	0	0	0	0	0	0	0	0	0	0	0	0	0	0	0	0	0	0	0	0	0	0	0	0	0	0	0	0	0	0	0	0	0	0.0254582	0	0	0	0	0	0	0	0
Otu0568	0	0	0	0.0254582	0.0254582	0	0	0	0	0	0	0	0	0	0	0	0	0	0	0	0	0	0	0	0	0	0	0	0	0	0	0	0	0	0	0	0	0	0	0	0	0	0	0.0509165	0	0	0	0.0254582	0
Otu0569	0	0	0	0.0254582	0	0	0.0254582	0	0.0254582	0	0.0509165	0.0254582	0.0509165	0	0	0	0.0254582	0	0	0	0.0254582	0	0	0	0	0	0	0	0	0	0.0254582	0	0	0	0	0.0509165	0.0254582	0	0	0	0	0	0	0	0	0	0	0	0
Otu0570	0	0.0254582	0	0	0	0.0254582	0	0	0	0	0	0	0	0	0	0.0509165	0.0509165	0.0509165	0.0509165	0	0.0509165	0	0.0254582	0.0254582	0	0	0.0254582	0	0	0	0	0.0254582	0.0509165	0	0	0	0	0	0	0	0	0.0254582	0.0254582	0.0254582	0.0763747	0	0	0	0
Otu0571	0	0	0	0	0	0	0	0	0	0	0	0	0	0.0763747	0	0	0.0763747	0	0	0.0254582	0	0.0254582	0	0.0254582	0	0	0	0	0.0254582	0	0.0254582	0	0.0254582	0.0254582	0	0	0	0	0	0	0	0	0	0	0.0763747	0	0.0509165	0	0
Otu0572	0	0	0	0	0	0	0	0	0	0	0	0	0	0	0	0	0	0	0	0	0	0	0	0	0	0	0	0	0	0	0	0	0	0	0	0	0	0	0	0	0	0	0	0	0	0	0	0	0
Otu0573	0	0	0	0	0	0.0254582	0	0.0254582	0.0763747	0.0254582	0.127291	0.0254582	0.203666	0	0	0	0.0509165	0.0509165	0	0.0254582	0	0	0	0	0	0	0.0254582	0	0	0	0	0.0254582	0.0254582	0	0	0	0	0	0	0.0254582	0	0	0	0	0	0	0	0	0
Otu0574	0	0	0	0	0	0	0	0	0	0	0	0	0	0	0	0	0	0	0	0	0	0	0	0	0	0	0	0	0	0	0	0	0	0	0	0	0	0	0	0	0	0	0	0	0	0	0	0	0
Otu0575	0.483707	0.0509165	0.254582	0.178208	0.280041	0.254582	0	0	0	0	0	0	0	0	0	0	0	0	0	0	0	0	0	0	0	0	0	0	0	0	0	0	0	0	0	0	0	0	0	0	0	0	0	0	0	0	0	0	0
Otu0576	0	0	0	0	0	0	0	0	0	0	0	0	0	0	0	0	0	0	0	0	0	0	0	0	0	0	0	0	0	0	0	0	0	0	0	0	0	0	0	0	0	0	0	0	0	0	0	0	0
Otu0577	0	0	0	0	0	0	0	0	0	0	0	0	0	0	0	0	0	0	0	0	0	0	0	0	0	0	0	0	0	0	0	0	0	0	0	0	0	0	0	0	0	0	0	0	0	0	0	0	0
Otu0578	0	0	0	0.0254582	0	0.0254582	0	0	0	0	0.0254582	0	0	0.0254582	0	0	0	0	0	0	0	0	0.0254582	0	0	0.0254582	0	0.0254582	0	0	0	0.0254582	0	0	0.0763747	0.0254582	0.0254582	0	0	0.0509165	0.0254582	0	0	0	0.0254582	0	0	0	0.0254582
Otu0579	0	0	0	0	0	0	0	0	0	0	0	0	0	0	0	0	0	0	0	0	0	0	0	0	0	0	0	0	0	0	0	0	0	0	0	0	0	0	0	0	0	0	0	0	0	0	0	0	0
Otu0580	0	0	0	0	0	0	0	0	0	0	0	0	0	0	0	0	0	0	0	0	0	0	0	0	0	0	0	0	0	0	0	0	0	0	0	0	0	0	0	0	0	0	0	0	0	0	0	0	0
Otu0581	0	0	0	0	0	0.0254582	0	0	0.0763747	0	0.0509165	0.0254582	0.0509165	0.0254582	0	0	0	0	0	0	0.0254582	0.0763747	0	0.0254582	0	0.101833	0.0254582	0.127291	0	0	0	0.0763747	0.0509165	0	0.101833	0	0	0	0	0	0	0	0	0	0	0	0	0	0.0254582
Otu0582	0.0254582	0	0	0	0	0	0	0	0	0	0	0	0	0	0	0	0	0	0	0	0	0	0	0.0509165	0	0.0509165	0	0	0	0	0	0	0	0.0254582	0	0.0254582	0.0763747	0	0	0.0509165	0.0254582	0	0	0	0	0	0	0	0
Otu0583	0	0	0	0	0	0	0	0	0	0	0	0	0	0	0	0	0	0	0	0	0	0	0	0	0	0	0	0	0	0	0	0	0	0	0	0.0509165	0.127291	0.0254582	0	0	0.0254582	0.0254582	0	0	0	0	0	0	0
Otu0584	0.101833	0.0509165	0.0254582	0	0	0	0	0.0254582	0	0	0	0	0	0	0	0	0	0	0	0	0	0	0	0	0	0	0	0.0509165	0	0	0	0.0254582	0.0254582	0	0.0254582	0	0	0	0.0509165	0.0254582	0.0509165	0.0509165	0	0.0254582	0	0	0	0.0254582	0
Otu0585	0	0	0	0	0	0	0	0	0	0	0	0	0	0	0	0	0	0	0	0	0	0.0254582	0	0.0254582	0.0763747	0.0763747	0	0.101833	0	0	0	0	0	0	0	0.127291	0	0.0509165	0.0254582	0.127291	0	0.0254582	0	0	0	0	0	0	0
Otu0586	0	0	0	0	0	0	0	0.0254582	0	0.127291	0.0254582	0.0254582	0.0254582	0.101833	0	0.0254582	0	0	0.0763747	0.0763747	0.0254582	0.0509165	0.0254582	0.0254582	0.0509165	0.0254582	0	0.0254582	0	0	0	0	0	0	0	0	0	0	0	0	0	0.0254582	0	0	0	0	0	0	0
Otu0587	0	0	0	0	0	0	0	0	0	0	0	0	0	0	0	0	0	0	0	0	0	0	0	0	0	0	0	0	0	0	0	0	0	0	0	0	0	0	0	0	0	0	0	0	0	0	0.0763747	0	0
Otu0588	0	0.0254582	0.0254582	0	0.0254582	0.0254582	0.0254582	0	0	0	0	0	0	0	0	0	0	0	0	0.0254582	0	0	0.0254582	0	0	0	0	0	0	0	0	0	0	0	0	0.0254582	0.0509165	0.0254582	0	0.0763747	0	0	0	0	0	0	0.152749	0.0763747	0.0509165
Otu0589	0	0	0	0	0	0	0	0.0254582	0	0	0.0254582	0.0254582	0	0.0509165	0	0	0	0	0	0	0	0	0	0	0	0	0	0	0.0254582	0	0.101833	0.0509165	0	0.0763747	0.0509165	0	0	0	0	0	0	0	0	0	0	0	0	0	0
Otu0590	0.127291	0.152749	0.509165	0.305499	0.178208	0.152749	0	0	0	0	0	0	0	0	0	0	0	0	0	0	0	0	0	0	0	0	0	0	0	0	0	0	0	0	0	0	0	0	0	0	0	0	0	0	0	0	0	0	0
Otu0591	0	0	0	0	0	0	0	0	0	0	0	0	0	0	0	0	0	0	0	0	0	0	0	0	0	0	0	0	0	0	0	0	0	0	0	0	0.0509165	0	0	0.0254582	0.0763747	0	0	0	0	0	0	0.0254582	0.0254582
Otu0592	0	0	0	0	0	0	0	0.0254582	0	0.0254582	0	0	0	0.0254582	0	0	0	0	0	0	0.0254582	0	0	0.0254582	0.0509165	0.0254582	0	0.0254582	0	0	0	0	0	0	0	0	0	0	0	0	0	0.0254582	0	0	0	0	0	0	0
Otu0593	0	0	0	0	0	0	0	0	0	0	0	0	0	0	0	0	0	0	0	0	0	0.330957	0.0509165	0.0763747	0.483707	0.0254582	0.0509165	0.356415	0	0	0	0	0	0	0	0	0	0	0	0	0	0	0	0	0	0	0	0	0
Otu0594	0	0	0	0	0	0	0	0	0	0	0	0	0	0	0	0	0	0	0	0	0	0	0	0	0	0	0	0	0	0	0	0	0	0	0	0	0	0.0254582	0	0	0	0	0	0	0	0	0	0	0
Otu0595	0	0.0254582	0	0	0	0.0254582	0.0254582	0	0	0	0	0	0	0	0	0.0254582	0	0	0	0	0	0	0	0	0	0	0	0	0	0	0	0	0	0	0	0	0	0	0	0	0	0	0	0.127291	0.43279	0.152749	0.0254582	0.0763747	0.0763747
Otu0596	0	0	0	0	0	0	0	0	0	0	0	0	0	0	0	0	0	0	0	0	0	0	0	0	0	0	0	0	0.101833	0.0254582	0.0509165	0	0.0509165	0.127291	0	0	0	0	0	0	0	0	0.203666	0.101833	0.0509165	0.101833	0	0.0254582	0
Otu0597	0	0	0	0	0	0	0	0	0	0	0	0.0509165	0	0	0	0.0254582	0.0254582	0	0.0254582	0.0254582	0.0254582	0.0254582	0	0	0	0	0	0	0	0	0	0	0	0	0	0	0.0254582	0	0	0	0	0	0	0	0	0	0	0	0.0254582
Otu0598	0	0	0	0	0	0	0	0	0	0	0	0	0	0	0	0	0	0	0	0	0	0	0	0	0	0	0	0	0.127291	0	0.0509165	0	0.0254582	0.254582	0.0509165	0	0	0	0	0	0	0	0	0.0254582	0.0509165	0.0509165	0.101833	0.101833	0
Otu0599	0.0763747	0	0.0254582	0	0.0254582	0	0	0	0	0	0	0	0	0	0.0254582	0	0	0	0.0254582	0	0	0	0	0	0	0	0	0	0.0254582	0	0	0	0	0.0763747	0.0763747	0.0763747	0.0763747	0.0509165	0.0509165	0.0509165	0.0254582	0	0	0	0.178208	0.203666	0	0	0.0254582
Otu0600	0.0509165	0	0	0.0509165	0.0254582	0.0254582	0.0254582	0	0	0	0	0	0	0	0	0	0	0	0	0	0	0	0	0	0	0.0254582	0	0	0	0	0	0	0.0254582	0	0	0	0.0509165	0	0	0.0254582	0	0	0.101833	0.152749	0.178208	0.0509165	0	0	0
Otu0601	0	0	0	0	0	0	0	0	0	0.0254582	0	0	0	0	0	0	0	0	0	0	0	0	0	0	0	0	0	0	0	0	0	0	0	0	0	0	0	0	0	0	0	0	0	0	0	0	0	0	0
Otu0602	0.101833	0.127291	0.0763747	0.178208	0.101833	0.0763747	0.178208	0	0	0	0	0	0	0	0	0	0	0	0	0	0	0	0.0509165	0.0254582	0.0509165	0	0.0254582	0	0	0	0	0	0	0	0	0	0	0.0254582	0.0509165	0.0254582	0.0763747	0.0254582	0	0	0	0	0	0	0
Otu0603	0	0.0254582	0	0.0254582	0	0	0	0	0	0	0	0	0	0.0254582	0	0	0.0254582	0	0	0	0	0.0254582	0	0	0.0254582	0	0	0	0	0.0254582	0	0	0.0254582	0	0	0.0254582	0.0254582	0	0.0254582	0	0.0254582	0.0509165	0.0254582	0.0509165	0.127291	0.152749	0.0509165	0	0
Otu0604	0	0	0	0	0	0	0	0	0	0	0	0	0	0	0	0	0	0	0	0	0.0254582	0	0	0	0	0	0	0	0	0	0	0	0	0	0	0	0	0	0	0	0	0	0	0	0	0	0.127291	0.356415	0.0509165
Otu0605	0.0509165	0.152749	0.127291	0.280041	0.101833	0.305499	0.356415	0	0	0	0	0	0	0	0	0	0	0	0	0	0	0	0	0	0	0	0	0	0	0	0	0	0	0	0	0	0	0	0	0	0	0	0	0	0	0	0	0	0
Otu0606	0	0	0.0509165	0	0	0	0	0	0.0254582	0.0254582	0.0509165	0	0	0	0	0.0254582	0.0254582	0	0	0	0	0	0	0	0.0254582	0	0	0	0	0	0	0	0	0	0	0.0254582	0.0254582	0	0.0254582	0	0	0	0	0	0	0	0	0	0
Otu0607	0	0	0	0	0	0	0	0	0.0254582	0	0	0	0	0	0	0	0.0254582	0	0	0	0.0509165	0	0.0254582	0	0	0.0254582	0	0	0.0254582	0.178208	0.152749	0.0254582	0.0254582	0.101833	0.0509165	0	0	0	0	0	0	0	0	0	0	0	0	0	0
Otu0608	0.0509165	0.152749	0.0254582	0.0763747	0.763747	0.127291	0.152749	0	0	0	0	0	0	0	0	0	0	0	0	0	0	0	0	0	0	0	0	0	0	0	0	0	0	0	0	0	0	0	0	0	0	0	0	0	0	0	0	0	0
Otu0609	0	0	0	0	0	0	0.0254582	0	0	0	0	0	0	0	0.0254582	0	0.0254582	0	0.0509165	0.0254582	0	0	0	0	0	0	0	0	0	0	0	0	0	0	0	0	0	0.0254582	0.0254582	0	0.0509165	0	0.0763747	0.101833	0.0763747	0.0509165	0.0509165	0.0763747	0.0254582
Otu0610	0.0254582	0	0	0	0.0254582	0.0254582	0.0254582	0	0	0	0	0	0	0	0	0	0	0	0	0	0	0	0	0	0	0	0	0	0	0.0254582	0	0	0	0.0254582	0	0	0	0	0	0	0	0	0	0	0.0254582	0	0.101833	0.0509165	0.152749
Otu0611	0	0	0	0	0.0763747	0	0	0.0254582	0	0	0.0509165	0	0	0	0	0	0	0	0	0	0	0	0	0	0	0	0	0	0	0	0	0	0.101833	0	0	0	0	0	0	0	0	0	0	0	0	0	0	0	0
Otu0612	0	0	0	0	0	0	0	0	0.0254582	0	0	0	0	0	0	0	0	0	0	0.0254582	0	0	0.0254582	0	0	0	0	0	0	0	0	0	0	0	0.0254582	0	0	0	0	0	0	0	0	0	0	0	0	0	0
Otu0613	0	0	0	0	0	0	0	0.0254582	0	0	0	0	0	0	0	0	0	0	0	0	0	0	0	0	0	0	0	0	0	0.0254582	0	0	0	0	0	0	0	0	0	0	0	0	0	0	0	0	0	0	0
Otu0614	0	0	0	0	0	0	0	0	0	0	0	0	0	0	0	0	0	0	0	0	0	0	0	0	0	0	0	0	0.127291	0.203666	0.305499	0.0509165	0.254582	0.178208	0.203666	0	0	0	0	0	0	0	0	0	0	0	0	0	0
Otu0615	0	0	0	0	0	0.0254582	0.0254582	0	0	0.0254582	0.0254582	0	0	0	0.0254582	0.0254582	0	0	0	0	0	0	0	0	0.0254582	0.0254582	0	0	0	0	0.0254582	0	0	0.0254582	0	0	0.0254582	0	0.0254582	0.0254582	0	0	0.0254582	0	0	0	0	0	0
Otu0616	0.0509165	0	0	0.0254582	0.0509165	0	0	0	0.0254582	0	0	0.0254582	0.0763747	0	0	0	0.0254582	0	0	0	0.0254582	0	0.0254582	0	0	0	0	0	0	0.0254582	0.0254582	0.0254582	0	0	0.0254582	0	0	0	0.0254582	0.0763747	0	0	0	0	0	0	0	0	0
Otu0617	0	0.0254582	0.0254582	0.0254582	0	0	0	0	0	0	0.0254582	0	0	0	0	0	0	0	0	0	0	0.0763747	0	0.101833	0	0.0763747	0	0.0763747	0	0.0254582	0	0	0	0	0	0.0254582	0	0	0.0509165	0	0	0.0254582	0	0	0	0	0	0	0
Otu0618	0.0509165	0.0509165	0	0.0254582	0	0.0254582	0.0763747	0	0	0	0	0	0	0	0	0	0	0	0	0	0	0.0254582	0.0254582	0	0.0254582	0	0.101833	0.0763747	0	0	0	0	0	0	0	0	0	0	0	0	0	0	0	0	0	0	0	0	0
Otu0619	0	0.0254582	0.0509165	0	0.0254582	0	0.0254582	0	0	0	0	0	0	0	0	0	0	0	0	0	0	0	0	0	0	0	0	0	0	0	0	0	0	0	0	0.0254582	0	0.0254582	0.0509165	0.0254582	0.0509165	0.101833	0	0	0	0	0	0	0
Otu0620	0	0	0	0	0	0	0	0.0509165	0.0254582	0.0254582	0	0.0509165	0	0.0509165	0.0509165	0.152749	0.0509165	0.101833	0.0763747	0.0509165	0.0254582	0	0	0	0	0	0	0	0.101833	0.0254582	0	0	0	0	0	0	0	0	0	0	0	0	0.101833	0	0.0509165	0.0509165	0	0	0
Otu0621	0	0	0	0	0	0	0	0	0	0	0	0	0	0	0	0	0	0	0	0	0	0.0254582	0	0	0	0	0	0	0.0254582	0	0.0254582	0.0254582	0.0509165	0	0.0509165	0	0	0	0	0	0	0	0	0	0	0.0254582	0	0	0.0254582
Otu0622	0.203666	0.254582	0.152749	0.127291	0.178208	0.127291	0.254582	0	0	0	0	0	0	0	0	0	0	0	0	0	0	0	0	0	0	0	0	0	0	0	0	0	0	0	0	0	0	0	0	0	0	0	0	0	0	0	0	0	0
Otu0623	0	0	0	0	0	0	0	0	0	0	0	0	0	0	0	0	0.0509165	0	0	0	0	0	0	0	0	0	0	0	0	0	0	0	0	0	0	0	0	0	0	0	0	0	0	0	0	0	0	0	0
Otu0624	0.101833	0.0763747	0.0509165	0.0509165	0.101833	0.152749	0.0763747	0	0	0	0	0	0	0	0	0	0	0	0	0	0	0	0	0	0	0	0	0	0	0	0	0	0	0	0	0	0	0	0	0	0	0	0	0	0	0	0	0	0
Otu0625	0	0.0254582	0.0254582	0	0	0	0.0509165	0	0	0	0.0254582	0.0509165	0.0509165	0	0	0.0254582	0	0	0	0	0	0	0	0.0254582	0	0	0	0.0509165	0	0.0254582	0	0	0.0509165	0.0509165	0	0	0	0	0.0254582	0.0254582	0	0	0	0	0	0	0	0	0
Otu0626	0.0254582	0	0.0254582	0	0	0.0509165	0	0	0.0254582	0.0509165	0.0509165	0.127291	0.0509165	0.0254582	0	0	0	0	0	0	0	0	0	0	0	0	0	0	0	0	0	0	0	0	0	0	0.0254582	0	0	0	0	0	0	0	0	0	0	0	0
Otu0627	0	0	0	0	0	0	0	0	0	0	0	0	0	0	0	0	0	0	0	0	0	0	0	0	0	0	0	0	0	0	0	0	0	0	0	0	0	0	0	0	0	0	0	0	0	0	0.229124	0.330957	0.0763747
Otu0628	0	0	0	0	0	0	0	0	0	0	0	0	0	0	0.305499	0.229124	0.0509165	0	0.229124	0.305499	0.127291	0	0	0	0	0	0	0	0	0	0	0	0	0	0	0	0	0	0	0	0	0	0	0	0	0	0	0	0
Otu0629	0	0	0	0	0	0	0	0	0	0	0	0	0	0	0	0	0.0254582	0.0254582	0	0.0763747	0.0254582	0	0	0	0	0	0.0254582	0	0.0763747	0.0254582	0	0	0	0.0254582	0.0509165	0	0	0	0	0	0	0	0.0509165	0.0509165	0	0	0	0	0
Otu0630	0	0.0254582	0	0.0509165	0	0.0254582	0	0	0.0509165	0.0254582	0.0254582	0	0.0254582	0.0254582	0	0	0	0	0	0	0	0.0254582	0.0254582	0.0254582	0	0.0254582	0	0	0	0	0	0	0	0	0	0.0254582	0.0254582	0	0.0254582	0.0509165	0	0	0	0	0	0	0	0.0254582	0
Otu0631	0.101833	0.0254582	0	0.0254582	0	0.0254582	0.0509165	0	0	0	0	0	0	0	0	0	0	0	0	0	0	0	0	0.0254582	0	0	0	0	0	0	0	0	0	0	0	0.0254582	0.0254582	0.0254582	0	0.0509165	0.0254582	0.0254582	0	0	0	0	0.152749	0.0509165	0.0254582
Otu0632	0	0	0	0	0	0	0	0	0	0	0	0	0	0	0	0	0	0	0	0	0	0.229124	0.127291	0.127291	0.203666	0.152749	0.280041	0.127291	0	0	0	0	0	0	0	0	0	0	0	0	0	0	0	0	0	0	0	0	0
Otu0633	0.0254582	0	0	0	0	0	0	0.101833	0.0509165	0.0254582	0	0	0	0.0254582	0	0	0	0	0	0	0	0	0	0	0	0	0	0	0	0	0	0	0	0	0	0	0.0254582	0	0.0254582	0.0254582	0.0254582	0	0	0.0254582	0	0.0254582	0.229124	0.0254582	0
Otu0634	0	0	0	0	0	0	0	0	0	0	0	0	0	0	0	0	0	0	0	0	0	0.178208	0.254582	0.127291	0.152749	0.229124	0.229124	0.0509165	0	0	0	0	0	0	0	0	0	0	0	0	0	0	0	0	0	0	0	0	0
Otu0635	0	0	0.0763747	0.0509165	0	0	0	0	0	0	0	0	0	0	0.0254582	0	0	0	0	0	0	0.0254582	0	0.101833	0.0254582	0	0.0254582	0	0.0254582	0.0254582	0.0254582	0	0.0509165	0	0	0	0	0	0	0	0	0	0.0254582	0.0254582	0.0254582	0	0	0.0763747	0.0763747
Otu0636	0	0	0	0	0.0254582	0	0	0	0	0	0.0254582	0.0509165	0	0	0	0	0	0	0	0	0	0	0	0.0254582	0	0.0254582	0	0	0	0.0254582	0.0254582	0	0	0	0	0	0	0	0	0	0	0	0	0	0	0	0	0	0
Otu0637	0	0	0	0	0	0	0	0.0509165	0.0763747	0	0.0254582	0.0254582	0.0763747	0.0254582	0	0	0	0	0	0	0	0	0	0	0	0	0	0.0254582	0	0	0.101833	0.0254582	0	0.0254582	0	0	0.0254582	0	0	0.0254582	0.0254582	0	0	0	0	0	0	0	0
Otu0638	0	0	0	0	0	0	0	0.0254582	0	0.0254582	0.0254582	0	0	0	0	0	0	0	0	0	0	0.0254582	0.0254582	0	0	0	0	0	0	0	0.0254582	0	0.0254582	0	0.0509165	0	0	0	0	0	0	0	0	0	0	0	0	0	0
Otu0639	0	0.0254582	0	0	0	0.0254582	0.0254582	0	0	0	0	0	0	0	0.0254582	0	0	0.0254582	0.152749	0	0.0509165	0.0254582	0	0	0	0.0254582	0.0254582	0	0.0254582	0	0	0	0	0	0	0	0	0	0	0	0.0254582	0	0	0	0	0	0	0.0254582	0.0509165
Otu0640	0	0	0	0	0	0	0	0	0	0	0	0	0	0	0	0	0	0	0	0	0	0.0509165	0	0	0	0	0	0	0	0	0	0	0	0	0	0	0	0.0254582	0.0254582	0	0	0	0.0254582	0.0509165	0.0763747	0.0254582	0	0	0
Otu0641	0	0.0509165	0	0	0	0.0509165	0	0	0	0	0	0	0	0	0	0	0	0	0	0	0	0	0	0	0	0	0	0	0.0254582	0	0	0	0	0	0	0	0	0	0	0	0	0	0	0	0	0	0	0	0
Otu0642	0	0.0509165	0.0254582	0	0	0	0	0	0.0254582	0	0	0	0	0	0.0509165	0.0254582	0	0	0	0	0	0.0509165	0	0	0	0.0254582	0	0	0.0254582	0.0254582	0	0	0.0254582	0	0.0254582	0.0254582	0	0.0254582	0	0.0254582	0	0	0.0254582	0.0509165	0	0	0.0254582	0.0254582	0.0254582
Otu0643	0	0	0	0	0	0	0	0	0	0	0.0254582	0	0	0	0	0	0.101833	0.0509165	0	0	0.0254582	0	0	0	0.0254582	0	0	0	0	0.0254582	0.101833	0.152749	0.0254582	0.152749	0	0	0	0	0	0	0	0	0	0	0	0	0	0	0
Otu0644	0	0	0	0	0	0	0	0	0	0.0254582	0	0	0	0	0	0	0	0	0	0	0	0	0	0	0	0	0	0	0	0	0	0	0	0	0	0	0	0	0	0	0	0	0	0.0254582	0	0	0	0	0
Otu0645	0.0763747	0.0509165	0	0.0509165	0.0509165	0	0	0	0	0	0	0	0	0	0	0	0	0	0.0254582	0	0.0254582	0.0254582	0.0254582	0.0254582	0	0.0254582	0.127291	0	0	0.0254582	0	0	0	0.0763747	0	0.0254582	0.0254582	0	0	0	0	0	0.178208	0.0763747	0	0.0763747	0.0763747	0	0
Otu0646	0.0254582	0.0254582	0.0254582	0.0254582	0.0509165	0	0.0254582	0.127291	0.254582	0	0.127291	0.0763747	0.0509165	0.381874	0	0	0	0	0	0	0	0	0	0	0	0	0	0	0	0	0	0	0	0	0	0	0	0	0	0	0	0	0	0	0	0	0	0	0
Otu0647	0	0	0	0	0	0	0	0.0254582	0.0254582	0	0	0.0509165	0	0.0509165	0	0	0	0	0	0	0	0	0	0	0	0	0	0	0	0	0	0	0	0	0	0	0	0	0	0	0	0	0	0	0	0	0	0	0
Otu0648	0	0.0254582	0.0254582	0	0	0.0254582	0	0	0	0	0	0.0254582	0	0	0	0	0	0	0.0254582	0	0	0	0.0254582	0	0	0	0	0.0254582	0.0254582	0	0.0509165	0	0.101833	0.0509165	0.0254582	0	0.0254582	0	0	0	0	0	0	0	0	0	0	0	0
Otu0649	0	0	0	0	0	0	0	0	0	0.101833	0.0509165	0	0	0	0	0	0.0254582	0	0	0	0	0	0	0	0	0	0	0	0	0	0.0254582	0.0254582	0	0.0254582	0	0	0	0	0	0	0	0	0	0.0254582	0	0	0	0	0.0509165
Otu0650	0	0	0	0	0	0	0	0	0	0	0	0	0	0	0	0	0	0	0	0	0	0	0	0	0	0	0	0	0	0	0	0	0	0	0	0	0	0	0	0	0	0	0	0	0	0	0	0	0
Otu0651	0	0	0	0	0	0	0	0	0	0	0.0254582	0.0254582	0.0509165	0	0	0	0	0	0	0	0	0	0	0	0	0.0509165	0.0254582	0.0254582	0	0.0763747	0.0763747	0.0254582	0	0.0254582	0.0509165	0.0254582	0.0254582	0	0	0	0	0	0	0	0	0	0	0	0
Otu0652	0	0	0	0	0	0	0	0	0	0	0	0	0	0	0	0	0	0	0.0254582	0	0	0	0	0.0509165	0	0	0	0	0	0	0	0	0	0	0	0	0	0	0	0	0	0	0	0	0	0	0	0	0
Otu0653	0	0	0	0.0254582	0.0254582	0.0254582	0.0254582	0	0.0763747	0	0	0.0509165	0.0254582	0	0	0	0.0254582	0	0	0	0.0254582	0	0	0	0	0	0	0	0	0	0	0	0	0	0	0	0.0254582	0	0	0	0	0	0	0	0	0	0	0	0
Otu0654	0	0	0	0	0	0	0	0	0	0	0	0	0	0	0	0	0	0	0	0	0	0.330957	0.0509165	0.127291	0.330957	0.178208	0.101833	0.0254582	0	0	0	0	0	0	0	0	0	0	0	0	0	0	0	0	0	0	0	0	0
Otu0655	0	0	0	0	0	0	0	0	0	0	0	0	0	0	0	0	0	0	0	0	0	0	0	0	0	0	0	0	0	0	0	0	0	0	0	0	0	0	0	0	0	0	0	0	0	0	0	0	0
Otu0656	0	0.0254582	0	0.0509165	0.0509165	0	0.0254582	0	0	0	0	0	0	0	0	0	0	0	0	0	0	0.0254582	0	0	0.0254582	0	0	0	0.0509165	0.0254582	0.0254582	0.0254582	0.0763747	0	0.0254582	0.0254582	0.0509165	0	0	0	0.0254582	0.0254582	0.101833	0	0	0	0.0254582	0	0.0254582
Otu0657	0	0	0	0	0	0	0	0	0	0	0	0	0	0	0	0	0	0	0	0	0	0	0	0	0	0	0	0	0	0	0	0	0	0	0	0	0	0	0	0	0	0	0	0	0	0	0	0	0
Otu0658	0	0	0	0	0	0	0	0	0	0	0	0	0	0	0	0	0	0	0	0	0	0	0	0	0	0	0	0	0	0	0	0	0	0	0	0	0	0	0	0	0	0	0.229124	0.101833	0.280041	0.178208	0	0	0
Otu0659	0	0	0	0	0	0	0	0	0	0	0	0	0	0	0	0	0	0	0	0	0	0	0	0	0	0	0	0	0	0	0	0	0	0	0	0	0	0	0	0	0	0	0	0	0	0	0	0	0
Otu0660	0	0.0254582	0	0	0	0	0	0.0254582	0	0	0	0.0254582	0	0	0	0	0	0	0	0	0	0	0	0	0	0	0	0	0	0	0	0	0	0	0	0.0254582	0.0254582	0.0254582	0	0	0.0254582	0	0.152749	0.0509165	0.0254582	0.101833	0	0	0
Otu0661	0	0.0509165	0.0509165	0.0509165	0	0.0254582	0.0254582	0	0	0	0	0	0	0	0	0	0	0	0	0	0	0	0	0	0	0	0	0	0	0	0	0	0	0	0	0	0	0	0	0	0	0	0	0	0	0	0.203666	0.152749	0.280041
Otu0662	0	0	0	0	0	0	0	0	0	0	0	0	0	0	0	0	0	0	0	0	0.0254582	0	0	0	0	0	0	0	0	0.0254582	0	0.0254582	0	0	0	0	0	0	0	0	0	0	0	0	0	0	0.127291	0.0254582	0
Otu0663	0	0	0	0	0	0	0	0	0	0	0	0	0	0	0	0	0.0763747	0.101833	0.0254582	0	0.0509165	0	0	0	0	0	0	0	0	0	0	0	0	0	0	0	0	0	0	0	0	0	0	0	0	0	0	0	0
Otu0664	0	0	0	0	0	0	0	0	0	0.0254582	0.0509165	0	0	0	0	0	0	0	0	0	0	0	0	0	0	0	0	0	0	0	0	0	0	0	0	0	0	0	0	0	0	0.101833	0	0	0	0	0	0	0
Otu0665	0	0	0	0	0	0	0	0	0	0	0	0	0	0	0	0	0	0	0	0	0	0	0	0	0	0	0	0	0	0	0	0	0	0	0	0	0	0	0	0	0	0	0	0	0	0	0	0	0
Otu0666	0	0	0	0	0	0	0	0.101833	0.0763747	0.0763747	0	0.152749	0.0254582	0.0509165	0	0	0	0	0	0	0	0	0	0	0	0	0	0	0	0	0	0	0.0254582	0	0	0	0.0254582	0	0.0254582	0.0254582	0.0509165	0.0254582	0	0	0	0	0	0.0254582	0
Otu0667	0	0	0	0	0	0	0	0	0	0.0763747	0.0254582	0	0.0254582	0	0	0	0	0	0	0	0	0	0	0	0	0	0	0	0	0	0	0	0	0	0	0	0	0	0	0	0	0	0	0	0	0	0	0	0
Otu0668	0	0	0	0	0.0254582	0.0254582	0.0254582	0.0254582	0	0	0	0	0.0254582	0	0	0	0.0254582	0.0254582	0.0254582	0	0	0	0	0	0	0	0	0	0	0	0	0	0	0	0	0	0	0	0	0	0	0	0	0.0254582	0.0254582	0.0254582	0	0	0
Otu0669	0	0	0	0	0	0	0	0	0	0	0	0	0	0	0	0	0	0	0	0	0	0	0	0	0	0	0	0	0	0	0	0	0	0	0	0	0	0	0	0	0	0	0	0	0	0	0	0	0
Otu0670	0	0	0	0	0	0	0	0	0	0	0	0	0	0	0	0	0	0	0	0	0	0	0	0	0	0	0	0	0	0	0	0	0	0	0	0	0	0	0	0	0	0	0	0	0	0	0	0	0
Otu0671	0	0	0	0	0	0	0.0254582	0	0	0	0	0	0	0	0	0	0	0	0	0	0	0	0	0	0	0	0	0	0	0	0	0	0	0	0	0	0.0254582	0	0	0.0509165	0	0	0	0	0	0	0	0	0
Otu0672	0	0	0	0	0	0	0	0	0	0	0	0	0	0	0	0	0	0	0	0	0	0.356415	0.280041	0.0509165	0.0509165	0.0763747	0.0763747	0.178208	0	0	0	0	0	0	0	0	0	0	0	0	0	0	0	0	0	0	0	0	0
Otu0673	0	0	0	0	0	0	0	0	0	0	0	0	0	0	0	0	0	0	0	0	0	0	0	0	0	0	0	0	0	0	0	0	0.0254582	0	0	0	0	0	0	0	0	0	0.0254582	0.0254582	0	0	0.0509165	0.0254582	0
Otu0674	0	0	0	0	0.0254582	0	0.0254582	0	0	0	0	0.0254582	0	0	0	0	0	0.0254582	0	0.0254582	0.0254582	0	0.0254582	0	0	0	0	0	0	0	0.0254582	0	0	0.0254582	0.0254582	0	0	0	0	0	0	0	0	0	0	0	0	0	0
Otu0675	0	0	0	0	0	0.0254582	0	0	0	0	0	0	0	0	0	0	0	0	0	0	0	0	0	0	0	0	0	0	0	0	0	0	0	0	0	0	0	0	0	0	0	0	0	0	0	0	0	0	0
Otu0676	0	0	0	0	0	0	0	0	0	0	0	0	0	0	0	0	0	0	0	0	0	0	0	0	0	0	0	0	0	0	0	0	0	0	0	0	0	0	0	0	0	0	0	0	0	0	0	0	0
Otu0677	0	0	0	0	0.0254582	0	0	0	0	0	0	0	0.0254582	0	0	0	0	0	0	0	0	0	0.101833	0.0509165	0	0.0254582	0.0254582	0	0.0254582	0.0254582	0	0	0	0	0	0	0	0	0	0	0.0509165	0	0	0	0	0	0	0	0.0254582
Otu0678	0	0	0	0	0	0	0	0	0	0	0	0	0	0	0	0	0	0	0	0	0	0.0254582	0.0254582	0.0254582	0.0763747	0.101833	0	0.0509165	0	0	0	0	0	0	0	0.0254582	0	0	0.0763747	0	0.0509165	0.0254582	0	0	0	0	0	0	0
Otu0679	0	0	0	0	0	0	0	0	0	0	0	0	0	0	0	0	0	0	0	0	0	0	0.0254582	0	0.0254582	0.0254582	0.0254582	0	0	0.0763747	0.0254582	0	0.0254582	0.0254582	0	0	0	0	0	0	0	0	0	0	0	0	0	0.0254582	0.0509165
Otu0680	0	0.0254582	0	0	0	0	0.0254582	0	0	0	0	0	0	0	0.0254582	0	0	0.0509165	0	0	0	0	0	0	0	0	0	0	0	0	0	0	0	0	0	0	0	0.0254582	0	0	0	0.0254582	0	0	0.0254582	0	0.0254582	0	0.0254582
Otu0681	0	0	0	0	0	0	0	0	0	0	0	0	0	0	0	0	0	0	0	0	0	0	0	0	0	0	0	0	0	0	0	0	0	0	0	0	0	0	0	0	0	0	0	0	0	0	0	0	0
Otu0682	0	0	0	0	0	0	0	0.0509165	0	0	0	0	0	0	0	0	0	0	0	0	0	0	0	0	0	0	0	0	0	0	0	0	0	0	0	0	0	0	0	0	0	0	0	0	0.0254582	0	0.0254582	0	0
Otu0683	0	0	0	0	0	0	0	0	0	0	0	0	0	0	0	0	0	0	0	0	0	0.101833	0.0763747	0.254582	0.127291	0.152749	0.203666	0.127291	0	0	0	0	0	0	0	0	0	0	0	0	0	0	0	0	0	0	0	0	0
Otu0684	0	0	0	0	0	0	0	0	0.0254582	0.0254582	0.0254582	0	0	0	0	0	0	0	0	0	0	0	0	0	0	0	0	0	0	0.0509165	0.0254582	0	0	0	0.0254582	0	0	0	0	0	0	0	0	0	0	0	0	0	0
Otu0685	0.280041	0.229124	0.0254582	0	0.127291	0.229124	0	0	0	0	0	0	0	0	0	0	0	0	0	0	0	0	0	0	0	0	0	0	0	0	0	0	0	0	0	0	0	0	0	0	0	0	0	0	0	0	0.0509165	0.0509165	0
Otu0686	0	0	0	0	0	0	0	0	0	0	0	0	0	0	0	0	0	0	0	0	0	0	0	0	0	0	0	0	0.0254582	0	0	0	0	0	0	0	0	0	0	0	0	0	0.0509165	0.0254582	0.0509165	0	0	0.0254582	0.0254582
Otu0687	0	0	0	0	0	0	0	0	0	0	0	0	0	0	0.0509165	0	0	0	0.0509165	0	0.0254582	0	0	0	0	0	0	0	0.0254582	0	0	0	0.0763747	0	0.0254582	0	0	0	0	0	0	0	0.0763747	0.0254582	0.0763747	0.101833	0.0254582	0	0.0509165
Otu0688	0.101833	0.0763747	0.0254582	0.178208	0.229124	0.178208	0.203666	0	0	0	0	0	0	0	0	0	0	0	0	0	0	0	0	0	0	0	0	0	0	0	0	0	0	0	0	0	0	0	0	0	0	0	0	0	0	0	0	0	0
Otu0689	0	0	0	0	0	0	0	0	0	0	0	0	0	0	0	0	0	0	0	0	0	0	0	0	0	0	0	0	0	0.101833	0.0254582	0	0	0.0254582	0.0509165	0.101833	0.280041	0	0	0.0254582	0.0254582	0.152749	0	0	0	0	0	0	0
Otu0690	0	0	0	0	0	0	0	0	0	0	0	0	0	0	0	0	0	0	0	0	0	0	0	0	0	0	0	0	0	0	0	0	0	0	0	0	0	0	0	0	0	0	0	0	0	0	0	0	0
Otu0691	0	0	0	0	0	0	0	0	0	0	0	0	0	0	0	0	0	0	0	0	0	0	0	0	0	0	0	0	0	0	0	0	0	0	0	0	0	0	0	0	0	0	0	0	0	0	0	0	0
Otu0692	0	0	0	0	0	0	0	0	0	0	0	0	0	0	0	0	0	0	0	0	0	0	0	0	0	0	0	0	0	0	0.0763747	0	0.86558	0.0254582	0	0	0	0	0	0	0	0	0	0	0	0	0	0	0
Otu0693	0	0	0	0	0	0	0	0	0	0	0	0	0	0	0	0	0	0	0	0	0	0	0	0	0	0	0	0	0	0	0.0254582	0.0254582	0	0	0	0	0.0254582	0	0.0254582	0	0.0254582	0	0	0	0	0	0	0	0
Otu0694	0	0	0	0	0	0	0	0	0	0	0	0	0	0	0	0	0	0	0	0	0	0	0	0	0	0	0	0	0	0	0	0	0	0	0	0	0	0	0	0	0	0	0	0	0	0	0	0	0
Otu0695	0	0	0	0	0	0	0	0	0	0	0	0	0	0	0	0	0	0	0	0	0	0.101833	0.101833	0.101833	0.178208	0.101833	0.203666	0.178208	0	0	0	0	0	0	0	0	0	0	0	0	0	0	0	0	0	0	0	0	0
Otu0696	0	0	0	0	0	0	0	0	0	0	0	0	0	0	0	0	0	0	0	0	0	0	0	0	0	0	0	0	0	0	0.0509165	0.127291	0	0	0	0	0	0	0	0	0	0	0	0	0	0	0	0	0
Otu0697	0	0	0	0	0	0	0	0	0	0	0	0	0	0	0	0	0	0	0	0	0	0	0	0	0	0	0	0	0	0	0	0	0	0	0	0	0	0	0	0	0	0	0	0	0	0	0	0	0
Otu0698	0.229124	0.178208	0.0763747	0.152749	0.152749	0.0763747	0.0763747	0	0	0	0	0	0	0	0	0	0	0	0	0	0	0	0	0	0	0	0	0	0	0	0	0	0	0	0	0	0	0	0	0	0	0	0	0	0	0	0	0	0.0254582
Otu0699	0	0.0254582	0	0	0	0	0.0254582	0	0	0	0	0	0	0	0	0	0	0	0	0	0	0	0	0	0	0	0	0	0	0	0	0	0	0	0	0.0254582	0	0	0	0.0254582	0	0	0.0254582	0	0.0509165	0	0.101833	0.0254582	0
Otu0700	0	0	0	0	0	0	0.0254582	0	0	0	0	0	0	0	0	0	0	0	0	0	0	0	0	0	0	0	0	0	0	0	0	0	0	0	0	0	0	0	0	0	0	0	0.0509165	0.0509165	0.178208	0.229124	0.0254582	0	0
Otu0701	0	0	0	0	0	0	0	0	0.0254582	0	0	0	0	0.0254582	0	0.0254582	0	0.0254582	0	0.0254582	0	0.0254582	0	0	0	0	0	0.0254582	0	0	0	0	0	0	0	0	0	0	0	0	0	0	0.0254582	0	0	0.0254582	0	0	0
Otu0702	0	0	0	0	0	0	0	0	0	0	0	0	0	0	0	0	0	0	0	0	0.0254582	0	0	0	0	0	0	0.0254582	0	0	0	0	0	0	0	0	0	0	0	0	0	0	0.0509165	0.0763747	0	0.0254582	0	0	0
Otu0703	0	0	0	0	0	0	0	0	0	0	0	0	0	0	0	0	0	0	0	0	0	0.0254582	0	0	0	0	0	0	0	0.0763747	0	0	0	0	0	0	0	0	0	0	0	0	0	0	0	0	0	0	0
Otu0704	0	0	0	0	0	0	0	0	0	0	0	0	0.0254582	0	0.0254582	0.0254582	0	0	0	0	0.0254582	0	0	0	0.0254582	0	0	0	0	0	0	0	0	0	0	0	0	0	0	0.0254582	0	0	0	0	0	0	0	0	0
Otu0705	0	0	0	0	0	0	0	0	0	0	0	0	0	0	0	0	0	0	0	0	0	0	0	0	0	0	0	0	0	0	0	0	0	0	0	0	0	0	0	0	0	0	0	0	0	0	0	0	0
Otu0706	0	0	0	0	0	0	0	0	0	0	0	0	0	0	0	0.0763747	0	0	0	0	0	0.0254582	0	0.0763747	0	0.0763747	0.0763747	0.101833	0	0	0	0	0	0	0	0	0	0	0	0	0	0	0	0	0	0	0	0	0
Otu0707	0	0	0	0	0	0	0	0	0	0.0254582	0.0254582	0.0254582	0	0.0254582	0	0	0	0	0	0.0254582	0	0	0	0	0	0	0	0	0	0.0254582	0	0	0	0	0	0	0	0.0254582	0.0509165	0	0	0	0	0	0	0	0	0	0
Otu0708	0	0	0	0	0	0	0	0	0	0	0	0	0	0	0	0	0	0	0	0	0.0254582	0	0	0	0	0	0	0	0	0	0	0	0	0	0	0	0	0	0	0	0	0	0	0	0	0	0	0	0
Otu0709	0	0	0	0	0.0254582	0	0	0	0	0	0.0254582	0.0509165	0	0	0	0	0	0.0254582	0	0	0	0	0	0	0	0	0	0	0	0	0	0	0	0	0	0.0254582	0	0	0	0.0254582	0.0509165	0	0.0254582	0	0	0	0	0	0
Otu0710	0	0	0	0	0	0	0	0	0	0	0	0	0	0	0	0	0	0	0	0	0	0	0	0	0	0	0	0	0.0254582	0	0	0	0.0509165	0	0.0509165	0	0	0	0	0.0254582	0	0	0.0763747	0	0.101833	0.101833	0.0509165	0	0
Otu0711	0	0	0	0	0	0	0	0	0	0	0	0	0	0	0	0	0	0	0	0	0	0	0	0	0	0	0	0	0	0	0	0	0	0	0	0.0254582	0.0254582	0	0	0	0	0.0509165	0	0	0	0	0	0	0
Otu0712	0	0	0	0	0	0	0	0.0254582	0.0254582	0	0	0	0	0	0	0	0	0	0	0	0	0	0	0	0	0	0	0	0.0254582	0	0.0254582	0	0	0	0	0	0	0	0	0	0	0	0	0	0	0	0	0	0
Otu0713	0.0254582	0	0.0509165	0.0254582	0	0.0254582	0	0.0254582	0	0.0509165	0	0.0254582	0	0	0	0	0	0	0	0	0	0	0	0	0	0	0	0	0	0	0.0254582	0	0	0	0.0254582	0	0	0	0	0.0254582	0	0	0	0	0	0	0	0	0
Otu0714	0.0254582	0	0	0	0	0	0	0	0	0	0	0	0	0	0	0	0	0	0	0	0	0.0254582	0	0.0254582	0	0	0.0254582	0	0	0.0763747	0.0254582	0.0509165	0	0	0.0509165	0	0	0	0	0	0	0	0	0	0	0	0	0	0
Otu0715	0	0	0	0	0.0254582	0	0	0	0	0	0	0	0	0	0	0	0	0	0	0	0	0	0	0	0	0	0	0	0	0.0254582	0	0	0.0509165	0.0254582	0.0254582	0	0	0	0	0	0	0	0.0254582	0	0	0	0	0	0
Otu0716	0	0	0	0	0	0	0	0	0	0	0	0	0	0	0	0	0	0	0	0	0	0	0.0254582	0	0	0	0	0	0.0509165	0.0254582	0.152749	0.0509165	0.407332	0.0254582	0.0254582	0	0	0	0	0	0	0	0	0.101833	0	0	0	0	0
Otu0717	0	0	0	0	0	0	0.0254582	0	0	0	0	0	0	0	0	0	0	0	0	0	0	0	0	0	0	0	0	0	0	0	0	0	0	0	0	0	0	0	0	0	0	0	0	0	0	0	0	0	0
Otu0718	0	0	0	0	0	0	0	0	0.0254582	0.0763747	0.0254582	0	0.0254582	0	0	0	0	0	0	0	0	0	0	0	0	0	0	0	0	0	0	0	0	0	0	0	0	0	0	0	0	0	0	0	0	0	0	0	0
Otu0719	0.0254582	0	0.0254582	0.0254582	0	0	0.0254582	0	0	0	0	0	0	0	0	0	0	0	0	0	0	0.0763747	0.0509165	0.0763747	0.0509165	0.0509165	0.0254582	0.0763747	0	0	0	0	0	0	0	0.0254582	0	0.0509165	0	0.0254582	0.0763747	0	0	0	0.0254582	0.0254582	0	0	0.0254582
Otu0720	0	0	0	0	0	0	0	0	0	0	0	0	0	0	0	0	0	0	0	0	0	0	0	0	0	0	0	0	0	0	0	0	0	0	0	0	0	0	0.0254582	0	0	0	0	0	0	0	0.0254582	0	0.152749
Otu0721	0	0.0254582	0.0254582	0	0	0	0.0254582	0	0	0.0509165	0.0254582	0	0.0254582	0	0	0	0	0.0763747	0	0	0.0763747	0	0	0	0	0	0	0	0	0	0	0	0	0	0	0	0	0	0	0	0	0	0.0509165	0	0	0.0509165	0	0	0
Otu0722	0	0.0763747	0	0	0	0	0	0	0	0	0	0	0	0	0	0	0	0	0	0	0	0	0	0	0	0	0	0	0.152749	0.0254582	0.0763747	0	0.0763747	0	0	0	0	0	0	0	0	0	0	0.0254582	0.0254582	0	0.0763747	0.0254582	0.0763747
Otu0723	0	0.0254582	0	0	0	0.0509165	0	0	0	0	0.0254582	0	0	0	0.0254582	0	0	0	0	0	0.0254582	0	0	0	0	0	0	0	0.0509165	0	0	0	0	0	0.0509165	0.0254582	0.0254582	0	0	0	0	0.0254582	0.0254582	0	0	0	0	0	0
Otu0724	0	0.0254582	0	0.0254582	0	0	0	0	0	0.0254582	0.0763747	0.0254582	0.0509165	0	0.0254582	0	0	0.0254582	0	0	0	0	0	0	0	0	0	0	0	0	0.0254582	0	0	0	0	0.0254582	0	0	0	0.0254582	0	0	0	0	0	0	0	0	0
Otu0725	0	0	0	0	0	0	0	0	0	0	0	0	0	0	0	0	0	0	0	0	0	0	0	0	0	0	0	0	0	0	0	0	0	0	0	0	0	0	0	0	0	0	0	0	0	0	0	0	0
Otu0726	0	0	0	0	0	0	0	0	0	0	0	0	0	0	0	0	0	0	0	0	0	0	0	0	0	0	0	0	0	0	0	0	0	0	0	0	0	0	0	0	0.0254582	0	0	0	0	0	0	0	0
Otu0727	0	0	0	0	0	0	0	0	0	0	0	0	0	0	0.152749	0.0254582	0.0254582	0.0509165	0	0.0509165	0	0	0	0	0	0	0	0	0	0	0	0.0254582	0.0254582	0	0	0.0254582	0.0763747	0.0254582	0	0	0	0	0	0	0.0254582	0	0	0	0
Otu0728	0.229124	0.0763747	0	0.0254582	0.0509165	0	0.0509165	0	0	0	0	0	0	0	0	0	0	0	0	0	0	0	0	0	0	0	0	0	0	0	0	0	0	0	0	0	0	0	0	0	0	0	0	0	0	0	0	0	0
Otu0729	0	0	0	0	0	0	0	0	0	0	0	0	0	0	0	0	0	0	0	0.0254582	0	0	0	0	0	0	0	0	0	0	0	0	0	0	0	0	0	0	0	0	0	0	0.0254582	0	0	0	0.0763747	0	0.0254582
Otu0730	0	0	0	0	0	0	0	0	0	0	0	0	0	0	0	0.0254582	0	0	0	0	0.0509165	0	0	0.0763747	0.178208	0	0.0509165	0.0254582	0	0	0	0.0254582	0	0	0	0.0254582	0	0	0	0	0	0	0	0	0	0	0	0	0
Otu0731	0	0	0	0	0	0	0	0	0	0	0	0	0	0	0.101833	0.0509165	0.0509165	0	0.0509165	0.0763747	0.0509165	0	0	0	0	0	0	0	0	0	0	0	0	0	0	0	0	0	0	0	0	0	0	0	0	0	0	0	0.127291
Otu0732	0	0.0254582	0	0	0	0	0	0.0763747	0.0763747	0	0.127291	0.0509165	0	0.0254582	0	0	0	0	0	0	0	0.0254582	0	0	0	0.0254582	0.0254582	0	0	0	0	0	0.0509165	0	0	0	0	0	0	0	0	0	0	0	0	0	0	0	0
Otu0733	0	0	0	0	0	0	0	0	0	0	0	0	0	0	0.0254582	0	0	0	0	0	0	0	0	0	0	0	0	0	0	0	0	0	0	0	0	0	0	0	0	0	0	0	0	0	0	0	0.0763747	0.0509165	0.0509165
Otu0734	0	0	0	0	0	0	0	0	0	0	0	0	0	0	0	0	0	0	0	0	0	0	0	0	0	0	0	0	0	0	0	0	0	0	0	0.0763747	0.0763747	0	0.0763747	0.0509165	0.101833	0.127291	0	0	0	0	0	0	0
Otu0735	0	0	0	0	0	0	0	0	0	0	0	0	0	0	0	0	0	0	0	0	0	0	0	0	0	0	0	0	0	0	0	0	0	0	0	0	0	0	0	0	0	0	0	0	0	0	0	0	0
Otu0736	0.178208	0.0509165	0.0763747	0.178208	0.178208	0.127291	0.0763747	0	0	0	0	0	0	0	0	0	0	0	0	0	0	0	0	0	0	0	0	0	0	0	0	0	0	0	0	0	0	0	0	0	0	0	0	0	0	0	0	0	0
Otu0737	0	0	0	0	0	0	0	0	0	0	0	0	0	0	0.0509165	0.0254582	0.203666	0.229124	0	0.0254582	0.0254582	0.0254582	0	0	0	0	0.0509165	0.0254582	0	0	0	0	0	0	0	0	0	0	0	0	0	0	0	0	0	0	0	0	0
Otu0738	0	0	0	0	0.0254582	0	0	0.0254582	0	0	0	0	0	0	0	0	0	0	0	0	0	0	0	0	0	0	0	0	0	0	0.0254582	0	0	0	0	0	0	0	0	0	0	0	0	0	0	0	0	0	0
Otu0739	0.0509165	0.0254582	0	0.0254582	0.0254582	0	0	0	0	0	0	0	0	0	0.0254582	0.0509165	0	0	0	0	0	0.0509165	0.101833	0	0	0	0.0254582	0	0	0	0	0	0	0.0254582	0.0254582	0.0254582	0.0254582	0	0.0509165	0.0254582	0.0254582	0	0	0	0	0	0	0.0254582	0.0254582
Otu0740	0	0	0	0	0	0	0	0	0	0	0	0	0	0	0	0	0	0	0	0	0	0	0	0	0	0	0	0	0	0	0	0	0	0	0	0.0254582	0	0.0254582	0	0.0509165	0.0254582	0.0763747	0	0	0	0	0.0509165	0.0763747	0.101833
Otu0741	0	0	0	0	0	0	0	0.0509165	0	0.0254582	0	0	0.0254582	0	0	0	0.0254582	0	0	0	0	0.0254582	0	0	0.0254582	0	0.0254582	0	0.0254582	0	0	0	0.0763747	0	0	0	0	0	0	0	0	0	0	0	0	0	0	0	0
Otu0742	0	0	0.0254582	0.0254582	0	0	0	0	0	0.0254582	0	0	0.0763747	0.0254582	0	0	0	0	0	0	0	0	0	0	0	0.0254582	0	0	0	0	0	0	0	0	0.0509165	0	0	0	0	0.0254582	0	0.0254582	0	0	0	0	0	0	0
Otu0743	0	0	0	0	0	0	0	0	0	0	0	0	0	0	0	0	0	0.0254582	0	0	0.0254582	0.0509165	0.0254582	0.0763747	0.0763747	0.101833	0.127291	0.0254582	0	0	0.0254582	0.0254582	0.0254582	0	0	0	0	0	0.0254582	0.0254582	0	0.0254582	0	0	0	0	0	0	0
Otu0744	0.0254582	0	0	0	0	0	0	0	0	0	0	0	0	0	0	0	0.0254582	0	0	0	0	0.0509165	0	0	0	0.0254582	0.0254582	0	0	0	0	0	0	0	0	0	0	0	0	0	0.0509165	0.0254582	0	0	0.0254582	0	0	0	0
Otu0745	0.0254582	0	0	0	0	0	0	0	0	0	0	0	0	0	0	0	0	0	0	0	0	0	0	0	0	0.0254582	0	0	0	0	0	0	0	0	0	0	0	0.0254582	0.0254582	0	0	0.0254582	0	0	0	0	0	0	0
Otu0746	0	0	0	0	0	0	0	0	0	0	0	0	0	0	0	0	0	0	0	0	0	0	0	0	0	0	0	0	0	0	0	0	0	0	0	0	0	0	0	0	0	0	0	0	0	0	0	0	0
Otu0747	0	0	0	0	0	0	0	0.0763747	0.0509165	0.0509165	0	0.0509165	0.0509165	0.0509165	0	0	0	0	0.0763747	0	0	0	0	0	0	0	0.0254582	0	0	0	0	0	0.0254582	0	0	0	0	0	0	0	0	0	0	0	0	0	0	0	0
Otu0748	0.0509165	0.0509165	0.178208	0.178208	0.0763747	0.0254582	0.101833	0	0	0	0	0	0	0	0	0	0	0	0	0	0	0	0	0	0	0	0	0	0	0	0	0	0	0	0	0	0	0	0	0	0	0	0	0	0	0	0	0	0.127291
Otu0749	0.178208	0.127291	0.101833	0.0763747	0.0254582	0.101833	0.229124	0	0	0	0	0	0	0	0	0	0	0	0	0	0	0	0	0	0	0	0	0	0	0	0	0	0	0	0	0	0	0	0	0	0	0	0	0	0	0	0	0	0
Otu0750	0	0	0	0	0.0763747	0	0	0	0.0254582	0.0254582	0	0	0.0254582	0.0509165	0	0	0	0	0	0	0	0	0	0	0	0	0	0	0	0.0254582	0	0	0	0	0	0	0	0	0	0.0254582	0	0	0	0	0	0	0	0	0
Otu0751	0	0	0	0	0	0	0	0	0.0254582	0	0.0254582	0	0	0	0.0254582	0	0	0	0.0254582	0	0	0	0	0.0254582	0	0.0254582	0	0	0	0	0	0.0254582	0.0254582	0.0509165	0	0	0	0	0	0	0.0254582	0.0509165	0.0254582	0	0	0	0	0	0
Otu0752	0.0254582	0.0254582	0	0	0.0509165	0	0.0254582	0	0	0	0	0.0254582	0	0.0254582	0	0.0254582	0	0	0	0	0	0.0254582	0	0	0	0	0.0254582	0	0	0	0.0254582	0.0254582	0.152749	0.0509165	0.0509165	0	0	0	0	0	0	0	0.0254582	0.0254582	0	0	0	0	0
Otu0753	0	0	0	0	0	0.0254582	0	0	0.0254582	0.0254582	0.0509165	0.0254582	0	0	0	0	0	0	0	0	0	0	0	0	0	0	0	0	0	0.0254582	0.0509165	0	0	0	0.0254582	0	0	0.0254582	0.0254582	0	0	0.0254582	0	0	0	0	0	0	0
Otu0754	0	0	0	0	0	0	0	0	0	0	0	0	0	0	0	0	0	0	0	0	0	0	0	0	0	0	0	0	0	0	0	0	0	0	0	0.0254582	0	0	0	0	0	0	0	0	0	0	0	0	0
Otu0755	0.0254582	0	0	0	0	0	0	0	0	0.0763747	0.0763747	0.101833	0	0.0763747	0	0	0	0	0	0	0	0	0	0	0	0	0	0	0	0	0.0254582	0	0	0	0	0	0	0	0.0254582	0.0254582	0	0	0	0	0	0	0	0	0
Otu0756	0	0	0	0	0	0	0	0	0	0.0254582	0	0.0509165	0.0254582	0	0	0	0	0	0	0	0	0	0	0	0	0	0	0	0	0	0	0	0	0.0254582	0.0254582	0	0	0	0.0254582	0	0.0254582	0	0	0	0	0	0	0	0
Otu0757	0	0	0	0	0	0	0	0	0	0	0	0	0	0	0	0	0	0	0	0	0	0	0	0	0	0	0	0	0	0	0	0	0	0	0	0	0.0509165	0.0509165	0.0254582	0.0254582	0.127291	0	0	0	0	0	0	0.0509165	0
Otu0758	0	0	0	0	0	0	0	0	0	0	0	0	0	0	0	0	0	0	0	0	0	0	0	0	0.0509165	0	0	0	0	0.0254582	0	0	0	0	0	0	0	0	0	0	0	0	0	0	0	0	0	0	0
Otu0759	0	0	0	0.0254582	0	0	0	0.0254582	0.0763747	0.101833	0.0254582	0.101833	0	0	0	0	0	0	0	0	0	0	0.0254582	0	0	0	0	0	0	0.0509165	0.0254582	0	0	0	0	0	0	0	0	0	0.0254582	0	0	0	0	0	0	0	0
Otu0760	0	0.0254582	0	0.0254582	0	0	0	0	0	0	0.0254582	0.0763747	0	0	0	0	0	0	0	0	0	0	0	0	0	0	0	0	0	0	0	0	0	0	0.0254582	0	0.0254582	0	0	0	0	0	0	0	0	0	0	0	0
Otu0761	0.0763747	0.127291	0.0509165	0.0763747	0.0763747	0.0763747	0.152749	0	0	0	0	0	0	0	0	0	0	0	0	0	0	0	0	0	0	0	0	0	0	0	0	0	0	0	0	0	0	0	0	0	0	0	0	0	0	0	0	0	0
Otu0762	0	0	0	0	0	0	0	0.0254582	0.0254582	0.0254582	0	0	0.0254582	0	0	0	0	0	0	0	0	0	0	0.0509165	0.0254582	0.0254582	0.0509165	0.0509165	0	0.0254582	0.0254582	0	0	0	0	0.0509165	0.0254582	0	0.0254582	0	0.0509165	0	0	0	0	0	0	0	0
Otu0763	0	0	0	0	0	0	0	0	0	0	0.0254582	0	0	0	0	0	0	0	0	0	0	0	0	0	0	0	0	0	0	0	0	0	0	0	0	0.0254582	0.203666	0.127291	0.101833	0.101833	0.0509165	0.101833	0	0	0.0254582	0.0254582	0	0	0
Otu0764	0	0.0254582	0.0254582	0	0	0	0	0	0	0	0	0.0254582	0	0	0	0	0	0	0	0	0	0	0	0	0	0.0254582	0	0	0	0	0	0	0	0	0	0	0	0	0	0	0	0.0254582	0	0	0	0	0	0	0
Otu0765	0	0	0	0	0	0	0	0	0	0	0	0	0	0	0	0	0	0	0	0	0	0	0	0	0	0	0	0	0	0	0	0	0	0	0	0	0	0	0	0	0	0	0	0	0	0	0	0	0
Otu0766	0.0254582	0	0	0	0	0	0.0254582	0	0	0	0.0254582	0.0509165	0.0254582	0	0.0509165	0.0763747	0	0	0	0.0254582	0	0	0	0	0.0254582	0	0	0	0	0	0	0	0	0	0	0	0.0254582	0	0	0	0	0	0	0	0	0	0	0	0
Otu0767	0	0	0	0.0254582	0	0.0254582	0	0	0	0	0	0	0	0	0	0	0	0	0	0	0	0	0	0	0	0	0	0	0	0	0	0	0	0	0	0.0254582	0	0	0	0.0254582	0	0.0254582	0	0	0	0	0	0	0
Otu0768	0.0509165	0	0	0	0	0	0	0.0254582	0	0	0	0	0	0	0	0	0	0	0	0	0	0	0	0	0	0	0	0	0	0	0	0.0763747	0.101833	0	0	0	0	0	0	0	0	0	0.0254582	0	0	0	0	0	0
Otu0769	0	0	0	0	0	0	0	0	0	0	0	0	0	0	0	0	0	0	0	0	0	0	0	0	0	0	0	0	0	0	0	0	0	0	0	0	0	0	0	0	0	0	0	0	0	0	0	0	0
Otu0770	0	0	0	0	0	0	0	0	0	0	0	0	0	0	0	0	0	0	0	0	0	0	0	0	0	0	0	0	0	0	0	0	0	0	0	0	0	0	0	0	0	0	0	0	0	0	0	0	0
Otu0771	0	0	0	0	0	0	0	0	0	0	0	0	0	0	0	0	0	0	0	0	0	0	0	0	0	0	0	0	0	0	0	0	0	0	0	0	0	0	0	0	0	0	0	0	0	0	0	0	0
Otu0772	0	0	0	0	0	0	0.0254582	0	0	0	0	0	0	0	0	0	0	0	0	0	0	0.0509165	0.0509165	0	0	0.0254582	0	0	0	0	0	0	0	0.0254582	0.0254582	0	0	0	0	0	0.0254582	0	0	0	0	0	0	0	0
Otu0773	0	0	0	0	0.0254582	0	0	0	0	0	0	0.0509165	0	0.0254582	0	0	0	0	0	0	0	0	0	0	0	0	0	0	0	0.0254582	0.0254582	0.0763747	0.381874	0.0254582	0.0254582	0	0	0	0	0	0	0	0	0	0	0	0	0	0
Otu0774	0	0	0	0	0	0	0	0	0.178208	0.229124	0.0763747	0.101833	0.0763747	0.0254582	0	0	0	0	0	0	0	0	0	0	0	0	0	0	0	0	0	0	0.0254582	0	0	0	0	0	0	0	0	0	0	0	0	0	0	0	0
Otu0775	0	0	0	0	0	0	0	0	0.101833	0.101833	0.0509165	0.0509165	0.0509165	0	0	0	0	0	0	0	0	0	0	0	0	0	0	0	0	0	0	0	0.0254582	0	0	0	0	0.0254582	0	0	0	0	0.0254582	0	0	0	0	0	0
Otu0776	0	0	0	0	0	0	0	0	0	0.0254582	0	0	0.0254582	0	0	0	0	0	0	0	0	0	0	0	0	0	0	0	0	0	0	0	0	0	0	0	0	0	0	0	0	0	0	0	0	0	0	0	0
Otu0777	0	0.0254582	0	0	0	0	0	0	0	0	0	0	0	0	0.0254582	0.0254582	0	0.0254582	0.0254582	0.0254582	0	0	0	0	0	0	0	0	0	0.0254582	0	0.0254582	0.0254582	0.0254582	0	0.0254582	0.0254582	0.0509165	0.0254582	0	0	0.0254582	0.0254582	0	0.0254582	0	0.0254582	0	0.0254582
Otu0778	0.0763747	0.0509165	0.280041	0.0509165	0.152749	0.0509165	0.127291	0	0	0	0	0	0	0	0	0	0	0	0	0	0	0	0	0	0	0	0	0	0	0	0	0	0	0	0	0	0	0	0	0	0	0	0	0	0	0	0	0	0
Otu0779	0	0	0	0	0	0	0	0	0	0	0	0	0	0	0	0	0	0	0	0	0	0	0	0	0	0	0	0	0	0	0	0	0	0	0	0	0	0	0	0	0	0	0	0	0	0	0	0	0
Otu0780	0	0	0	0	0	0	0	0	0.0509165	0.0509165	0.0254582	0.0763747	0.178208	0.0254582	0	0	0	0	0	0	0	0	0	0	0	0	0	0	0	0	0	0	0	0	0	0	0	0	0	0	0.0254582	0	0	0	0.0254582	0	0	0	0
Otu0781	0	0	0	0	0	0	0	0	0	0	0	0	0	0	0	0	0	0	0	0	0	0	0	0	0	0	0	0	0	0	0	0	0	0	0	0	0	0	0	0	0	0.0509165	0	0	0	0.0254582	0	0	0
Otu0782	0	0	0	0	0	0	0	0	0	0	0	0	0	0	0	0	0	0	0	0	0	0	0	0	0	0	0	0	0	0.0254582	0	0.0254582	0.0254582	0.0254582	0	0	0	0	0	0	0	0	0	0	0	0	0.0254582	0	0
Otu0783	0	0.0254582	0	0	0	0	0	0.0254582	0	0.0254582	0.0254582	0.0763747	0	0	0	0	0	0	0	0	0	0	0	0	0	0	0	0	0	0	0	0	0.0254582	0	0	0	0	0	0	0	0	0	0	0	0.0254582	0	0	0	0
Otu0784	0	0.0254582	0	0	0	0	0	0	0.0254582	0	0.0254582	0	0	0	0	0	0	0	0	0	0	0	0	0	0	0	0	0	0	0	0	0	0	0	0	0	0	0	0	0	0	0	0	0	0	0	0	0	0
Otu0785	0	0.0509165	0.0763747	0.0254582	0	0.0254582	0.127291	0	0	0	0	0	0	0	0	0	0	0	0	0	0	0	0	0	0.0254582	0	0.101833	0.0254582	0	0	0	0.0254582	0	0.0254582	0	0	0	0	0	0.0254582	0	0	0	0	0	0	0	0	0
Otu0786	0	0	0	0	0	0	0	0	0	0	0	0	0	0	0	0	0	0	0	0	0	0	0	0	0	0	0	0	0	0	0	0	0	0	0	0	0	0	0	0	0	0	0	0	0	0	0	0	0
Otu0787	0	0	0	0	0	0	0	0	0	0	0	0	0	0	0	0	0	0	0	0	0	0	0	0	0	0	0	0	0	0.0254582	0.0254582	0.0254582	0	0	0.0254582	0	0.0254582	0	0	0	0	0	0	0	0	0	0	0	0
Otu0788	0	0	0	0	0	0	0	0	0	0	0	0	0	0	0	0	0	0	0	0	0	0	0	0	0	0	0	0	0	0	0	0	0	0	0	0	0	0	0	0	0	0	0	0	0	0	0	0	0
Otu0789	0	0	0	0	0	0	0.0509165	0	0.0254582	0.0254582	0	0	0	0.0254582	0	0	0	0	0	0	0	0	0	0	0	0	0	0	0	0	0	0	0	0	0	0.0509165	0	0.0254582	0.0763747	0.0254582	0.0254582	0.0509165	0.0254582	0	0	0	0	0	0
Otu0790	0	0	0	0	0	0	0	0	0	0	0	0	0	0	0.0254582	0	0	0	0	0.0254582	0	0	0	0	0	0	0	0	0	0	0	0	0	0	0	0	0	0	0	0	0	0	0	0	0	0	0	0.0254582	0
Otu0791	0	0.0254582	0	0	0	0	0.0509165	0	0	0	0	0	0	0	0	0.0254582	0	0	0.0763747	0.0509165	0.0509165	0	0	0	0	0	0	0	0	0	0	0	0	0	0	0	0	0	0	0	0	0.0254582	0.0254582	0	0	0	0.0254582	0	0
Otu0792	0	0	0	0	0	0	0	0	0	0	0	0	0	0	0.0509165	0	0	0.0254582	0.0763747	0.0254582	0.0763747	0	0	0	0	0	0.0509165	0.0254582	0	0	0	0	0	0	0	0	0	0	0	0	0	0	0	0	0	0	0.0254582	0	0.0763747
Otu0793	0	0	0	0	0	0	0	0	0	0	0	0	0	0	0	0	0	0	0	0	0	0	0	0	0	0	0	0	0	0	0	0	0	0	0	0	0	0	0	0	0	0	0	0	0	0	0	0	0
Otu0794	0.0254582	0	0	0	0	0	0	0	0	0	0	0	0	0.0509165	0	0	0	0	0	0	0	0	0	0	0	0	0.0509165	0	0	0	0.0254582	0	0	0	0	0	0	0	0	0.0254582	0	0	0	0	0	0	0	0	0
Otu0795	0	0	0	0	0	0	0	0	0	0	0	0	0	0	0	0	0	0	0	0	0	0	0.0254582	0.0254582	0	0.0254582	0	0	0	0	0	0.0254582	0.0763747	0.0509165	0	0	0	0	0	0	0	0	0	0	0	0	0	0	0
Otu0796	0	0	0	0.0254582	0	0	0	0	0.0254582	0.0254582	0.0509165	0.0509165	0.0763747	0.0254582	0	0	0.0254582	0	0	0.0254582	0	0	0	0	0	0	0	0.0254582	0	0.0254582	0	0.0254582	0	0.0254582	0.0254582	0	0	0	0	0	0	0	0	0	0	0	0	0	0
Otu0797	0	0.0254582	0	0.0254582	0	0.0254582	0.0254582	0.0254582	0	0	0	0	0	0	0	0	0	0	0	0	0	0	0	0	0	0	0	0.0509165	0	0	0	0	0	0.0254582	0	0	0	0	0	0	0	0	0	0	0	0	0	0	0
Otu0798	0	0	0	0	0	0	0	0	0.0254582	0	0	0	0.0254582	0	0	0	0	0	0	0.0254582	0	0	0.0254582	0	0	0	0	0.0254582	0	0	0	0.0254582	0	0	0	0	0	0	0	0	0	0.0509165	0	0.0254582	0	0.0254582	0	0	0
Otu0799	0	0.0254582	0	0.0254582	0	0.101833	0	0	0	0	0	0	0	0	0	0	0	0	0	0	0	0	0	0	0	0	0	0	0	0	0	0	0	0	0	0	0.0254582	0	0.0509165	0.0254582	0	0	0	0	0	0	0	0	0
Otu0800	0	0	0	0	0	0	0	0	0	0	0	0	0	0	0	0	0	0	0	0	0	0	0	0	0	0	0	0	0	0	0	0	0	0	0	0	0	0	0	0	0	0	0	0	0	0	0	0	0
Otu0801	0	0	0	0	0	0	0	0	0	0	0	0	0	0	0	0	0	0	0	0	0	0	0	0	0	0	0	0	0	0	0	0	0	0	0	0	0	0	0	0	0	0	0	0	0	0	0.0254582	0	0.0254582
Otu0802	0	0	0	0	0	0	0	0	0	0	0	0	0	0	0	0	0	0.0254582	0	0	0	0	0	0	0	0	0	0	0	0	0	0	0	0	0	0	0	0	0	0	0	0	0	0	0	0	0.127291	0.127291	0.178208
Otu0803	0	0	0	0	0	0	0	0	0	0	0	0	0	0	0	0	0	0	0	0	0	0.0254582	0.0254582	0.0254582	0	0	0	0	0	0	0	0	0.0254582	0	0.0254582	0	0	0	0	0	0	0	0	0	0	0	0	0	0.0254582
Otu0804	0	0	0	0	0	0	0	0	0	0	0.0254582	0	0.0254582	0	0	0	0	0	0	0	0	0	0	0	0	0	0	0	0	0	0	0	0.0254582	0	0	0	0	0	0	0	0	0	0	0	0	0	0	0	0
Otu0805	0	0	0	0	0	0	0	0	0	0	0	0	0	0	0.0254582	0.101833	0.0509165	0.0763747	0	0.0509165	0.0509165	0	0	0	0	0	0	0	0	0	0	0	0	0	0	0	0	0	0	0	0	0	0	0	0	0	0	0	0
Otu0806	0	0	0	0	0	0	0	0	0	0	0	0	0	0	0	0.0254582	0.0254582	0.0509165	0	0	0.0254582	0	0	0	0	0	0	0	0	0	0	0	0	0	0	0	0	0	0	0	0	0	0	0	0	0	0	0	0
Otu0807	0	0	0	0	0	0.0254582	0	0	0	0	0.0254582	0.0254582	0.0254582	0	0	0	0	0	0	0	0	0	0	0	0	0	0	0	0	0	0	0	0	0	0	0	0	0	0.0254582	0	0.0254582	0.0254582	0	0.0254582	0	0	0	0	0
Otu0808	0	0	0	0	0	0	0	0	0	0	0	0	0	0	0	0	0	0	0	0	0	0	0	0	0	0	0	0	0	0	0	0	0	0	0	0	0	0	0	0	0	0	0	0	0	0	0.0509165	0.254582	0.0763747
Otu0809	0	0	0	0	0	0	0	0	0	0	0	0	0	0	0	0	0	0	0	0	0	0	0	0	0	0	0	0	0	0	0	0	0	0	0	0.0254582	0	0	0	0.0509165	0.0509165	0	0	0	0	0	0	0	0
Otu0810	0	0	0	0	0	0	0	0	0	0	0	0	0	0	0	0	0	0	0	0	0	0	0	0	0	0	0	0	0	0	0	0	0	0	0	0	0	0	0	0	0	0	0	0	0	0	0	0	0
Otu0811	0	0	0	0	0	0	0	0	0.0254582	0	0	0.0254582	0	0	0.0254582	0	0	0	0	0.0254582	0	0	0	0	0	0	0	0	0	0	0	0	0	0	0.0254582	0	0.0254582	0	0	0.0254582	0	0	0.0509165	0.0254582	0.0254582	0.0763747	0	0	0.0254582
Otu0812	0	0	0	0	0	0.0254582	0.0254582	0	0	0	0	0	0.0254582	0	0	0	0	0	0.0254582	0	0	0	0	0	0	0.0254582	0	0	0.0509165	0.0509165	0	0	0	0	0.0254582	0	0	0	0	0	0	0	0	0	0	0.0254582	0	0	0
Otu0813	0	0	0	0	0	0.0254582	0	0	0.0509165	0	0	0	0.0254582	0.0254582	0	0.0254582	0	0	0	0	0	0.0254582	0.0254582	0.0763747	0.0254582	0.0254582	0.0254582	0	0	0.0254582	0.0254582	0.0509165	0.0254582	0	0.0509165	0	0	0	0	0	0	0	0	0	0	0	0	0	0
Otu0814	0	0	0	0	0	0	0	0	0	0	0	0	0	0	0	0	0	0	0	0	0	0	0	0	0	0	0	0	0	0	0	0	0	0	0	0	0	0.0254582	0.0763747	0	0	0	0	0	0	0	0	0	0
Otu0815	0	0	0	0	0	0	0	0	0	0	0	0	0	0	0	0	0	0	0	0	0	0	0	0	0	0	0	0	0	0	0	0	0	0	0	0	0	0	0	0	0	0	0	0	0	0	0	0	0
Otu0816	0	0	0	0	0	0	0.0254582	0	0	0.0254582	0.0763747	0	0	0	0	0	0	0	0	0	0	0	0	0	0	0	0	0.0763747	0	0.0254582	0.0509165	0	0	0	0	0	0	0	0	0	0	0	0	0	0	0	0	0	0
Otu0817	0	0	0	0	0.0254582	0	0	0	0	0	0	0	0	0	0	0	0	0	0	0	0	0	0	0	0	0	0	0	0	0	0	0	0	0	0	0	0	0	0	0	0	0	0	0	0	0	0	0	0
Otu0818	0	0	0.0254582	0.0254582	0	0	0	0	0	0	0	0.0254582	0	0	0	0	0	0	0	0	0	0	0	0	0	0	0	0	0	0	0	0	0	0	0	0	0	0	0	0	0	0	0	0	0	0	0	0	0
Otu0819	0	0	0	0	0	0	0	0	0	0	0	0	0	0	0	0	0	0	0	0	0	0	0	0	0	0	0	0	0	0	0	0	0	0	0	0	0	0	0	0	0	0	0	0	0	0	0.0254582	0	0
Otu0820	0	0	0	0	0	0	0	0	0	0	0	0	0	0	0	0	0	0	0	0	0	0	0	0	0	0	0	0	0	0	0	0	0	0	0	0	0	0	0	0	0	0	0	0	0	0	0	0	0
Otu0821	0	0	0	0.0254582	0	0	0	0	0	0.0254582	0	0.0254582	0	0	0	0	0	0	0.0254582	0	0	0	0	0	0	0	0	0	0	0	0	0.0254582	0	0.0509165	0.0254582	0	0	0	0	0	0	0	0	0	0	0	0	0	0
Otu0822	0	0	0	0	0	0	0	0	0	0	0.0254582	0.0254582	0	0	0	0	0	0	0	0	0	0	0	0	0	0	0	0.0254582	0	0	0	0	0	0	0	0	0	0	0	0.0254582	0.0254582	0	0	0	0	0	0	0	0
Otu0823	0	0	0	0	0	0.0254582	0	0	0	0	0	0	0	0	0	0	0	0	0	0	0	0	0	0	0	0	0	0	0	0	0	0	0	0	0	0	0	0	0	0	0	0	0	0	0	0	0	0	0
Otu0824	0	0	0	0	0	0	0	0	0	0	0	0	0	0	0	0	0	0	0	0	0	0	0	0	0	0	0	0	0	0	0	0	0	0	0	0	0	0	0	0	0	0	0	0	0	0	0.0509165	0.483707	0.0509165
Otu0825	0	0	0	0	0	0	0	0	0	0	0	0	0	0	0	0	0	0	0	0.0254582	0	0.0254582	0	0	0	0	0	0	0	0.0254582	0.0509165	0	0.0254582	0.0509165	0	0	0	0	0	0.0254582	0	0	0.0254582	0	0	0	0	0	0
Otu0826	0	0.0254582	0	0	0	0	0	0.0509165	0.0254582	0.0254582	0.0254582	0.0509165	0	0	0	0	0	0	0	0	0	0	0	0	0	0	0	0	0	0.0254582	0.0254582	0.0254582	0	0.0254582	0.0254582	0	0	0	0	0	0	0	0	0	0	0	0	0	0
Otu0827	0	0	0	0	0	0	0	0	0	0	0	0	0	0	0.0254582	0.0254582	0.0509165	0.0509165	0.0254582	0.0254582	0	0	0	0	0	0	0	0	0	0	0	0.0254582	0	0.0254582	0	0	0	0	0	0	0	0	0	0	0	0	0	0	0
Otu0828	0	0.0254582	0.0509165	0	0.0254582	0.0254582	0	0	0	0.0254582	0	0.0509165	0.0763747	0	0	0	0	0	0	0	0	0	0	0	0	0	0	0	0.0254582	0	0	0	0	0	0.0254582	0	0	0	0	0	0.0254582	0	0	0	0	0	0	0	0
Otu0829	0	0	0	0	0	0	0	0	0	0	0	0	0	0	0	0	0	0	0	0	0	0	0	0	0	0	0.0763747	0.0509165	0	0.0254582	0	0.0763747	0	0	0	0	0	0	0	0	0	0	0	0	0	0	0	0	0
Otu0830	0	0	0	0	0.0763747	0	0	0	0	0	0	0	0	0	0	0	0	0	0.0254582	0	0	0	0	0	0	0	0	0	0	0	0	0	0	0	0	0	0.0254582	0	0	0.0509165	0	0	0	0	0	0	0	0	0
Otu0831	0	0.0254582	0	0.0509165	0.0254582	0.0254582	0.0254582	0	0	0.0254582	0	0.0763747	0.0254582	0	0	0	0	0	0	0	0	0.0254582	0	0	0	0	0	0	0	0	0.0254582	0.0254582	0	0.0254582	0.0254582	0	0	0	0	0	0	0	0	0	0	0	0	0	0.0254582
Otu0832	0	0	0	0	0	0	0	0	0	0	0	0	0	0	0	0	0	0	0	0	0	0	0	0	0	0	0	0	0	0	0	0	0	0	0	0	0	0	0	0	0	0	0	0	0	0	0	0	0
Otu0833	0	0	0	0	0	0	0	0	0	0	0	0	0	0	0	0	0	0	0	0	0	0	0	0	0	0	0	0	0	0	0	0	0	0	0	0	0	0	0	0.0254582	0	0	0	0	0	0	0	0	0
Otu0834	0	0	0	0	0	0	0	0	0	0	0	0	0.0254582	0.0763747	0	0	0	0	0	0	0	0	0	0	0	0	0	0	0.127291	0.0254582	0	0	0.0763747	0	0	0	0	0	0	0	0	0	0	0	0	0	0	0	0
Otu0835	0	0	0	0	0	0	0	0	0	0	0	0	0	0	0	0	0	0	0	0	0	0.0254582	0.0763747	0.0254582	0.178208	0.101833	0.127291	0.152749	0	0	0	0	0	0	0	0	0	0	0	0	0	0	0	0	0	0	0	0	0
Otu0836	0	0	0	0	0	0	0	0	0	0	0	0	0	0	0	0	0	0	0	0	0	0	0	0	0	0	0	0	0	0	0	0	0	0	0	0	0	0	0	0	0	0	0	0	0	0	0.0254582	0.0509165	0.0254582
Otu0837	0	0.101833	0.0254582	0.152749	0.101833	0.101833	0.178208	0	0	0	0	0	0	0	0	0	0	0	0	0	0	0	0	0	0	0	0	0	0	0	0	0	0	0	0	0	0	0	0	0	0	0	0	0	0	0	0	0	0
Otu0838	0	0	0	0	0	0	0	0	0	0	0	0	0	0.0509165	0	0	0	0	0	0	0	0.0254582	0	0	0	0.0254582	0	0	0	0	0	0	0	0	0	0	0	0	0	0	0.0254582	0.0254582	0	0	0	0	0	0	0
Otu0839	0	0	0	0	0	0	0	0	0	0	0	0	0	0	0.178208	0.101833	0	0	0.0509165	0.101833	0	0	0	0	0	0	0	0	0	0	0	0	0	0	0	0	0	0	0	0	0	0	0	0	0	0	0	0	0
Otu0840	0	0.0509165	0	0.0509165	0	0.0254582	0	0	0	0	0	0	0	0	0	0	0	0	0	0	0	0	0	0	0	0	0	0	0	0	0	0	0	0	0	0	0	0	0	0.0254582	0	0	0	0	0	0	0	0	0
Otu0841	0	0	0	0	0.0509165	0.0254582	0	0	0	0	0.0254582	0	0.0509165	0	0	0	0	0	0	0	0	0	0	0	0	0	0	0.0254582	0	0.0254582	0	0	0	0	0	0	0	0	0	0.0254582	0	0	0	0	0	0	0	0	0
Otu0842	0.0254582	0.101833	0.305499	0.127291	0.0509165	0	0.0509165	0	0	0	0	0	0	0	0	0	0	0	0	0	0	0	0	0	0	0	0	0	0	0	0	0	0	0	0	0	0	0	0	0	0	0	0	0	0	0	0	0	0
Otu0843	0	0	0.0254582	0.0254582	0	0	0	0	0	0	0	0	0.0254582	0.0254582	0	0	0	0	0	0	0.0254582	0	0	0	0	0	0	0	0	0.0254582	0	0.0509165	0	0	0.0763747	0.0254582	0.0254582	0	0	0.0509165	0	0	0	0	0	0	0	0	0
Otu0844	0	0	0	0	0	0	0	0	0	0	0	0	0	0	0	0	0	0	0.0254582	0	0	0	0	0	0	0	0	0	0	0	0	0	0	0	0	0	0	0	0	0	0	0.0254582	0	0	0	0	0	0	0
Otu0845	0	0	0	0	0	0	0	0	0	0	0	0	0	0	0.0763747	0.152749	0.152749	0.0254582	0.0763747	0.101833	0.0763747	0	0	0	0	0	0	0	0	0	0	0	0	0	0	0	0	0	0	0	0	0	0	0	0	0	0	0	0
Otu0846	0	0	0	0	0	0	0	0	0	0	0	0	0	0	0	0	0	0	0	0	0	0.0254582	0	0	0	0	0.0254582	0	0	0	0	0	0	0	0	0	0	0	0	0	0	0	0	0	0	0	0	0	0
Otu0847	0	0	0	0	0	0	0	0	0	0	0	0	0.0254582	0	0	0	0	0	0	0	0	0	0	0.0509165	0	0	0	0	0.0254582	0	0	0	0	0	0	0	0	0	0	0	0	0	0	0	0	0	0	0	0
Otu0848	0	0	0	0	0	0	0	0	0	0	0	0	0	0	0	0	0	0	0	0	0	0.0254582	0	0	0	0.0763747	0.0254582	0.0254582	0	0	0	0	0	0	0	0.0763747	0	0	0	0.0254582	0.0254582	0.0254582	0	0	0	0	0	0	0
Otu0849	0	0	0	0	0	0	0	0	0	0	0	0	0	0	0	0	0	0	0	0	0	0	0	0	0	0	0	0	0	0	0	0	0	0	0	0	0	0	0	0	0	0	0	0	0	0	0	0	0
Otu0850	0	0	0	0	0	0	0	0	0	0	0	0	0	0	0	0	0	0	0	0	0	0	0	0	0	0	0	0	0	0	0	0	0	0	0	0.0254582	0	0	0	0	0	0	0	0	0	0	0	0	0
Otu0851	0	0	0	0	0	0	0	0	0	0	0	0	0	0	0	0	0	0	0	0	0	0	0	0	0	0	0	0	0	0	0	0	0	0	0	0	0	0	0	0	0	0	0	0	0	0	0	0	0
Otu0852	0	0	0	0	0	0	0	0	0	0	0	0	0	0	0	0	0	0	0	0	0	0	0	0	0	0	0	0	0	0	0	0	0	0	0	0	0	0	0	0	0	0	0	0	0	0	0	0	0
Otu0853	0	0	0	0	0	0	0	0	0	0	0	0	0	0	0	0	0	0	0	0	0	0	0	0	0	0	0	0	0.0509165	0	0	0.101833	0	0.127291	0.0254582	0	0	0	0	0	0.0254582	0	0	0	0	0	0	0	0
Otu0854	0	0.0509165	0	0	0	0	0	0	0	0	0	0	0	0	0	0	0	0	0	0	0	0	0	0	0	0.0254582	0.101833	0	0	0	0	0.0254582	0	0	0	0	0	0	0	0	0	0	0	0	0	0	0	0	0
Otu0855	0	0	0	0	0.0254582	0.0254582	0	0	0	0	0	0	0	0	0	0	0	0	0	0	0	0	0	0	0	0	0	0	0	0	0	0	0	0	0	0.0254582	0	0.0509165	0	0.0254582	0	0.0509165	0.0509165	0	0.0509165	0.0509165	0.0763747	0.0254582	0.0763747
Otu0856	0	0	0	0	0	0	0	0	0	0.0254582	0	0	0	0	0	0	0	0	0	0	0	0	0	0	0	0	0	0.0254582	0.0254582	0	0.0254582	0.101833	0.0254582	0	0.0254582	0	0	0	0	0	0	0	0	0	0	0	0	0	0
Otu0857	0	0	0	0	0	0	0	0	0	0	0	0	0	0	0	0	0	0	0	0	0.0254582	0.0509165	0	0.0254582	0.0254582	0	0.0254582	0	0	0	0.0763747	0.0509165	0	0	0.0254582	0	0.0254582	0	0	0	0	0	0	0	0	0	0	0	0
Otu0858	0	0	0.0254582	0	0	0.0254582	0	0	0.0254582	0	0	0	0	0	0	0	0	0	0	0	0	0	0	0	0	0.0254582	0	0	0.0254582	0	0	0	0	0	0	0	0	0	0	0	0	0	0	0	0	0	0	0	0
Otu0859	0	0	0	0	0	0	0	0	0	0	0	0	0	0	0	0	0.0254582	0	0	0	0	0.0763747	0	0.0254582	0.0763747	0.0509165	0.0254582	0.0254582	0	0	0.0509165	0.0763747	0	0.0254582	0.0254582	0.0509165	0	0	0.0254582	0	0	0	0	0	0	0	0	0	0
Otu0860	0	0	0	0	0	0	0	0	0	0	0	0	0	0	0	0	0	0	0	0	0	0	0	0	0	0	0	0	0	0	0	0	0	0	0	0	0	0	0	0	0	0	0	0	0	0	0.152749	0.0763747	0.178208
Otu0861	0	0	0.0254582	0	0.0254582	0	0	0	0	0	0	0.0254582	0	0	0	0	0	0	0	0	0	0	0	0	0	0.0254582	0	0	0.0254582	0	0.0254582	0	0	0	0.0254582	0.0509165	0	0	0	0.0509165	0.0254582	0.0254582	0	0	0	0	0	0	0
Otu0862	0.178208	0.0509165	0.101833	0.0254582	0.152749	0.0509165	0.0763747	0	0	0	0	0	0	0	0	0	0	0	0	0	0	0	0	0	0	0	0	0	0	0	0	0	0	0	0	0	0	0	0	0	0	0	0	0	0	0	0	0	0
Otu0863	0	0	0	0	0	0	0	0	0.0254582	0	0	0	0.0254582	0	0	0	0.0509165	0.0254582	0.0254582	0	0.0763747	0	0	0	0	0.0254582	0	0.0254582	0	0	0	0	0	0	0	0	0	0	0	0	0	0	0	0	0	0	0	0	0
Otu0864	0	0	0	0	0	0	0	0	0	0	0	0	0	0	0	0	0	0	0	0	0	0	0	0	0	0	0	0	0	0.0509165	0	0	0	0.0254582	0.0254582	0	0	0	0	0.0254582	0	0	0.0509165	0	0.0254582	0.101833	0	0	0
Otu0865	0	0	0	0	0	0	0	0	0	0	0	0	0	0	0	0	0	0	0	0	0	0	0	0	0	0.0254582	0	0	0	0	0.101833	0	0.254582	0.0254582	0	0	0	0	0	0	0	0.0254582	0	0	0.0254582	0	0	0	0
Otu0866	0	0	0	0	0	0	0	0	0	0	0	0	0	0	0	0	0	0	0	0	0	0	0	0	0	0	0	0	0	0	0	0	0	0	0	0	0	0	0	0	0	0	0	0	0	0	0	0	0
Otu0867	0	0	0	0	0	0	0	0	0.0509165	0.0509165	0	0.0509165	0.152749	0.0254582	0	0	0	0	0	0	0	0	0	0	0	0	0	0	0	0	0	0	0.0254582	0	0	0	0.0254582	0	0	0	0	0	0.0254582	0	0	0	0	0	0
Otu0868	0	0	0	0	0	0	0	0	0	0	0	0	0	0	0	0	0	0	0	0	0	0	0.0254582	0	0	0	0.0254582	0	0	0	0	0.0254582	0	0.0763747	0	0	0	0	0.0254582	0.0254582	0	0	0.0509165	0	0.0254582	0	0	0	0
Otu0869	0	0	0	0	0	0	0	0	0.0254582	0.0509165	0.0254582	0	0.0254582	0.0254582	0	0	0	0	0	0	0	0	0	0	0	0	0	0	0	0	0	0	0	0.0254582	0	0	0	0	0	0	0	0	0	0	0	0	0	0	0
Otu0870	0	0	0	0	0	0	0	0	0	0	0	0	0	0	0	0	0	0	0	0	0	0.0509165	0.0509165	0	0.0509165	0.0254582	0	0.0254582	0	0	0	0	0	0	0	0	0	0	0	0	0	0	0	0	0	0	0	0	0
Otu0871	0	0	0	0	0	0	0	0	0	0	0	0	0	0	0	0	0	0	0	0	0	0	0	0.0254582	0.0509165	0	0.0254582	0.0254582	0	0	0	0	0	0.0254582	0	0.0254582	0	0.0763747	0	0	0.0254582	0	0	0	0	0	0	0	0
Otu0872	0	0	0	0	0	0	0	0	0.0254582	0	0	0	0	0	0	0	0	0	0	0	0	0.0254582	0	0.0509165	0.0254582	0	0	0.0254582	0	0	0.0254582	0.0254582	0	0	0.0254582	0	0	0	0	0	0	0	0	0	0	0	0	0.0254582	0
Otu0873	0	0	0	0	0	0.0254582	0	0	0.0254582	0	0.0509165	0.0254582	0	0.0254582	0	0	0	0	0	0	0	0	0	0	0	0	0	0	0	0	0	0	0	0	0	0	0	0	0	0	0	0	0.0763747	0.127291	0	0.0254582	0.0254582	0	0.0254582
Otu0874	0	0	0	0	0	0	0	0	0	0	0	0	0	0	0	0	0	0	0	0	0	0	0	0	0	0	0	0	0	0	0	0	0	0	0	0	0	0	0	0	0	0	0	0	0	0	0	0	0
Otu0875	0	0	0	0	0	0	0	0	0	0	0	0	0	0	0	0	0	0	0	0	0	0	0	0	0	0	0	0	0	0	0	0	0	0	0	0	0	0	0	0	0	0	0	0	0	0	0	0	0
Otu0876	0	0	0	0.0254582	0	0	0	0	0	0	0	0	0	0	0	0	0	0	0	0	0	0	0	0	0	0	0	0	0	0	0	0	0	0	0	0	0.0254582	0	0	0	0	0	0.0254582	0	0	0	0	0.0254582	0
Otu0877	0	0	0	0	0	0	0	0	0	0	0	0	0	0	0.0254582	0	0.0254582	0.0254582	0	0	0.0254582	0	0	0	0	0	0	0	0	0	0	0	0	0.0254582	0	0	0	0	0	0	0	0	0	0	0	0	0	0	0
Otu0878	0	0	0	0	0	0	0	0	0	0	0	0	0	0	0	0	0.101833	0	0.0254582	0	0.0254582	0	0	0	0	0	0	0	0	0	0	0	0	0	0	0	0	0	0	0	0	0	0	0	0	0	0	0	0
Otu0879	0	0	0	0	0	0	0	0	0	0	0	0	0	0	0.0509165	0.0763747	0	0	0.0509165	0.0509165	0	0	0	0	0	0	0	0	0	0	0	0	0	0	0	0	0	0	0	0	0	0	0	0	0	0	0	0	0
Otu0880	0	0	0	0	0	0	0	0	0.0254582	0	0	0	0.0254582	0	0	0	0	0	0	0	0	0	0	0	0	0	0	0	0	0.127291	0.0509165	0.0763747	0.0254582	0.0509165	0.0509165	0	0	0	0	0	0	0	0	0	0	0	0	0	0
Otu0881	0	0	0	0	0	0	0	0	0	0	0	0	0	0	0	0.0509165	0.127291	0.101833	0.0509165	0.0254582	0.0254582	0	0	0	0	0	0	0	0	0	0	0	0	0	0	0	0	0	0	0	0	0	0	0	0	0	0	0	0
Otu0882	0	0	0	0	0	0	0	0	0	0	0	0	0	0	0	0	0	0	0	0	0	0	0	0	0	0	0	0	0	0	0	0	0	0	0	0	0	0	0	0	0	0	0	0	0	0	0	0	0
Otu0883	0	0	0	0	0	0	0	0	0	0	0	0	0	0	0	0	0	0	0	0	0	0	0	0	0	0	0	0	0	0	0	0	0	0	0	0	0	0	0	0	0	0	0	0	0	0	0.0763747	0	0
Otu0884	0	0	0	0	0	0	0	0	0	0	0	0	0	0	0	0	0	0	0	0	0	0	0	0	0	0	0	0	0	0	0	0	0	0	0	0	0	0	0	0	0	0	0	0	0	0	0	0	0
Otu0885	0	0	0	0	0	0	0	0	0	0	0	0	0	0	0	0	0	0	0	0.0254582	0	0	0	0	0	0	0	0	0	0	0.0254582	0.0509165	0.0254582	0.0254582	0	0.0254582	0	0	0	0	0	0	0	0	0	0	0	0	0
Otu0886	0	0	0	0	0	0	0	0	0	0	0	0	0	0	0	0.0254582	0.0254582	0.0254582	0.0254582	0	0.0254582	0	0	0	0	0	0	0	0	0.0763747	0.0254582	0	0.152749	0.0763747	0.0254582	0.0254582	0	0	0.0254582	0	0	0	0	0	0	0	0.0254582	0	0.0254582
Otu0887	0.178208	0.101833	0.0509165	0.0763747	0.101833	0.0509165	0.0509165	0	0	0	0	0	0	0	0	0	0	0	0	0	0	0	0	0	0	0	0	0	0	0	0	0	0	0	0	0	0	0	0	0	0	0	0	0	0	0	0	0	0
Otu0888	0	0	0	0	0	0	0	0	0	0	0	0	0	0.0254582	0	0	0	0	0	0	0	0.0763747	0.127291	0	0.127291	0.101833	0.0763747	0.0763747	0	0	0	0	0	0	0	0	0	0	0	0	0	0	0	0	0	0	0	0	0
Otu0889	0	0	0	0	0	0	0	0	0	0	0	0	0	0	0	0	0	0	0	0	0	0	0	0	0	0	0	0	0	0	0	0	0	0	0	0	0	0	0	0	0	0	0	0	0	0	0	0	0
Otu0890	0	0	0	0	0	0	0	0.0254582	0	0	0	0	0	0	0	0	0	0	0	0	0	0	0	0	0	0	0	0	0.101833	0	0	0	0	0	0	0.0254582	0	0	0	0	0	0	0	0	0	0	0	0	0
Otu0891	0	0	0	0	0	0	0	0	0	0	0	0	0	0	0.0254582	0	0.101833	0.152749	0	0	0.0763747	0	0	0	0	0	0	0	0	0	0	0	0	0	0	0	0	0.127291	0	0	0	0	0	0	0	0	0	0	0
Otu0892	0	0	0	0	0	0	0	0	0	0	0	0	0	0	0	0	0	0	0	0	0	0	0	0	0	0	0	0	0	0	0	0	0	0	0	0	0	0	0	0	0	0	0	0.0254582	0	0	0	0	0
Otu0893	0.0254582	0	0	0	0	0.0254582	0	0	0	0	0	0	0	0	0	0	0	0.0254582	0.152749	0	0.0254582	0	0	0	0	0	0	0	0	0	0	0	0	0	0	0.0254582	0	0	0	0	0	0	0	0	0	0	0	0	0
Otu0894	0	0	0	0.0254582	0	0	0	0	0	0	0	0.0254582	0	0	0	0	0	0	0	0	0	0	0	0	0	0	0.0254582	0	0	0.152749	0.0509165	0.0254582	0	0	0	0	0	0	0.0763747	0.0254582	0.0763747	0	0	0	0	0	0	0	0
Otu0895	0	0	0	0	0	0	0	0	0	0	0	0	0	0	0	0	0	0	0	0	0	0	0	0	0.0509165	0.0254582	0.0254582	0.0509165	0	0	0	0	0	0	0	0.101833	0.0254582	0	0	0	0.0254582	0.0254582	0	0	0	0	0	0	0
Otu0896	0	0	0	0	0	0	0	0	0	0	0	0	0	0.0254582	0	0	0	0	0	0	0	0.0254582	0	0	0	0	0	0	0	0	0	0	0.0509165	0	0	0.0254582	0	0	0.0254582	0	0	0	0	0	0	0	0	0	0.0254582
Otu0897	0	0	0	0	0	0	0	0	0	0	0	0	0	0	0	0	0	0	0	0	0	0	0	0	0	0	0	0	0	0	0	0	0	0	0	0	0	0	0	0	0	0	0	0	0	0	0	0	0
Otu0898	0	0	0.0254582	0	0	0	0	0	0	0	0	0	0	0	0	0	0	0	0	0	0	0	0	0	0	0	0	0	0	0	0	0	0	0	0	0	0	0	0.0254582	0	0	0	0	0	0	0	0	0	0
Otu0899	0	0	0	0	0.0254582	0	0	0.0254582	0	0.0254582	0	0.0254582	0.0254582	0	0	0	0	0	0	0	0	0	0	0	0	0	0	0	0	0	0.0254582	0	0	0	0	0	0	0.0254582	0	0.0254582	0	0	0	0	0	0	0	0	0
Otu0900	0	0	0	0	0	0	0	0	0	0	0	0.0254582	0	0	0	0	0	0	0	0	0	0	0	0	0	0	0	0	0	0	0	0	0	0	0	0	0	0	0	0	0	0	0	0	0	0	0	0	0
Otu0901	0	0	0	0	0	0	0	0	0	0.0254582	0	0	0	0	0	0	0	0	0	0	0	0	0	0	0	0	0	0	0	0.0254582	0	0	0	0.0254582	0	0.0254582	0	0	0.0254582	0	0	0	0	0	0	0	0	0	0
Otu0902	0	0	0	0	0.0254582	0	0	0	0.0254582	0.0254582	0	0	0	0.0254582	0	0	0	0	0	0	0	0	0	0	0	0	0	0	0	0	0	0	0	0	0	0.0509165	0	0.0254582	0.0254582	0.0254582	0	0	0	0.0254582	0.0254582	0	0	0.0254582	0.0254582
Otu0903	0	0.0254582	0	0	0.0254582	0	0	0	0	0	0	0	0	0	0	0	0	0	0	0	0	0	0	0	0	0	0	0	0	0	0	0	0	0	0	0	0	0	0	0	0	0	0	0	0	0	0	0	0
Otu0904	0	0	0	0	0	0	0	0	0	0	0	0	0	0	0	0	0	0	0	0	0	0	0	0	0	0	0	0	0	0	0.0254582	0	0	0	0	0	0	0	0	0	0	0	0	0	0	0	0	0.0509165	0.0254582
Otu0905	0	0	0	0	0	0	0	0	0	0	0	0	0	0	0	0	0	0	0	0	0	0	0	0	0.0254582	0	0	0	0	0	0.0509165	0.0254582	0.0254582	0	0	0.0254582	0	0	0	0	0	0	0	0.0254582	0	0	0	0	0
Otu0906	0	0	0	0	0	0	0	0	0	0	0	0	0	0	0	0.0254582	0	0	0	0	0	0	0	0	0	0	0	0	0	0	0	0	0	0	0	0	0.0763747	0	0.0509165	0.0509165	0	0.0254582	0	0	0	0.0509165	0	0	0
Otu0907	0	0	0	0	0	0	0	0	0	0	0.0254582	0	0	0	0	0	0	0	0	0	0.0254582	0.0254582	0	0.0254582	0	0	0.0509165	0.0254582	0	0	0	0	0	0	0	0	0	0	0	0	0	0	0	0	0	0	0	0	0
Otu0908	0	0	0	0	0	0	0	0.0254582	0.0254582	0.0509165	0.0254582	0	0	0	0	0.0254582	0.0254582	0.0509165	0	0.0254582	0.0254582	0	0	0	0	0.0254582	0	0.0254582	0	0	0	0.0509165	0	0	0.0254582	0	0	0	0	0	0	0	0	0	0	0	0	0	0
Otu0909	0	0	0.0254582	0	0	0	0	0	0	0	0	0	0	0	0	0	0	0	0	0	0	0	0	0.0254582	0	0	0.0254582	0	0	0.0509165	0.0254582	0.0509165	0	0	0.0254582	0	0	0	0	0	0	0.0509165	0	0	0	0	0	0	0
Otu0910	0	0	0	0	0	0	0	0	0	0	0	0	0	0	0	0	0	0	0.0254582	0.0254582	0.0254582	0.152749	0	0.0509165	0	0.0254582	0.0254582	0	0	0	0	0	0	0	0	0	0	0	0	0	0	0	0	0	0	0	0	0	0
Otu0911	0	0	0	0	0	0	0	0	0	0	0	0	0	0	0	0	0	0	0	0	0	0	0	0	0	0	0	0	0	0	0	0	0	0	0	0	0	0	0	0.0254582	0	0.0254582	0	0	0.0509165	0.0254582	0.0254582	0	0.0254582
Otu0912	0	0	0	0	0	0	0	0	0	0	0	0	0	0	0	0	0	0	0	0	0	0	0	0	0	0	0	0	0	0	0	0	0	0	0	0	0	0	0	0	0	0	0.127291	0.0763747	0.0254582	0.0254582	0	0	0
Otu0913	0.0509165	0.0509165	0	0.0254582	0.0509165	0.0254582	0.101833	0	0	0	0	0	0	0	0	0.0509165	0.0509165	0	0.0254582	0.0509165	0.0763747	0	0	0	0	0	0	0	0	0	0	0	0	0	0	0	0	0	0	0	0	0	0	0	0	0	0	0	0
Otu0914	0	0	0	0	0	0	0	0	0	0	0	0	0	0	0	0	0	0	0	0	0	0	0	0	0	0	0	0	0	0	0	0	0.0254582	0	0	0	0	0	0	0	0	0	0.0254582	0.0509165	0.0763747	0.152749	0	0	0.0254582
Otu0915	0	0	0	0	0.0254582	0	0.0254582	0	0	0	0	0	0	0	0	0	0	0	0	0	0	0	0	0	0	0	0	0.0763747	0	0	0	0.0254582	0	0.0254582	0.0254582	0	0	0	0	0	0.0254582	0.0254582	0	0	0	0	0	0	0
Otu0916	0	0	0	0	0	0	0	0	0	0	0	0	0	0	0	0	0	0	0	0	0	0	0	0	0	0	0	0	0	0	0	0	0	0	0	0	0	0	0	0	0	0	0	0	0	0	0	0	0
Otu0917	0	0	0	0	0	0	0	0	0.0254582	0.0254582	0	0	0	0	0	0	0.0254582	0.0509165	0	0	0	0	0	0	0	0	0	0	0	0	0	0	0	0	0	0	0	0	0.0509165	0.0254582	0	0	0	0	0	0	0	0	0
Otu0918	0	0	0	0.0254582	0	0	0	0	0	0.0254582	0	0	0.0254582	0	0	0	0	0	0	0	0	0.0254582	0	0	0	0	0	0	0	0.0254582	0	0	0	0.0254582	0	0.0254582	0	0	0	0	0	0	0	0.0254582	0	0	0	0	0
Otu0919	0	0	0	0	0	0	0	0	0	0	0.0509165	0	0.0254582	0	0	0	0	0	0	0	0	0	0	0	0	0	0	0	0	0	0	0	0	0	0	0	0	0	0	0	0	0	0	0	0	0	0	0	0
Otu0920	0	0	0	0	0	0	0	0	0	0	0	0	0	0	0	0	0	0	0	0	0	0	0	0	0	0	0	0	0	0	0	0	0	0	0	0	0	0	0	0	0	0	0	0	0	0	0	0	0
Otu0921	0.101833	0	0.101833	0.127291	0.178208	0.0254582	0.0254582	0	0	0	0	0	0	0	0	0	0	0	0	0	0	0	0	0	0	0	0	0	0	0	0	0	0	0	0	0	0	0	0	0	0	0	0	0	0	0	0	0	0
Otu0922	0	0	0	0	0	0	0	0	0	0	0	0	0	0	0	0	0	0	0	0	0	0	0	0	0	0	0	0	0.0509165	0	0.0254582	0	0	0	0	0	0	0	0	0	0	0	0	0	0	0	0	0	0
Otu0923	0	0	0	0	0	0	0	0	0	0	0	0	0	0	0	0	0	0	0	0	0	0.0509165	0	0.0254582	0	0.0254582	0.0509165	0.0254582	0.0763747	0.0509165	0.0254582	0.101833	0.0254582	0.0509165	0.0254582	0.0254582	0	0	0	0	0	0	0	0	0	0	0	0	0
Otu0924	0.0254582	0	0	0.0254582	0.0254582	0.0254582	0.0254582	0	0	0	0	0	0	0	0	0	0	0	0	0	0	0	0	0	0	0	0	0	0	0	0	0	0	0	0	0	0.0509165	0	0	0	0	0	0	0	0	0	0	0	0
Otu0925	0	0	0	0	0	0	0	0.0254582	0	0	0.0254582	0	0	0	0	0	0	0	0	0	0.0254582	0	0	0	0	0	0	0	0	0	0	0	0	0	0	0	0	0	0	0	0.0254582	0	0	0	0	0	0	0	0
Otu0926	0	0	0	0	0	0	0	0	0	0	0	0	0	0	0	0	0	0	0	0	0	0	0	0	0	0	0	0	0	0	0	0	0	0	0	0	0	0	0.0254582	0	0	0	0	0.0254582	0	0	0	0	0
Otu0927	0.101833	0.0763747	0.0509165	0	0.178208	0.127291	0.0254582	0	0	0	0	0	0	0	0	0	0	0	0	0	0	0	0	0	0	0	0	0	0	0	0	0	0	0	0	0	0	0	0	0	0	0	0	0	0	0	0	0	0
Otu0928	0	0	0	0	0	0	0	0	0	0	0	0	0	0	0.0254582	0	0	0	0	0.0254582	0	0	0	0	0	0	0	0	0	0	0	0	0	0	0	0	0	0	0	0	0	0	0	0	0	0	0	0	0
Otu0929	0	0	0	0	0	0	0	0	0	0	0	0	0	0	0	0	0	0	0	0	0	0	0	0	0	0	0	0	0	0	0	0	0	0	0	0	0	0	0	0	0	0	0	0	0	0	0	0	0
Otu0930	0	0	0	0	0	0	0	0.0254582	0	0	0	0	0	0	0	0	0	0	0.0254582	0	0	0	0	0	0	0	0	0	0	0	0	0	0	0	0	0	0	0	0	0	0	0	0	0	0	0	0	0	0
Otu0931	0	0	0	0	0	0	0	0	0.0254582	0	0	0	0	0	0	0	0	0	0	0	0	0	0	0	0	0	0	0	0	0	0	0	0	0	0	0	0	0	0	0	0	0.0254582	0	0	0	0	0	0	0
Otu0932	0	0	0	0	0	0	0	0	0	0	0	0	0	0	0.0509165	0.0763747	0	0.0509165	0.127291	0	0.0509165	0	0	0	0	0	0	0	0	0	0	0	0	0	0	0	0	0	0	0	0	0	0	0	0	0	0	0	0
Otu0933	0	0	0	0	0	0	0	0	0.0254582	0	0	0	0	0	0	0	0	0	0	0.0509165	0	0	0	0	0	0	0	0	0	0	0	0	0	0	0	0	0	0	0	0	0	0	0	0	0	0	0	0	0
Otu0934	0.0254582	0.0509165	0.203666	0.0509165	0.101833	0.101833	0	0	0	0	0	0	0	0	0	0	0	0	0	0	0	0	0	0	0	0	0	0	0	0	0	0	0	0	0	0	0	0	0	0	0	0	0	0	0	0	0	0	0
Otu0935	0	0	0	0	0	0	0	0	0	0	0	0	0	0	0	0	0	0	0	0	0	0	0	0	0	0	0	0	0.0254582	0	0.0254582	0	0.0254582	0.0254582	0	0	0	0	0	0	0	0	0	0.0254582	0.0254582	0.0509165	0	0	0
Otu0936	0	0	0	0	0	0	0	0	0	0	0.0254582	0	0	0	0	0	0	0	0	0	0	0	0	0	0	0	0	0	0	0	0	0	0	0	0	0	0	0	0	0	0	0	0	0	0	0	0	0	0
Otu0937	0	0	0	0	0	0.0254582	0	0	0	0	0	0	0	0	0	0	0	0	0	0	0	0	0	0	0	0	0	0	0	0	0	0	0	0	0	0	0	0	0	0.0254582	0	0	0	0	0	0	0	0	0
Otu0938	0	0	0	0	0	0	0	0	0	0	0	0	0	0	0	0	0	0	0.0254582	0	0.0254582	0	0	0	0	0	0	0	0	0	0	0	0	0	0	0	0	0	0	0	0	0	0	0	0	0	0	0	0
Otu0939	0	0.152749	0	0	0.0254582	0.0509165	0.0254582	0	0	0	0	0	0	0	0	0	0.0254582	0	0	0	0	0	0	0	0	0	0	0	0.0254582	0	0	0	0	0.0254582	0	0	0	0	0	0	0	0	0	0	0	0.0509165	0	0.0509165	0
Otu0940	0	0	0	0	0	0	0	0	0	0	0	0	0	0	0	0	0	0	0	0	0	0	0.0254582	0	0	0.0254582	0	0	0	0	0	0	0.0254582	0	0	0	0.0254582	0	0.0254582	0	0	0	0	0	0	0	0	0	0
Otu0941	0.0763747	0.0254582	0.0763747	0.0763747	0.0254582	0.0254582	0.0763747	0	0	0	0	0	0	0	0	0	0	0	0	0	0	0	0	0	0	0	0	0	0	0	0	0	0	0	0	0	0	0	0	0	0	0	0	0	0	0	0.0254582	0	0
Otu0942	0	0	0	0	0	0	0	0	0	0	0	0	0	0	0	0	0	0	0	0	0	0	0	0	0	0	0	0	0	0	0	0	0	0	0	0	0	0	0	0	0	0	0	0	0	0	0.0509165	0.0763747	0
Otu0943	0	0	0	0	0.0254582	0	0	0	0.0254582	0	0	0.0254582	0	0	0	0	0	0	0	0	0	0	0	0	0	0	0	0	0	0	0	0	0	0	0.0254582	0	0	0	0.0254582	0	0	0	0	0	0	0	0	0	0
Otu0944	0	0	0	0	0	0	0	0	0.0254582	0	0	0	0	0	0	0	0	0	0	0	0	0	0	0	0	0	0	0	0	0	0	0	0	0	0	0	0	0	0	0	0	0	0	0	0	0	0	0	0
Otu0945	0	0	0	0	0	0	0	0	0	0	0	0	0	0	0	0	0	0	0	0	0	0	0	0	0	0	0	0	0	0	0	0	0	0	0	0	0	0	0	0	0	0	0	0	0	0	0	0	0
Otu0946	0	0	0	0	0	0	0	0	0	0	0	0	0	0	0.0254582	0	0.0509165	0.0254582	0.0254582	0	0	0	0	0	0	0	0	0	0	0	0	0	0	0	0	0	0	0	0	0	0	0	0	0	0	0	0	0	0
Otu0947	0	0	0	0	0	0	0	0	0	0	0.0254582	0.0254582	0	0	0	0	0	0	0	0	0	0	0	0.0254582	0	0	0	0.0254582	0	0	0	0	0	0	0	0	0	0	0	0	0	0	0	0	0	0	0	0	0
Otu0948	0.0254582	0	0.0254582	0	0	0.0254582	0	0	0	0	0	0	0	0	0	0.0254582	0	0	0	0	0	0	0	0	0	0	0	0	0	0.0254582	0	0.0254582	0.0254582	0	0	0	0	0	0	0	0	0	0	0	0	0	0	0	0
Otu0949	0	0	0	0	0	0	0	0	0	0	0	0	0	0	0	0	0	0	0	0	0	0	0	0	0	0	0	0	0	0	0	0	0	0	0	0	0	0	0	0	0	0	0	0	0	0	0	0	0
Otu0950	0	0	0	0	0	0	0	0	0	0	0	0	0	0	0	0	0	0	0	0	0	0	0	0	0	0	0	0	0	0	0	0	0	0	0	0	0	0	0	0	0	0	0	0	0	0	0	0	0
Otu0951	0	0	0	0	0	0	0	0	0	0	0	0	0	0	0	0	0	0	0	0	0	0	0	0	0	0	0	0	0	0	0	0	0	0	0	0	0	0	0	0	0	0	0	0	0	0.0254582	0.0254582	0	0
Otu0952	0	0.0254582	0	0	0	0	0	0	0	0	0	0	0	0	0	0	0	0	0	0	0	0	0	0	0	0	0	0	0	0	0	0	0	0	0	0	0	0	0	0	0	0	0	0	0	0	0	0	0
Otu0953	0	0	0	0	0	0	0	0	0	0	0	0	0	0	0	0	0	0	0	0	0	0	0	0	0	0	0	0	0	0	0	0	0	0	0	0	0	0	0	0	0	0	0	0	0	0	0	0	0
Otu0954	0	0	0	0	0	0	0	0	0	0	0.0254582	0	0	0.0254582	0	0	0	0	0	0	0	0	0	0	0	0	0	0	0	0	0	0	0	0	0	0	0	0	0	0	0	0	0	0	0	0	0	0	0
Otu0955	0	0	0	0	0	0	0	0	0	0	0	0	0	0	0	0	0	0	0	0	0.0254582	0	0	0	0	0	0	0	0	0	0	0	0	0	0	0	0	0	0	0	0	0	0	0	0	0	0	0	0
Otu0956	0.0254582	0	0	0	0	0	0	0	0	0	0	0	0	0	0	0	0	0	0	0	0	0	0	0	0	0	0	0	0	0	0	0	0	0	0	0	0.0254582	0.0254582	0	0	0	0	0	0	0	0	0	0	0
Otu0957	0.0254582	0	0	0.0254582	0	0.0509165	0	0	0.0254582	0.0254582	0	0.0509165	0	0	0	0	0	0	0	0	0	0	0	0	0	0	0	0	0	0	0.0254582	0	0	0	0.0254582	0	0	0	0	0	0	0	0	0	0	0	0	0	0
Otu0958	0	0.0254582	0.0254582	0	0	0	0.0254582	0	0	0	0	0	0	0	0	0	0	0	0	0	0	0	0	0	0	0	0	0	0	0	0	0	0.0254582	0.0763747	0	0	0	0	0	0	0	0	0	0.0254582	0	0	0	0	0
Otu0959	0	0.0254582	0.0254582	0	0	0	0	0	0	0	0.0254582	0	0	0	0	0	0	0	0	0	0	0	0	0.0509165	0	0	0	0	0	0	0	0	0.0254582	0	0	0	0	0	0	0	0	0	0	0	0	0	0	0	0
Otu0960	0	0	0	0	0	0	0	0	0	0	0	0	0	0	0	0	0	0	0	0	0	0	0	0.0254582	0.0254582	0	0	0	0	0	0.0254582	0	0.0254582	0.101833	0.0254582	0	0	0	0	0	0	0	0	0	0	0	0	0	0.0254582
Otu0961	0.0763747	0	0.101833	0.152749	0.0763747	0.0509165	0.0509165	0	0	0	0	0	0	0	0	0	0	0	0	0	0	0	0	0	0	0	0	0	0	0	0	0	0	0	0	0	0	0	0	0	0	0	0	0	0	0	0	0	0
Otu0962	0.0509165	0	0	0	0	0.0509165	0.0254582	0	0	0	0	0	0	0	0	0	0	0	0	0	0	0	0	0	0	0	0	0	0	0	0	0	0	0	0	0	0	0	0	0	0	0	0	0	0	0	0	0	0
Otu0963	0	0	0	0	0	0	0	0	0	0	0	0	0	0	0	0	0	0	0	0	0	0.0509165	0	0	0.203666	0	0.0254582	0	0	0	0	0	0	0	0	0	0	0.0509165	0.127291	0.0509165	0	0	0	0	0	0	0	0	0
Otu0964	0	0.0509165	0	0	0	0.0254582	0.0254582	0	0	0	0	0	0	0	0	0	0	0	0	0	0.0254582	0	0	0	0	0	0	0	0.0254582	0	0.0254582	0	0	0	0	0	0	0.0254582	0	0	0	0.0509165	0	0	0	0	0	0	0
Otu0965	0	0	0	0	0.0254582	0	0	0.0254582	0	0	0	0.0254582	0.0254582	0	0	0	0	0	0	0	0.0509165	0	0	0	0	0	0	0	0	0.0509165	0	0	0.0254582	0.0254582	0	0	0	0	0	0	0	0	0	0	0	0	0	0	0
Otu0966	0	0	0	0	0.0509165	0	0	0	0	0	0	0	0	0	0	0	0	0	0	0	0	0.0509165	0.0763747	0	0	0.127291	0	0.0254582	0	0	0	0	0	0	0	0	0	0	0	0	0	0	0	0	0	0	0.0763747	0	0
Otu0967	0	0	0	0	0	0	0	0	0	0	0	0	0	0	0	0	0	0	0	0	0	0	0	0	0	0	0	0	0	0	0	0	0	0	0	0	0	0	0	0	0	0	0.0254582	0	0	0	0	0	0
Otu0968	0	0	0	0	0	0	0	0.152749	0.0763747	0	0.0254582	0.0763747	0.0509165	0.127291	0	0	0	0	0	0	0	0	0	0	0	0	0	0	0	0	0	0	0	0	0	0	0	0	0	0	0	0	0	0	0	0	0	0	0
Otu0969	0	0.0254582	0	0	0	0	0.0254582	0	0	0	0	0	0	0	0	0	0	0	0	0	0.0254582	0	0	0	0.0254582	0	0	0	0	0	0	0	0	0	0	0	0	0	0	0	0	0	0	0.0254582	0	0	0	0	0
Otu0970	0	0	0	0	0	0	0	0	0	0.0509165	0	0.0763747	0	0	0	0	0	0	0	0	0	0	0	0	0	0	0	0	0	0	0	0	0.0254582	0	0	0	0	0	0	0	0	0	0	0	0	0	0	0	0
Otu0971	0	0	0	0	0	0	0	0	0	0	0	0	0	0	0	0	0	0	0	0	0	0	0	0	0	0	0	0	0	0	0	0	0	0	0	0	0	0	0	0	0	0	0	0	0	0	0	0	0
Otu0972	0	0	0	0	0	0	0	0	0	0	0	0	0	0	0	0	0	0	0	0	0	0	0	0	0	0	0	0	0	0	0	0	0	0	0	0	0	0	0	0	0	0	0	0	0	0	0.0763747	0.0763747	0.0509165
Otu0973	0	0	0	0	0	0	0	0	0	0	0	0.0509165	0.0254582	0	0	0	0	0	0	0	0	0	0	0	0.0254582	0	0	0	0	0	0	0	0	0	0.0254582	0	0	0	0	0	0	0	0	0	0	0	0	0	0
Otu0974	0	0	0	0	0	0	0	0	0	0	0	0	0	0	0	0.0254582	0	0	0	0	0	0	0	0	0	0.0254582	0.0254582	0.0254582	0	0	0	0.0254582	0	0	0.0254582	0	0	0	0	0	0	0	0	0	0	0	0	0	0
Otu0975	0	0	0	0	0	0	0	0	0	0	0	0	0	0	0	0	0	0	0	0	0	0	0	0	0	0	0	0	0	0	0	0	0	0	0	0	0	0	0	0	0	0	0	0	0	0	0.0509165	0.127291	0.0509165
Otu0976	0	0	0	0	0	0	0	0	0	0	0	0	0	0	0	0	0	0	0	0	0	0	0	0	0	0	0	0	0	0	0	0	0	0	0	0	0	0	0	0	0	0	0	0	0	0	0	0	0
Otu0977	0	0	0	0	0	0	0	0	0	0	0	0	0	0	0	0	0	0	0	0	0	0	0	0	0	0	0	0	0	0	0	0	0	0	0	0	0	0	0	0	0	0	0	0	0	0	0	0	0
Otu0978	0	0	0	0	0	0	0	0	0	0	0	0	0	0	0	0	0.0254582	0	0.0254582	0	0	0	0	0.0254582	0.0763747	0.0254582	0	0	0	0	0	0	0	0	0	0.0763747	0	0	0	0	0	0	0	0	0	0	0	0	0
Otu0979	0	0	0	0	0	0	0	0	0	0	0	0	0	0	0	0	0	0	0	0	0	0	0	0	0	0	0	0	0	0	0	0	0	0	0	0	0	0	0	0	0	0	0	0	0	0	0.0254582	0.0254582	0.101833
Otu0980	0	0	0	0	0	0	0	0	0.0763747	0	0	0	0	0.0254582	0	0	0	0	0	0	0	0	0	0	0	0	0	0	0	0	0	0	0	0	0	0	0	0	0	0	0.0254582	0	0	0	0	0	0	0	0
Otu0981	0.0509165	0	0	0	0.0254582	0.0254582	0	0	0	0	0	0	0	0	0	0	0	0	0	0	0	0	0	0	0	0	0	0	0	0	0	0	0	0	0	0	0	0	0	0	0	0	0	0	0	0	0.0509165	0	0
Otu0982	0	0	0	0	0	0	0	0	0	0	0	0	0	0	0	0	0	0	0	0	0	0	0	0	0	0	0	0	0	0	0	0	0	0	0	0	0	0	0	0	0	0	0	0	0	0	0	0	0
Otu0983	0	0	0	0	0	0	0	0	0	0	0	0	0.0254582	0	0	0	0	0	0	0	0	0	0	0	0	0.0254582	0	0	0	0	0	0.0254582	0	0	0	0	0	0	0	0	0	0	0	0	0	0	0	0	0
Otu0984	0	0	0.0254582	0	0	0	0	0	0	0	0	0	0	0	0	0	0	0	0	0	0	0.0254582	0.0254582	0.0254582	0.0254582	0	0	0	0	0	0	0	0	0	0	0	0	0	0	0	0	0	0	0	0	0	0	0	0
Otu0985	0	0	0	0	0	0	0	0	0	0	0	0	0	0	0	0	0	0	0	0	0	0	0	0	0	0	0	0	0	0	0	0	0	0	0	0	0	0	0	0	0	0	0	0	0	0	0	0	0
Otu0986	0	0.0254582	0	0	0	0	0	0	0	0	0	0	0	0	0.0254582	0	0	0.0254582	0.0254582	0.0254582	0	0	0	0	0	0	0	0	0	0	0	0	0	0	0	0	0	0	0	0	0	0	0	0	0	0	0	0	0
Otu0987	0	0	0	0	0	0	0	0	0	0.0254582	0.0509165	0	0	0	0	0	0	0	0	0	0	0	0	0	0	0	0	0	0	0.0254582	0	0	0	0	0	0	0	0	0	0	0	0	0	0	0	0	0	0	0
Otu0988	0	0	0	0	0	0	0	0	0	0	0	0	0	0	0	0	0	0	0	0	0	0	0	0	0	0	0	0	0	0	0	0	0	0	0	0	0	0	0	0	0	0	0	0	0	0	0	0	0
Otu0989	0	0	0	0	0.0254582	0	0	0	0	0	0	0	0	0	0	0	0	0	0	0	0	0	0	0	0	0	0	0	0	0	0	0	0	0	0	0	0	0	0	0	0	0	0	0.0254582	0	0	0	0	0
Otu0990	0	0	0.0254582	0.152749	0.0254582	0	0.0254582	0	0	0	0	0	0	0	0	0	0	0	0	0	0	0	0	0	0	0	0	0	0	0	0	0	0	0	0	0	0	0	0	0	0	0	0	0	0	0	0	0	0
Otu0991	0	0	0	0	0	0	0	0	0	0	0	0	0	0	0	0	0	0	0	0	0	0	0	0	0	0	0	0.0254582	0	0	0	0	0	0	0	0	0	0	0	0	0	0	0.0254582	0	0	0	0	0	0
Otu0992	0	0.0254582	0	0	0	0	0	0	0	0	0	0	0	0	0	0	0	0	0	0	0	0	0	0	0	0	0	0	0	0	0	0	0	0	0	0.0509165	0.0254582	0.0254582	0.0509165	0	0	0.0763747	0	0	0	0	0	0	0
Otu0993	0	0	0	0	0	0	0	0	0	0	0	0	0	0	0	0	0	0	0	0	0	0	0.0254582	0	0	0	0	0	0	0	0	0	0	0	0	0	0	0	0.0254582	0.0254582	0	0	0	0	0	0	0	0	0
Otu0994	0.0509165	0	0	0	0.0254582	0	0	0	0	0	0	0	0.0763747	0	0	0	0	0	0	0	0	0	0.0254582	0	0.0254582	0.0254582	0	0	0	0	0	0.0254582	0	0	0	0	0	0	0	0	0	0	0	0	0	0	0	0	0
Otu0995	0	0	0	0	0	0	0	0.0254582	0.101833	0.0509165	0	0.101833	0.101833	0	0	0	0	0	0	0	0	0	0	0	0	0	0	0	0	0	0	0	0	0	0	0	0	0	0	0	0	0	0	0	0	0	0	0	0
Otu0996	0	0	0	0	0	0	0	0	0	0.0254582	0	0.0254582	0	0	0	0	0	0	0	0	0	0	0	0	0	0	0	0	0	0	0	0	0	0	0	0	0	0	0	0	0	0.0254582	0.0254582	0	0.0254582	0	0	0	0
Otu0997	0.101833	0.101833	0.0509165	0.0254582	0.0763747	0.0254582	0.101833	0	0	0	0	0	0	0	0	0	0	0	0	0	0	0	0	0	0	0	0	0	0	0	0	0	0	0	0	0	0	0	0	0	0	0	0	0	0	0	0	0	0
Otu0998	0	0	0	0	0	0	0	0	0.0254582	0	0	0	0	0.0254582	0	0	0	0	0	0	0	0	0	0	0	0	0	0	0	0	0	0	0	0	0.0509165	0	0	0.0254582	0.0254582	0.0763747	0.0509165	0	0	0.0254582	0.0254582	0	0	0.0254582	0
Otu0999	0	0	0	0	0	0	0	0	0	0.0254582	0	0.0509165	0	0.0509165	0	0	0	0.0254582	0	0	0	0	0	0	0.0254582	0	0	0	0	0	0	0	0	0	0	0	0	0	0	0	0.0254582	0	0	0	0	0	0	0	0
Otu1000	0	0	0	0	0	0	0	0	0	0	0	0	0	0	0	0	0	0	0	0	0	0	0	0	0	0	0	0	0	0	0	0	0	0	0	0	0	0	0	0	0	0	0	0	0	0	0	0	0
Otu1001	0	0	0	0	0	0	0	0	0	0	0	0	0	0	0	0	0	0	0	0	0	0	0	0	0	0	0	0	0	0.0254582	0	0	0	0.0254582	0	0	0	0	0	0	0	0	0	0	0	0	0	0	0
Otu1002	0	0	0	0	0	0	0	0	0	0	0	0.0254582	0	0.0254582	0	0	0	0	0	0	0	0	0	0.0254582	0	0	0	0	0.0254582	0	0.0254582	0.0509165	0.203666	0.0254582	0.0254582	0	0	0	0	0	0	0	0	0	0	0	0	0	0
Otu1003	0	0	0	0	0	0	0	0	0	0	0	0	0	0	0.0254582	0	0.0254582	0.101833	0.0763747	0	0.0254582	0	0	0	0	0	0	0	0	0	0	0	0	0	0.0254582	0	0	0	0	0	0	0	0	0	0	0	0	0	0
Otu1004	0	0	0.0254582	0	0	0	0	0	0.0254582	0	0	0	0	0	0	0	0	0	0	0	0	0	0	0	0	0	0	0	0.0254582	0	0	0	0	0	0	0	0	0	0	0	0	0	0	0	0	0	0	0	0
Otu1005	0	0	0	0	0	0	0	0	0	0	0	0	0	0	0	0	0.0254582	0	0	0	0.0254582	0	0	0	0	0	0.0254582	0	0	0.0254582	0	0.0254582	0	0.0509165	0	0	0	0	0	0.0254582	0	0.0254582	0	0	0	0	0	0	0
Otu1006	0	0	0	0	0	0	0	0	0	0	0	0	0	0	0	0	0	0	0	0	0	0	0	0	0	0	0	0	0	0	0	0	0	0	0	0	0	0	0	0	0	0	0	0	0	0	0	0	0
Otu1007	0	0	0	0	0	0	0	0	0	0	0	0	0	0	0	0	0	0	0	0	0	0	0	0	0	0	0	0	0	0	0	0	0	0	0	0	0	0	0	0	0	0	0	0	0	0	0	0	0
Otu1008	0	0	0	0	0	0	0	0	0	0	0	0	0	0	0	0	0	0	0	0	0	0	0	0	0	0	0.0254582	0	0.0509165	0.0509165	0	0	0	0.0254582	0	0	0	0	0	0	0	0	0	0	0	0	0	0	0
Otu1009	0	0	0	0	0	0	0	0	0	0	0	0	0	0	0.0254582	0	0	0	0	0	0	0	0	0	0	0	0	0	0	0	0	0	0	0.0254582	0	0	0	0	0	0	0	0	0	0	0	0	0	0	0
Otu1010	0	0	0	0	0	0	0	0	0	0	0	0	0	0	0	0	0	0	0	0	0	0	0	0	0	0	0	0	0.0254582	0	0	0	0	0	0	0	0	0	0	0	0	0	0	0	0	0.0509165	0	0	0
Otu1011	0	0	0	0	0	0	0	0.101833	0	0	0	0	0	0	0	0	0	0	0	0	0	0	0	0	0	0	0	0	0.0763747	0	0.0254582	0.0509165	0.0763747	0.0254582	0.0254582	0	0	0	0	0	0	0	0	0	0	0	0.0254582	0	0
Otu1012	0	0	0	0	0	0	0	0	0	0	0	0	0	0	0	0	0	0	0	0	0	0	0	0	0	0	0	0	0	0	0	0	0	0	0	0	0	0	0	0	0	0	0	0	0	0	0	0	0
Otu1013	0	0	0	0	0	0	0	0	0	0	0	0	0	0	0	0	0	0	0	0	0	0	0	0	0	0	0	0	0	0	0	0	0	0	0	0	0	0	0.0254582	0	0	0	0	0	0	0	0	0	0
Otu1014	0	0	0	0	0	0	0	0	0	0	0	0	0	0	0	0	0	0	0	0	0	0	0	0	0	0	0	0.0254582	0.0254582	0	0	0	0	0	0.0254582	0	0	0	0	0	0	0	0	0	0	0.0254582	0	0	0
Otu1015	0	0	0	0	0	0.0254582	0	0	0	0	0	0	0	0	0	0	0	0	0	0	0	0	0	0	0	0	0	0	0	0	0	0	0	0	0	0	0	0	0	0	0	0	0	0	0	0	0	0	0
Otu1016	0	0	0	0	0	0	0	0	0	0	0	0	0	0	0	0	0	0	0	0	0	0	0	0	0	0	0	0	0	0	0	0	0	0	0	0	0	0	0	0	0	0	0.0509165	0.127291	0	0	0	0	0.0254582
Otu1017	0	0	0	0	0	0.0254582	0	0	0	0	0	0	0	0	0	0	0	0	0	0	0	0	0.0254582	0	0.0254582	0	0.0254582	0	0	0	0	0	0	0	0	0	0	0	0	0	0	0	0	0	0	0	0	0	0
Otu1018	0	0.0254582	0	0	0	0	0	0	0.0254582	0	0	0	0	0	0	0	0	0	0	0.0254582	0	0	0	0	0	0	0	0	0	0	0	0	0	0	0	0	0	0	0	0.0254582	0	0	0	0	0	0	0	0	0
Otu1019	0	0	0	0	0	0	0	0	0	0	0	0	0	0	0	0	0	0	0	0	0	0	0	0	0	0	0	0	0	0	0	0	0	0	0	0	0	0	0	0.0254582	0	0	0	0	0	0	0	0	0
Otu1020	0	0	0	0	0	0	0	0	0	0	0	0	0	0	0	0	0	0	0	0	0	0	0	0	0	0	0	0	0	0	0	0	0	0	0	0	0	0	0	0	0	0	0	0	0	0	0	0	0
Otu1021	0	0	0	0	0	0	0	0	0	0	0	0	0	0	0	0	0	0	0	0	0	0	0	0	0	0	0	0	0	0	0	0	0	0	0	0	0	0	0	0	0	0	0	0	0	0	0	0	0
Otu1022	0	0	0	0	0	0	0	0	0.0254582	0	0	0	0	0	0	0	0	0	0	0	0	0	0	0	0	0	0	0	0.0254582	0	0	0	0	0	0	0	0	0	0	0	0	0	0	0	0	0	0	0.0254582	0
Otu1023	0	0	0	0	0	0	0	0	0	0	0	0	0	0	0	0	0	0	0	0	0	0	0	0	0	0	0	0	0	0	0	0	0	0	0	0	0	0	0	0.0254582	0	0	0	0	0	0	0	0	0
Otu1024	0	0	0	0	0	0	0	0	0	0	0	0	0	0	0	0	0	0	0	0	0	0	0	0	0	0	0	0	0	0	0	0	0	0	0	0	0	0	0	0	0	0	0	0	0	0	0	0	0
Otu1025	0	0	0	0	0	0	0	0	0	0	0	0	0	0	0	0	0	0	0	0	0	0	0	0	0	0	0	0	0	0	0	0.0254582	0.0254582	0	0	0	0	0	0	0	0	0	0	0	0	0	0	0	0
Otu1026	0	0	0	0	0	0	0	0	0	0	0.0763747	0.0254582	0	0	0	0	0	0.0254582	0	0	0.0254582	0	0	0	0	0	0	0	0	0	0	0	0	0	0	0	0	0	0	0	0	0	0	0	0	0	0	0	0
Otu1027	0	0	0	0	0	0	0	0	0	0	0	0	0	0	0	0	0	0	0	0	0	0	0	0	0	0	0	0	0	0.0254582	0.0254582	0	0.407332	0	0	0	0	0	0	0	0	0	0	0	0	0	0	0	0
Otu1028	0.0509165	0.0254582	0.0509165	0.0509165	0.0763747	0.127291	0.0763747	0	0	0	0	0	0	0	0	0	0	0	0	0	0	0	0	0	0	0	0	0	0	0	0	0	0	0	0	0	0	0	0	0	0	0	0	0	0	0	0	0	0
Otu1029	0	0	0	0	0	0	0	0	0	0	0	0	0	0	0	0	0	0	0	0	0	0	0	0	0	0	0	0	0	0	0	0	0	0	0	0	0	0	0	0	0	0	0	0	0	0	0	0	0
Otu1030	0	0	0	0	0	0.0254582	0	0.0254582	0	0	0	0	0.0254582	0	0	0	0	0	0	0	0	0	0	0	0	0	0	0	0	0	0.0254582	0	0	0	0	0.0254582	0.0254582	0	0	0	0	0	0	0	0	0.0254582	0	0	0
Otu1031	0	0	0	0	0	0	0	0	0	0	0	0	0	0	0	0	0	0	0	0	0	0	0	0	0	0	0	0	0.0254582	0.0509165	0.0509165	0	0.101833	0.0509165	0.178208	0	0	0	0	0	0	0	0	0	0	0	0	0	0
Otu1032	0	0	0	0	0	0	0	0	0	0	0	0	0	0	0	0	0.0254582	0	0	0	0	0	0	0	0	0	0	0	0	0.0763747	0	0.0254582	0	0	0	0	0	0	0	0	0	0	0	0	0	0	0	0	0.0254582
Otu1033	0	0	0	0	0	0	0	0	0	0	0	0	0	0	0	0	0	0	0	0	0	0	0	0	0	0	0	0	0	0	0	0	0	0	0	0	0	0	0	0	0	0	0	0	0	0	0	0	0
Otu1034	0	0.0254582	0	0	0	0	0	0	0.0254582	0	0	0	0	0	0	0	0	0	0	0	0	0	0	0	0	0	0	0	0	0	0.0254582	0	0	0	0	0	0	0	0	0	0	0	0	0	0	0	0	0	0
Otu1035	0	0.0254582	0	0	0	0	0	0	0.0254582	0	0	0.0254582	0	0	0	0	0	0	0	0	0	0	0	0	0	0.0254582	0.0254582	0.0509165	0	0	0.0254582	0	0	0	0	0	0	0	0	0	0	0	0	0	0	0	0	0	0
Otu1036	0	0	0	0	0	0	0	0	0	0	0	0	0	0	0	0	0	0	0	0	0	0.0763747	0.0763747	0.0254582	0.0254582	0.0509165	0.0763747	0.101833	0	0	0	0	0	0	0	0	0	0	0	0	0	0	0	0	0	0	0	0	0
Otu1037	0	0	0	0	0	0	0	0	0	0	0	0	0	0	0	0	0	0	0	0	0	0	0	0	0	0	0	0	0	0	0	0	0	0	0	0	0	0	0	0	0	0	0	0	0	0	0	0	0
Otu1038	0	0	0	0	0	0	0	0	0	0	0	0	0	0	0.0254582	0.101833	0.0254582	0.0254582	0	0.0509165	0.0254582	0	0	0	0	0.0254582	0	0	0.0509165	0	0	0.0254582	0	0	0	0	0	0	0	0	0	0	0	0	0	0	0	0	0
Otu1039	0	0	0	0	0	0	0	0	0	0	0	0	0	0	0	0	0.407332	0.0254582	0	0	0	0	0	0	0	0	0	0	0	0	0	0	0	0	0	0	0	0	0	0	0	0	0	0	0	0	0	0	0
Otu1040	0	0	0	0	0	0	0	0	0	0	0	0	0	0	0	0	0	0	0	0	0.0254582	0	0	0	0	0	0	0	0	0	0	0	0	0	0	0	0	0	0	0	0	0	0	0	0	0	0	0	0
Otu1041	0	0	0	0	0	0	0	0	0	0	0	0	0	0	0	0	0	0	0	0	0	0	0	0	0	0	0	0	0	0	0	0	0	0	0	0	0	0	0	0	0	0	0	0	0	0	0	0	0
Otu1042	0	0	0	0	0	0	0	0	0	0	0	0	0.0254582	0	0	0	0	0	0	0	0	0	0	0.0254582	0	0	0	0	0	0	0.0254582	0.0254582	0	0	0	0	0	0	0	0	0	0	0	0	0	0	0	0	0
Otu1043	0	0	0	0	0	0	0.0254582	0	0	0	0	0	0	0	0	0	0	0	0.0254582	0	0	0	0	0	0	0	0	0	0	0	0	0	0	0	0	0	0	0	0	0.0254582	0	0	0.0763747	0	0.0254582	0.0254582	0	0	0
Otu1044	0	0	0	0	0.0254582	0	0	0	0	0	0	0	0	0	0	0	0	0	0	0	0	0	0	0	0	0	0	0	0	0	0	0.0254582	0	0	0	0	0	0	0	0	0	0	0.0254582	0	0	0	0	0	0
Otu1045	0	0	0	0	0	0	0	0	0	0	0	0	0	0	0	0	0	0	0	0	0	0	0	0	0	0	0	0	0	0	0	0	0	0	0	0	0	0	0	0	0	0	0	0	0	0	0	0	0
Otu1046	0	0	0	0	0	0	0	0	0	0.0254582	0	0	0.0254582	0	0	0	0	0	0	0	0	0	0	0	0	0	0.0254582	0.0254582	0	0.0509165	0.0509165	0	0	0	0.0509165	0	0	0	0	0	0	0	0	0	0	0	0	0.0254582	0
Otu1047	0	0	0	0	0	0	0	0	0	0	0	0	0	0	0	0	0	0	0	0	0	0	0	0	0	0	0	0	0	0	0	0	0	0	0	0	0	0	0	0	0	0	0	0	0	0	0	0	0
Otu1048	0	0	0	0.0254582	0.0254582	0.0254582	0.0254582	0	0	0	0	0	0	0	0	0	0	0	0	0	0	0	0	0	0	0	0	0	0	0	0	0	0	0	0	0	0	0	0	0	0	0	0	0.0254582	0.0509165	0.0509165	0.0509165	0	0
Otu1049	0	0	0	0	0	0	0	0	0	0	0	0	0	0	0	0	0	0	0	0	0	0	0	0	0	0	0	0	0	0	0	0	0	0	0	0	0	0	0	0	0	0	0	0.0254582	0.0509165	0.0763747	0	0	0
Otu1050	0	0	0	0	0	0	0	0	0	0	0	0	0	0	0	0	0	0	0	0	0	0	0	0	0	0	0	0	0	0	0	0	0	0	0	0	0	0	0	0	0	0	0	0	0	0	0	0	0
Otu1051	0	0	0	0	0	0	0.0254582	0	0	0	0	0.0509165	0	0	0	0	0	0	0	0	0	0	0	0	0	0	0	0	0	0	0	0	0	0.0254582	0.0254582	0	0	0	0	0	0	0	0	0	0	0	0	0	0
Otu1052	0	0	0	0	0	0	0	0.0254582	0	0	0	0	0	0	0	0	0	0	0	0	0	0	0	0	0	0	0	0	0.0509165	0	0	0	0.0254582	0	0	0	0	0	0	0	0	0	0	0	0	0	0	0	0
Otu1053	0.0254582	0	0	0	0	0	0.0254582	0	0.0254582	0	0.0509165	0	0	0	0	0	0	0	0	0	0	0	0	0	0	0	0	0	0	0	0	0	0	0	0	0	0	0	0	0	0	0	0	0	0	0	0	0	0
Otu1054	0	0	0	0	0	0	0	0	0	0	0	0	0	0	0.0254582	0.0254582	0	0.0254582	0	0	0	0.0509165	0	0	0	0	0	0	0	0	0	0	0	0	0	0	0	0	0	0	0	0	0	0	0	0	0	0	0
Otu1055	0	0	0	0	0	0	0	0.127291	0.0509165	0	0	0	0	0.0254582	0	0	0	0	0	0	0	0	0	0	0	0	0	0	0	0	0	0	0	0	0	0	0	0	0	0	0	0	0	0	0	0	0	0	0
Otu1056	0	0	0	0	0	0	0	0	0	0	0	0	0	0.0254582	0.0254582	0	0	0	0	0	0	0	0	0	0	0	0.0254582	0	0	0.0254582	0	0	0	0	0.0509165	0	0	0	0	0	0	0	0	0	0	0	0	0	0
Otu1057	0	0	0	0	0	0	0	0	0	0	0	0	0	0	0	0	0	0	0	0	0	0	0	0	0	0	0	0	0.0254582	0.127291	0.0509165	0.0509165	0	0.127291	0.0254582	0	0	0	0	0	0	0	0	0	0	0	0	0	0
Otu1058	0	0	0	0	0	0	0	0	0	0	0	0	0	0	0	0	0	0	0	0	0	0	0	0	0	0	0	0	0	0	0	0	0	0	0	0	0	0	0	0	0	0	0	0	0	0	0	0	0
Otu1059	0	0	0	0	0	0	0	0	0	0	0	0	0	0	0	0	0	0	0	0	0	0	0	0	0	0	0	0	0	0	0	0	0	0	0	0	0	0	0	0	0	0	0	0	0	0	0	0	0
Otu1060	0	0	0	0	0	0	0	0.0254582	0	0	0	0	0	0	0	0	0	0	0	0	0	0	0	0	0	0	0	0	0	0	0	0	0	0	0	0	0	0	0	0	0	0	0	0	0.0254582	0.0254582	0	0	0
Otu1061	0	0	0	0	0	0	0	0	0	0	0	0	0	0	0	0	0	0	0	0	0	0	0	0	0	0	0	0	0	0	0	0	0	0	0	0	0	0	0	0	0	0	0	0	0	0	0	0.0763747	0.0254582
Otu1062	0	0	0.0254582	0	0	0	0	0	0	0	0	0	0	0	0	0	0	0	0	0	0	0	0	0	0	0	0.0254582	0	0	0	0.0254582	0	0	0	0	0	0	0	0	0	0	0	0.101833	0.0254582	0.0254582	0	0	0	0
Otu1063	0.0254582	0.0509165	0.101833	0.101833	0.0254582	0.0763747	0.0254582	0	0	0	0	0	0	0	0	0	0	0	0	0	0	0	0	0	0	0	0	0	0	0	0	0	0	0	0	0	0	0	0	0	0	0	0	0	0	0	0	0	0
Otu1064	0	0	0	0	0	0	0	0	0	0	0	0	0	0	0	0	0	0	0	0.0254582	0	0	0	0	0	0	0	0	0	0	0	0	0	0	0	0	0	0	0	0	0	0	0	0	0	0	0	0	0
Otu1065	0	0	0	0	0	0	0	0	0	0	0	0	0	0	0	0	0	0	0	0.0254582	0	0	0	0	0	0	0	0	0	0	0.0254582	0	0.0254582	0	0	0	0	0	0	0	0	0	0	0	0	0	0	0	0
Otu1066	0	0	0	0	0	0	0	0	0	0	0	0	0	0	0	0	0	0	0	0	0	0	0	0	0	0	0	0	0	0	0	0	0	0	0	0	0	0	0	0	0	0	0	0	0	0	0	0	0
Otu1067	0	0	0	0	0	0	0	0	0	0	0.0254582	0	0	0	0	0	0	0	0	0	0	0	0	0	0	0	0	0	0	0	0	0	0	0	0	0	0	0	0	0	0	0	0	0	0	0	0	0	0
Otu1068	0	0	0	0	0	0	0	0	0	0	0	0	0	0	0	0	0	0	0	0	0	0	0	0	0	0	0	0	0	0	0	0	0	0	0	0	0	0	0	0	0	0	0	0	0	0	0	0	0
Otu1069	0	0	0	0	0	0	0	0	0	0	0	0	0	0	0	0	0	0	0.0254582	0	0	0	0	0	0	0	0	0	0.0763747	0	0.0254582	0	0.0509165	0	0.0254582	0	0	0	0	0	0	0	0.0254582	0	0	0	0	0	0
Otu1070	0	0	0	0	0	0	0	0	0	0	0	0	0	0	0	0	0	0	0	0	0	0	0	0	0	0	0	0	0	0	0	0	0	0	0	0	0	0	0	0	0	0	0	0	0	0	0	0	0
Otu1071	0	0	0	0	0	0	0	0	0	0	0	0	0	0.0254582	0	0	0	0	0	0	0	0	0	0	0	0	0	0	0.0254582	0	0	0	0	0	0	0	0	0	0	0	0	0	0	0	0	0	0.0509165	0	0
Otu1072	0	0	0	0	0	0	0	0	0	0	0.0254582	0	0	0	0	0	0	0	0	0	0.0254582	0	0	0	0	0	0	0	0	0	0	0	0	0	0	0	0	0.0254582	0	0	0	0	0.0254582	0	0.0254582	0	0	0	0
Otu1073	0	0	0	0	0	0	0	0	0.0254582	0	0	0	0	0.0254582	0	0	0	0	0	0	0	0.0254582	0	0	0	0	0	0	0	0	0	0	0	0	0	0	0	0	0	0	0	0	0	0	0	0	0	0	0
Otu1074	0	0	0	0	0	0	0	0	0	0	0	0	0	0	0	0	0	0	0	0	0	0	0	0	0	0	0	0	0	0	0	0	0	0	0	0	0	0	0	0	0	0	0	0	0	0	0	0	0
Otu1075	0	0	0	0	0	0	0	0	0	0	0	0	0	0	0	0	0	0	0	0	0	0	0	0	0	0	0	0	0	0	0	0	0	0	0	0	0	0	0	0	0	0	0	0	0	0	0.0254582	0	0
Otu1076	0	0	0	0	0	0	0	0	0	0	0	0	0	0	0	0	0	0	0	0	0	0	0	0	0	0	0	0	0	0	0	0	0	0	0	0	0	0	0	0	0	0	0	0	0	0	0	0	0
Otu1077	0	0	0	0	0	0	0	0	0	0	0.0254582	0	0	0	0	0	0	0	0	0	0	0	0	0.0254582	0	0	0	0	0	0	0.0254582	0.0254582	0	0	0	0	0	0	0	0	0	0	0	0	0	0	0	0	0
Otu1078	0	0	0	0	0	0	0	0	0	0	0	0.0254582	0	0	0	0	0.0254582	0	0.0254582	0	0	0	0	0	0	0	0	0	0	0	0	0	0	0	0	0.0254582	0	0	0	0	0.0254582	0	0	0	0	0	0	0	0
Otu1079	0	0	0	0	0	0	0	0	0	0	0	0	0	0	0	0	0	0	0	0	0	0	0	0	0	0	0	0	0	0	0	0	0	0	0	0.0254582	0	0	0	0	0	0	0	0	0	0	0	0	0
Otu1080	0	0	0	0.0254582	0	0	0	0	0	0	0	0	0	0	0	0	0	0	0	0	0	0	0	0	0	0	0	0	0	0	0	0	0.0254582	0	0	0	0	0	0	0	0	0	0	0	0	0	0.0254582	0.0509165	0
Otu1081	0.0254582	0	0	0	0	0	0	0	0	0	0	0	0	0	0	0	0	0.0254582	0.0254582	0	0	0	0	0.0254582	0	0	0	0	0	0	0.0254582	0	0	0	0	0	0	0	0	0	0	0	0	0	0	0	0	0	0
Otu1082	0	0	0	0	0	0	0	0	0	0	0	0	0	0	0	0	0	0	0	0	0	0	0	0	0	0	0	0	0	0	0	0	0	0	0	0	0	0	0	0	0	0	0	0	0	0	0	0	0
Otu1083	0	0	0	0	0	0	0	0	0	0	0	0	0	0	0	0	0	0	0	0	0	0	0	0	0	0	0	0	0	0	0.0254582	0	0	0	0	0	0	0	0	0	0	0	0	0	0	0	0	0	0
Otu1084	0.0509165	0.0763747	0.0509165	0.0509165	0.0254582	0.0763747	0.0254582	0	0	0	0	0	0	0	0	0	0	0	0	0	0	0	0	0	0	0	0	0	0	0	0	0	0	0	0	0	0	0	0	0	0	0	0	0.0254582	0.0254582	0	0	0	0
Otu1085	0	0	0	0	0	0.0254582	0	0	0	0	0	0	0	0	0.0254582	0.0254582	0	0	0	0	0.0254582	0	0.0254582	0.0254582	0	0	0	0	0	0	0	0.0254582	0.0254582	0.0254582	0.0254582	0	0	0	0	0.0254582	0.0254582	0	0	0	0	0	0	0	0
Otu1086	0.0254582	0	0	0	0	0	0	0.0254582	0	0	0.0254582	0	0	0.0509165	0	0	0	0	0	0	0	0	0	0	0	0	0	0	0	0	0	0	0	0	0.0254582	0	0	0	0	0	0	0	0	0	0	0	0	0	0
Otu1087	0	0	0	0	0	0	0	0	0	0	0	0	0	0	0	0	0	0	0	0	0	0	0	0	0	0.0254582	0	0	0	0	0	0	0	0	0	0	0	0	0	0	0	0	0	0	0.0254582	0	0.0254582	0	0
Otu1088	0	0	0	0	0	0	0	0	0	0	0	0	0	0	0	0	0	0	0	0	0	0	0	0	0	0.0509165	0	0	0	0	0	0	0	0	0	0.0254582	0	0	0	0.0254582	0	0	0	0	0	0	0	0	0
Otu1089	0.0509165	0	0	0	0.0254582	0	0	0	0	0	0	0	0	0	0	0	0	0	0	0	0	0	0	0	0	0	0	0	0.0254582	0.0254582	0	0	0	0	0.0254582	0	0	0	0	0	0	0	0	0.0254582	0	0	0	0	0
Otu1090	0	0	0	0	0	0	0	0	0	0	0	0	0	0	0	0	0	0	0	0	0	0	0	0	0	0	0	0	0	0	0	0	0	0	0	0	0	0	0	0	0	0	0	0	0	0	0	0	0
Otu1091	0	0	0	0	0	0	0	0	0	0	0	0	0	0	0	0	0	0	0	0	0	0	0	0	0	0	0	0	0	0	0	0	0	0	0	0	0	0	0	0	0	0	0	0	0.0254582	0	0	0	0
Otu1092	0	0	0	0	0	0	0	0	0	0	0	0	0	0	0	0	0	0	0	0	0	0	0	0	0	0	0	0	0	0	0	0	0	0	0	0	0	0	0	0	0	0	0	0	0	0	0	0	0
Otu1093	0	0	0	0	0	0	0	0	0	0.0254582	0.0254582	0	0	0	0	0	0	0	0	0	0	0	0	0	0	0	0	0	0	0	0	0	0	0	0	0	0	0	0	0	0	0	0	0	0	0	0	0	0
Otu1094	0	0.0509165	0	0	0	0	0	0	0	0.0509165	0	0	0	0	0	0	0	0	0	0	0	0	0	0	0.0254582	0	0	0	0	0	0	0	0	0	0	0	0	0	0	0	0	0	0	0	0	0	0	0	0
Otu1095	0.0254582	0.0254582	0	0.0509165	0	0.0509165	0	0	0	0	0	0	0	0	0	0	0.0254582	0.0509165	0	0.0254582	0.0254582	0	0	0	0	0	0	0	0	0	0	0	0	0	0	0	0	0	0	0	0	0	0	0	0	0	0	0	0.0254582
Otu1096	0	0	0	0	0	0	0	0	0	0	0	0	0	0	0	0	0	0	0	0	0	0	0	0	0	0	0	0	0	0	0	0	0	0	0	0	0	0	0	0	0	0	0	0	0	0	0	0	0
Otu1097	0	0	0	0	0	0	0	0	0	0	0	0	0	0	0	0	0	0	0	0	0	0	0.0254582	0	0.0254582	0	0	0	0.0254582	0	0	0.0509165	0	0	0	0	0	0	0	0	0	0	0	0	0	0	0	0	0
Otu1098	0	0.0254582	0	0	0	0	0	0	0.0254582	0	0.0254582	0	0	0	0	0	0	0	0	0	0	0	0	0	0	0	0	0	0	0	0	0	0	0	0	0	0	0	0	0	0	0	0	0	0	0	0	0	0
Otu1099	0	0	0	0	0	0	0	0.0254582	0	0	0	0	0	0	0	0	0	0	0	0	0	0	0	0	0	0	0	0	0	0	0	0	0	0	0	0	0	0	0	0	0	0	0	0	0	0	0	0	0
Otu1100	0	0	0	0	0	0	0	0	0	0	0	0	0	0	0	0	0	0	0	0	0	0	0	0	0	0	0	0	0	0	0	0	0	0	0	0	0	0	0	0	0	0	0	0	0	0	0	0	0
Otu1101	0	0	0	0	0	0	0	0	0	0	0	0	0	0	0	0	0	0	0	0	0	0	0	0	0	0	0	0	0	0	0	0	0	0	0	0	0	0	0	0	0	0	0	0	0	0	0	0	0
Otu1102	0	0	0	0	0	0	0	0	0	0	0	0	0	0	0	0	0	0	0	0	0.0254582	0	0	0	0	0	0	0	0	0	0.0254582	0.0254582	0	0.0509165	0	0	0	0	0	0	0	0	0	0	0	0	0	0	0
Otu1103	0	0	0	0	0	0	0	0	0	0	0	0	0	0	0	0	0	0	0	0	0	0	0	0	0	0	0	0	0	0	0	0	0	0	0	0	0	0	0	0	0	0	0	0	0	0	0	0.178208	0.101833
Otu1104	0	0	0	0	0	0	0	0	0	0	0	0	0	0	0	0	0	0	0	0	0	0	0	0	0	0	0	0.0254582	0	0	0	0	0	0	0	0	0	0	0	0	0	0	0	0	0	0	0	0	0
Otu1105	0	0	0	0	0	0	0	0	0	0	0	0	0	0	0	0	0	0	0	0	0	0	0.0254582	0	0	0	0	0	0	0	0	0	0	0	0	0	0	0	0	0	0	0	0	0	0	0	0	0	0
Otu1106	0	0	0	0	0	0	0	0	0.0254582	0	0	0	0.0254582	0	0	0	0	0	0	0	0	0	0	0	0	0	0	0	0	0	0	0	0	0	0	0	0	0	0	0	0	0	0.0254582	0	0	0	0	0	0
Otu1107	0	0	0	0	0	0	0	0	0	0.0509165	0.0254582	0	0	0	0	0	0	0	0	0	0	0	0	0	0	0	0	0	0	0	0	0	0	0	0	0	0	0	0	0	0	0	0	0	0	0	0	0	0
Otu1108	0	0	0	0	0	0	0	0	0	0	0	0	0	0	0	0	0	0	0	0	0	0	0	0	0	0	0	0	0	0	0	0	0	0	0	0	0	0	0	0	0	0	0.0763747	0	0.101833	0.0509165	0	0	0
Otu1109	0	0	0	0	0	0	0	0	0	0	0	0	0	0	0	0	0	0	0	0	0	0	0	0	0	0	0	0	0	0	0	0	0	0	0	0	0	0	0	0	0	0	0	0	0	0	0	0	0
Otu1110	0	0	0	0	0	0	0.0254582	0.0254582	0	0	0	0	0	0	0	0	0	0	0	0	0	0	0.0254582	0.0254582	0.0509165	0	0	0	0	0.0254582	0	0	0	0.0254582	0	0	0	0	0	0	0	0.0254582	0	0	0	0	0	0	0
Otu1111	0	0	0	0	0	0	0	0	0	0	0	0	0	0	0	0	0	0	0	0	0	0.0254582	0	0.0254582	0	0.0509165	0	0	0	0	0	0	0	0	0	0	0.0254582	0	0.0254582	0.0254582	0.0254582	0	0	0	0	0	0	0	0
Otu1112	0	0	0	0	0	0	0	0	0	0	0	0	0	0	0	0	0	0	0	0	0	0	0	0	0	0	0	0	0	0	0	0	0	0	0	0	0	0	0	0	0	0	0	0	0	0	0.0509165	0.0509165	0.152749
Otu1113	0	0	0	0	0	0	0	0	0	0	0	0	0	0	0	0	0	0	0	0	0	0	0.0509165	0	0	0.0254582	0.0254582	0.0254582	0	0	0	0	0	0	0	0	0	0	0	0	0	0	0	0	0	0	0	0	0
Otu1114	0	0	0	0	0	0	0	0	0	0	0	0	0	0	0	0	0	0	0.0254582	0	0	0	0	0	0	0	0	0	0	0	0	0	0	0	0.0254582	0	0	0	0	0	0	0	0	0	0	0	0	0	0
Otu1115	0	0	0	0	0.0254582	0	0	0	0	0	0	0.0763747	0	0	0	0	0	0	0	0	0	0	0	0	0	0	0	0	0	0	0	0	0	0	0	0	0	0	0	0	0	0	0	0.0254582	0	0	0	0	0
Otu1116	0	0	0	0	0	0	0	0	0	0	0	0	0	0	0	0	0	0	0	0	0	0	0	0	0	0	0	0	0	0	0	0	0.0254582	0	0.152749	0	0	0	0	0	0	0	0	0	0	0	0	0	0
Otu1117	0	0	0	0	0	0	0	0	0	0	0.0254582	0	0	0	0	0	0	0	0	0	0.0254582	0	0	0	0	0	0	0	0	0	0	0	0	0	0.0254582	0	0	0	0	0.0254582	0	0	0	0.0254582	0	0	0	0	0
Otu1118	0.203666	0	0	0.0254582	0.0509165	0.0509165	0.0509165	0	0	0	0	0	0	0	0	0	0	0	0	0	0	0	0	0	0	0	0	0	0	0	0	0	0	0	0	0	0	0	0	0	0	0	0	0	0	0	0	0	0
Otu1119	0	0	0	0	0	0	0	0	0	0	0	0	0	0	0	0	0	0	0	0	0	0.0763747	0.0254582	0	0.0509165	0.0509165	0.0509165	0.101833	0	0	0	0	0	0	0	0	0	0	0	0	0	0	0	0	0	0	0	0	0
Otu1120	0	0	0	0.0254582	0	0.0254582	0.0254582	0	0.0254582	0	0	0	0	0.0509165	0	0	0	0	0	0	0	0	0	0	0	0	0	0	0	0	0	0	0	0	0	0	0	0	0	0	0	0	0	0	0	0	0	0	0
Otu1121	0	0	0	0	0	0	0	0	0	0	0	0	0	0	0	0	0	0	0	0	0	0	0.0254582	0	0	0	0	0	0	0	0	0	0	0	0.0254582	0	0	0	0	0	0	0	0	0	0	0	0	0	0
Otu1122	0	0.0254582	0	0	0	0	0.0254582	0	0	0	0	0.0254582	0	0	0	0.0254582	0	0	0	0	0	0	0	0	0	0	0	0	0	0	0	0	0.0254582	0	0	0	0	0	0	0	0	0	0	0	0	0	0	0	0
Otu1123	0	0	0	0	0	0	0	0	0	0	0	0	0	0	0	0	0	0	0	0	0	0	0	0	0	0	0	0	0	0	0	0	0	0	0	0	0	0	0	0	0	0	0	0	0	0	0	0	0
Otu1124	0.0254582	0	0	0	0	0	0	0	0	0	0.0254582	0	0	0.0254582	0	0	0	0	0	0	0	0	0	0	0	0	0	0	0	0	0	0	0	0	0	0	0	0	0	0	0	0	0	0	0	0	0	0	0
Otu1125	0	0	0	0	0.0254582	0	0	0	0	0	0	0	0	0	0	0	0	0	0	0	0	0	0.0254582	0.0254582	0.0254582	0	0.0254582	0	0	0	0	0	0	0	0	0	0	0	0	0	0	0	0	0	0	0	0	0	0
Otu1126	0	0	0	0	0	0	0	0	0	0	0	0	0	0	0	0	0	0	0	0	0	0	0	0	0	0	0	0	0	0	0	0	0	0	0	0	0	0	0	0	0	0	0	0	0	0	0	0	0
Otu1127	0	0	0	0	0.0254582	0	0	0	0	0	0	0	0	0	0	0	0	0	0	0	0	0	0	0	0	0	0	0	0	0	0	0	0	0	0	0	0	0	0	0	0	0	0	0	0	0	0	0	0
Otu1128	0	0	0	0	0	0	0	0	0.0509165	0	0.0254582	0.0763747	0.0254582	0	0	0	0	0	0	0	0	0	0	0	0	0	0	0	0	0	0	0.0254582	0	0	0	0	0	0	0	0	0	0	0	0	0	0	0	0	0
Otu1129	0	0	0	0	0	0	0	0	0	0	0	0.0509165	0	0	0	0	0	0	0	0	0	0	0	0	0	0	0	0	0	0	0	0	0	0	0	0	0	0	0	0	0	0	0.0254582	0.0254582	0	0.0509165	0	0	0
Otu1130	0	0	0	0	0	0	0	0	0	0	0	0	0	0	0	0	0	0	0.0254582	0	0	0	0	0	0	0	0	0	0	0	0	0	0	0	0	0	0	0	0	0	0.0254582	0	0	0	0	0	0	0.0509165	0
Otu1131	0.0509165	0.0509165	0.0509165	0.0763747	0.0509165	0.0254582	0.0509165	0	0	0	0	0	0	0	0	0	0	0	0	0	0	0	0	0	0	0	0	0	0	0	0	0	0	0	0	0	0	0	0	0	0	0	0	0	0	0	0	0	0
Otu1132	0.0254582	0	0	0	0.0254582	0	0.0254582	0	0	0	0	0	0	0	0	0	0	0	0.0509165	0	0.0254582	0	0	0	0	0.0254582	0	0	0	0	0	0	0	0	0	0	0	0	0	0	0	0	0	0	0	0	0	0	0
Otu1133	0	0	0	0	0	0	0	0	0	0.0254582	0.0254582	0	0	0	0	0	0	0	0	0	0	0	0	0	0	0	0	0	0	0	0	0.0509165	0	0	0	0	0	0	0	0	0	0	0	0	0	0	0	0	0
Otu1134	0	0	0	0	0	0	0	0	0	0	0	0	0	0	0	0	0	0	0	0	0	0	0	0	0	0	0	0	0	0	0	0	0	0	0	0	0	0	0	0	0	0	0	0	0	0	0	0	0
Otu1135	0	0	0	0	0	0	0	0	0	0	0	0	0	0	0	0	0	0	0	0	0	0	0	0	0	0	0	0	0	0	0	0	0	0	0	0	0	0	0	0	0	0	0	0	0	0	0	0	0
Otu1136	0	0	0	0	0	0	0	0	0	0	0	0	0	0	0	0	0	0	0	0	0	0	0	0	0	0	0	0	0	0	0	0	0	0	0	0	0	0	0	0	0	0	0	0	0	0	0	0	0
Otu1137	0	0	0	0	0	0	0	0	0	0	0	0	0	0	0	0	0	0	0	0	0	0	0	0	0	0	0	0	0	0	0	0	0	0	0	0	0	0	0	0	0	0	0	0	0	0	0	0	0
Otu1138	0	0	0	0	0	0	0	0	0	0	0.0254582	0	0.0509165	0	0	0	0	0	0	0	0	0.0254582	0	0.0254582	0	0	0.0509165	0	0	0	0	0	0.0509165	0	0	0	0	0	0	0	0	0	0	0	0	0	0	0	0
Otu1139	0	0	0	0.0254582	0	0	0	0	0	0	0	0	0	0	0	0	0	0	0	0	0	0	0	0	0	0	0.0254582	0.0254582	0	0	0	0	0	0	0	0	0	0	0	0	0	0	0	0	0	0	0	0	0
Otu1140	0	0	0	0	0	0	0	0	0	0	0	0	0	0	0	0	0	0	0	0	0	0	0	0	0.0254582	0.0254582	0.0254582	0.0254582	0	0	0	0	0	0	0	0.0254582	0	0	0	0	0	0	0	0	0	0	0	0	0
Otu1141	0	0	0	0	0	0	0	0	0	0	0	0	0	0	0	0	0	0	0	0	0	0	0	0	0	0	0	0	0	0	0	0	0	0	0	0	0	0	0	0	0	0	0	0	0	0	0.0254582	0	0
Otu1142	0.0254582	0.0254582	0.0763747	0	0.0509165	0.0254582	0.0254582	0	0	0	0	0	0	0	0	0	0	0	0	0	0	0	0	0	0	0	0	0	0	0	0	0	0	0	0	0	0	0	0	0	0	0	0	0	0	0	0	0	0
Otu1143	0	0	0	0.0509165	0	0.0254582	0.0509165	0	0	0	0	0	0	0	0	0	0	0	0	0	0	0	0	0	0	0	0	0	0	0	0	0	0	0	0	0	0	0	0	0	0	0	0	0	0	0	0	0	0
Otu1144	0	0	0	0	0	0	0	0	0	0	0	0	0	0	0	0	0	0	0	0	0	0	0	0	0	0	0	0	0	0	0	0	0	0	0.0254582	0	0	0	0	0	0	0	0	0	0	0	0	0	0
Otu1145	0	0	0	0	0	0	0	0	0	0	0	0	0	0	0	0	0	0	0	0	0	0	0.0254582	0	0	0	0	0	0	0	0	0	0	0	0	0	0	0	0	0	0	0	0	0	0	0	0.0254582	0	0
Otu1146	0.0254582	0.0254582	0	0	0	0	0	0	0	0	0	0.0254582	0	0	0	0	0	0	0	0	0	0	0	0	0	0.0254582	0	0.0254582	0	0	0	0	0	0	0	0	0	0	0	0	0	0	0	0	0	0	0	0	0
Otu1147	0	0	0	0	0	0	0	0	0	0	0	0	0	0.0254582	0	0	0.0254582	0	0	0	0	0	0	0	0	0.0254582	0	0	0	0	0.0509165	0.0254582	0	0	0	0	0	0	0	0	0	0	0	0	0	0	0	0	0
Otu1148	0	0.0254582	0	0	0.0254582	0.0254582	0	0	0	0	0.0254582	0.0509165	0	0	0	0	0	0	0	0	0	0	0	0	0	0	0	0	0	0	0	0	0	0	0	0	0	0	0	0	0	0	0	0	0	0	0	0	0
Otu1149	0	0	0	0	0	0	0	0	0	0	0	0	0.0763747	0	0	0	0	0	0	0.0254582	0	0	0	0	0	0	0	0	0	0	0	0	0	0	0	0	0.0254582	0	0.0254582	0	0	0	0	0	0	0	0	0	0
Otu1150	0	0	0	0	0	0	0	0	0	0	0	0	0	0	0	0	0	0	0	0	0	0	0	0	0	0	0	0	0	0	0	0	0	0	0	0	0	0	0	0	0	0	0	0	0	0	0	0	0
Otu1151	0.0254582	0	0	0	0	0	0.0254582	0	0	0	0.0254582	0	0.0254582	0	0	0	0	0	0	0	0	0	0	0	0	0	0	0	0	0	0	0	0	0	0	0	0	0	0	0	0.0254582	0.0254582	0	0	0	0	0	0	0
Otu1152	0	0	0	0	0	0	0	0.0254582	0	0	0	0	0	0	0	0	0	0	0	0	0	0.0254582	0	0	0	0	0.0254582	0.0254582	0	0.0254582	0	0.0509165	0	0.0254582	0	0	0	0	0	0	0	0	0	0	0	0	0	0	0
Otu1153	0	0	0	0	0	0	0	0	0	0	0	0	0	0.0254582	0	0	0	0	0	0	0	0	0	0	0	0	0	0	0	0	0	0	0	0	0	0	0	0	0	0	0	0.0254582	0	0	0	0	0	0	0
Otu1154	0	0	0	0	0	0	0	0	0	0	0.0254582	0	0.0254582	0	0	0	0	0	0	0	0	0	0	0	0.0254582	0	0	0	0	0	0	0	0	0	0	0	0.0509165	0	0	0	0	0	0	0	0	0	0	0	0
Otu1155	0	0	0	0	0.0254582	0	0	0	0	0	0	0	0	0	0	0	0	0	0	0	0	0	0	0	0	0	0	0	0.0254582	0	0	0	0	0	0.0254582	0	0	0	0	0	0	0	0	0	0	0	0	0	0
Otu1156	0	0	0	0	0	0	0	0	0	0	0	0	0	0	0	0	0	0	0	0	0	0	0	0	0	0	0	0	0	0	0	0	0	0	0	0	0	0	0	0	0	0	0	0	0	0	0	0	0
Otu1157	0.0254582	0	0	0	0	0	0	0	0	0	0	0	0	0	0	0	0.0254582	0	0	0	0	0	0	0	0	0	0	0	0	0	0	0	0	0	0	0	0	0	0	0	0	0	0	0	0	0	0	0	0
Otu1158	0	0	0	0	0	0	0	0	0.101833	0.0254582	0.0509165	0.0509165	0.0763747	0.0509165	0	0	0	0	0	0	0	0	0	0	0	0	0	0	0	0	0	0	0	0	0	0	0	0	0	0	0	0	0	0	0	0	0	0	0
Otu1159	0	0	0	0	0	0	0	0	0	0	0	0	0	0	0	0	0	0	0	0	0	0	0	0	0	0	0	0	0	0	0	0	0	0	0	0	0	0	0	0	0	0	0	0	0	0	0	0	0
Otu1160	0.127291	0	0	0.0254582	0.0763747	0.0254582	0	0	0	0	0	0	0	0	0	0	0	0	0	0	0	0	0	0	0	0	0	0	0	0	0	0	0	0	0	0	0	0	0	0	0	0	0	0	0	0	0	0	0
Otu1161	0.0254582	0	0	0	0	0	0	0	0	0	0	0.0254582	0	0	0	0	0	0	0	0	0	0	0	0	0	0	0	0.0254582	0	0	0	0	0	0	0	0	0	0	0	0	0	0	0	0	0	0	0	0	0
Otu1162	0	0	0	0	0	0	0	0	0	0	0	0	0	0	0	0	0	0	0	0	0	0	0	0	0	0	0	0	0	0.0254582	0	0.0254582	0	0	0	0	0	0	0	0	0	0	0	0	0	0	0	0	0
Otu1163	0	0	0	0	0	0	0	0	0.0254582	0	0	0	0	0.0254582	0	0	0	0	0	0	0	0	0	0	0	0	0	0	0	0	0	0	0	0	0	0	0	0	0	0	0	0	0	0	0	0	0	0	0
Otu1164	0	0.0254582	0	0	0	0	0	0	0	0	0	0	0	0	0	0	0	0	0	0	0	0	0	0	0.0254582	0.0254582	0.0254582	0.0509165	0	0	0	0	0	0	0	0	0	0	0	0	0	0	0	0	0	0	0.0254582	0	0
Otu1165	0	0	0	0	0	0	0	0	0	0	0	0	0	0	0.0763747	0	0.0509165	0.101833	0.0254582	0.0509165	0.0509165	0	0	0	0	0	0	0	0	0	0	0	0	0	0	0	0	0	0	0	0	0	0	0	0	0	0	0	0
Otu1166	0	0	0	0	0	0	0	0	0.0254582	0	0	0	0	0	0	0	0	0	0	0	0	0	0	0	0	0.0254582	0	0	0	0	0	0	0	0	0	0	0	0	0	0	0	0	0	0	0	0	0	0	0
Otu1167	0	0	0	0	0	0	0	0.0254582	0.0254582	0.0254582	0	0	0	0	0	0	0	0	0	0.0254582	0	0	0	0	0	0	0	0	0	0	0	0	0	0.0254582	0	0	0	0	0	0	0	0	0	0	0	0	0	0	0
Otu1168	0	0	0	0	0	0	0	0	0	0	0	0	0	0	0	0	0	0	0	0	0	0	0	0	0	0	0	0	0	0	0	0	0	0	0	0	0	0	0	0	0	0	0	0	0	0	0	0	0
Otu1169	0	0	0	0	0	0	0	0	0	0	0	0	0	0	0	0	0	0	0	0	0	0	0	0	0	0.0254582	0	0	0.0254582	0	0	0	0.0254582	0	0	0	0	0	0	0	0	0.0254582	0	0	0	0	0	0	0
Otu1170	0	0	0	0	0	0	0	0.0254582	0	0	0	0	0	0	0	0.0254582	0.127291	0.0509165	0.0254582	0.0509165	0.0254582	0	0	0	0	0	0	0	0	0	0	0	0	0	0	0	0	0	0	0	0	0	0	0	0	0	0	0	0
Otu1171	0	0	0	0	0	0	0	0	0	0	0	0	0	0	0	0	0.0254582	0	0	0	0	0	0	0	0	0.0254582	0	0	0	0	0.0254582	0	0	0	0	0	0	0	0	0	0	0	0	0	0	0	0	0	0
Otu1172	0	0.0254582	0	0	0	0.0254582	0.0254582	0	0	0	0	0.0254582	0	0	0.0254582	0	0	0	0	0	0	0	0	0	0	0	0	0.0254582	0	0.0254582	0.0254582	0.0254582	0	0.0509165	0.0254582	0	0	0	0	0	0	0.0254582	0	0	0	0	0	0	0
Otu1173	0	0	0	0	0	0.0254582	0	0	0	0	0	0	0	0	0	0	0	0	0	0	0	0	0	0	0	0	0	0	0	0	0	0	0	0	0	0	0	0	0	0	0	0	0	0	0	0	0	0	0
Otu1174	0.0254582	0	0.0509165	0	0.0509165	0.0254582	0	0	0	0	0	0	0	0	0	0	0	0	0	0	0	0	0	0	0	0	0	0	0	0	0	0	0	0	0	0	0	0	0	0	0	0	0	0	0	0	0	0	0
Otu1175	0	0	0	0	0	0	0	0	0	0	0.0254582	0	0	0	0	0	0	0	0	0	0	0	0	0	0	0	0	0	0	0	0	0	0	0	0	0	0	0	0	0	0	0	0	0	0	0	0	0	0
Otu1176	0	0	0	0	0	0	0	0	0	0	0.0254582	0.0254582	0	0	0	0	0	0	0	0	0	0	0	0.0254582	0.0254582	0	0.0254582	0	0	0.0254582	0.0509165	0.0254582	0	0	0	0	0	0	0	0	0	0	0	0	0	0	0	0	0
Otu1177	0	0	0	0	0	0	0	0	0	0	0	0	0	0	0	0	0	0	0	0	0	0	0	0	0	0	0	0	0	0	0	0	0	0	0	0	0	0	0	0	0	0	0	0	0	0	0	0	0
Otu1178	0	0	0.0254582	0	0	0	0	0	0	0	0	0	0	0	0	0	0	0	0	0	0	0	0	0.0509165	0	0	0.0254582	0.0254582	0	0	0	0	0	0	0	0.0254582	0	0	0	0	0.0254582	0.0254582	0	0	0	0	0	0	0.0254582
Otu1179	0	0	0	0	0	0	0	0	0	0	0	0	0	0	0	0	0	0	0	0	0	0	0	0	0	0	0	0	0	0	0	0	0	0	0	0	0	0	0	0	0	0	0	0	0	0	0	0	0
Otu1180	0	0	0	0	0	0	0	0	0	0	0	0	0	0	0.0254582	0.0509165	0.0509165	0	0.0254582	0	0.178208	0	0	0	0	0	0	0	0	0	0	0	0	0	0	0	0	0	0	0	0	0	0	0	0	0	0	0	0
Otu1181	0	0	0	0	0	0	0	0	0	0	0	0	0	0	0	0	0	0	0	0	0	0	0	0	0	0	0	0	0	0	0	0	0	0	0	0	0	0	0	0	0	0	0	0	0.0254582	0.0254582	0	0	0
Otu1182	0	0	0	0	0	0	0	0	0	0	0	0	0	0	0	0	0	0	0	0	0	0	0	0	0	0	0	0	0	0	0	0	0	0	0	0	0	0	0	0	0	0	0	0	0	0	0	0	0
Otu1183	0	0	0.0254582	0	0	0.0254582	0	0	0	0.0509165	0	0.0254582	0	0	0	0	0	0	0	0	0	0	0	0	0	0	0	0	0	0	0	0	0	0	0	0	0	0	0	0	0	0	0	0	0	0	0	0	0
Otu1184	0	0	0	0	0	0	0	0	0	0.0254582	0.0763747	0.0254582	0	0	0	0	0	0	0	0	0	0	0	0	0	0	0	0	0	0	0	0	0	0	0.0254582	0	0	0	0	0	0	0	0	0	0	0	0	0	0
Otu1185	0	0	0	0	0	0	0	0	0	0	0	0	0	0	0	0	0	0	0	0	0	0	0	0	0	0	0	0	0	0.0763747	0.0254582	0.0254582	0.0254582	0.127291	0.0509165	0	0	0	0	0	0	0	0	0	0	0	0	0	0
Otu1186	0	0	0	0	0	0	0	0	0	0	0	0	0	0	0.101833	0	0	0.127291	0.101833	0	0	0	0	0	0	0	0	0	0	0	0	0	0	0	0	0	0	0	0	0	0	0	0	0	0	0	0	0	0
Otu1187	0	0	0	0	0	0	0	0	0	0	0	0	0	0	0	0	0	0	0	0	0	0	0	0	0	0	0	0	0	0	0	0	0	0	0	0	0	0	0.0254582	0	0	0	0	0	0	0	0	0	0
Otu1188	0	0	0	0	0	0	0	0.101833	0	0	0	0	0	0.0763747	0	0	0	0	0	0	0	0	0	0	0	0	0	0	0	0	0	0	0	0	0	0	0	0	0	0	0	0	0	0	0	0	0	0	0
Otu1189	0	0	0	0	0	0	0	0	0	0	0	0	0.0254582	0	0	0	0	0	0	0	0	0.0254582	0.0254582	0	0	0.0254582	0.0509165	0	0	0	0	0	0	0	0.0254582	0	0	0	0	0	0	0	0	0	0	0	0	0.0254582	0.0254582
Otu1190	0	0	0	0	0	0	0	0	0	0	0	0	0	0	0	0	0	0	0	0	0	0	0	0	0	0	0	0	0	0	0	0	0	0	0	0	0	0	0	0	0	0	0	0	0	0	0	0	0
Otu1191	0	0	0	0	0	0	0	0	0	0.0254582	0	0	0	0	0	0.0254582	0	0	0	0	0	0.0254582	0	0	0	0.0509165	0	0	0	0	0	0	0	0	0	0	0	0	0.0254582	0	0	0	0	0	0	0.0254582	0	0	0
Otu1192	0	0	0	0	0	0	0	0	0	0	0	0	0.0254582	0	0	0	0	0	0	0	0	0	0	0	0	0	0	0	0	0	0	0	0	0	0	0	0	0	0	0	0	0	0	0	0	0	0	0	0
Otu1193	0.0254582	0	0	0.0254582	0	0	0	0.0254582	0	0	0	0	0	0	0	0	0	0	0	0	0	0	0	0	0	0	0	0	0	0	0	0	0	0	0	0	0	0	0	0	0	0	0	0	0	0	0	0	0
Otu1194	0	0	0	0	0	0	0	0	0	0	0	0	0	0	0	0	0.127291	0.0763747	0.0254582	0	0.101833	0	0	0	0	0	0	0	0	0	0	0	0	0	0	0	0	0	0	0	0	0	0	0	0	0	0	0	0
Otu1195	0	0	0	0	0	0	0	0	0	0.0254582	0	0	0	0	0	0	0	0	0	0	0	0	0	0	0	0	0	0	0	0	0	0	0	0	0	0	0	0	0	0.0254582	0	0	0.0254582	0	0	0	0	0	0
Otu1196	0	0	0	0	0	0	0	0	0	0	0	0	0	0	0	0	0	0	0	0	0	0	0	0	0	0	0	0	0	0	0	0	0.0254582	0.0254582	0	0	0	0	0	0	0	0	0	0	0	0	0	0	0
Otu1197	0	0	0	0	0	0	0	0	0	0	0	0	0	0	0	0	0	0	0	0	0	0	0	0	0	0	0	0	0	0	0	0	0	0	0	0	0	0	0	0	0	0	0	0	0	0	0	0	0
Otu1198	0	0	0	0	0	0	0	0	0	0	0	0	0	0	0	0	0	0	0	0	0	0	0.0254582	0	0	0	0	0	0.127291	0	0.0254582	0.101833	0	0.0254582	0.0254582	0	0	0	0	0	0	0	0	0	0	0	0	0	0
Otu1199	0	0	0	0	0	0	0	0	0	0	0	0	0	0	0	0	0	0	0	0	0	0	0	0	0	0	0	0	0	0	0	0	0	0	0	0	0	0	0	0	0	0	0.178208	0.0254582	0.0254582	0.0509165	0	0	0
Otu1200	0	0	0	0	0	0	0	0	0	0	0	0	0	0	0	0	0	0	0	0	0	0	0	0	0	0	0	0	0	0	0	0	0	0	0	0	0	0	0	0	0	0	0	0	0	0	0	0	0
Otu1201	0	0	0	0	0	0	0	0	0	0	0	0	0	0	0	0	0	0	0	0	0.0254582	0	0	0.0254582	0.0254582	0	0	0	0	0.0254582	0	0	0	0	0.0254582	0	0	0	0	0	0	0	0	0	0	0	0	0	0
Otu1202	0	0	0	0	0	0	0	0	0	0	0	0	0	0	0.0254582	0.0763747	0	0	0.0763747	0	0	0	0	0	0	0	0	0	0	0	0	0	0	0	0	0	0	0	0	0	0	0	0	0	0	0	0	0	0
Otu1203	0	0	0	0	0	0	0	0	0	0	0	0	0	0	0	0	0	0	0	0	0	0	0	0	0	0	0	0	0	0	0	0	0	0	0	0	0	0	0	0	0	0	0	0	0	0	0.0254582	0	0
Otu1204	0	0	0	0	0	0	0	0	0	0	0	0	0	0	0.0254582	0.101833	0.0254582	0.0509165	0.0254582	0.0509165	0.0509165	0	0	0	0	0	0	0	0	0	0	0	0	0	0	0	0	0	0	0	0	0	0	0	0	0	0	0	0
Otu1205	0	0	0	0	0	0	0	0	0	0	0	0	0	0	0	0	0	0	0	0	0	0	0	0	0	0	0	0	0	0	0	0	0	0.0254582	0	0	0	0	0	0	0	0.0254582	0	0	0	0	0	0	0
Otu1206	0	0.0254582	0	0	0	0	0	0	0	0	0	0	0	0	0	0	0	0	0	0	0	0	0	0	0	0	0	0	0	0	0	0	0	0	0	0	0	0	0	0	0	0	0	0	0	0	0	0	0
Otu1207	0.0254582	0	0	0	0	0	0	0	0	0.0254582	0	0	0.0254582	0	0	0	0	0	0	0	0	0.0254582	0	0	0	0	0	0	0	0	0	0.0254582	0	0	0	0	0	0	0	0	0	0	0	0	0	0	0	0	0
Otu1208	0	0	0	0	0	0	0	0	0	0	0	0	0	0	0	0	0	0	0	0	0	0	0	0	0	0	0	0	0.0254582	0	0	0	0	0.0254582	0	0	0	0	0	0	0	0	0	0	0	0	0	0	0
Otu1209	0	0	0	0	0	0	0	0	0	0	0.0254582	0	0.0254582	0	0	0	0	0	0	0	0	0	0	0	0	0	0.0254582	0	0	0	0	0.0254582	0.0509165	0	0	0.0254582	0.0254582	0	0	0	0	0	0	0	0	0	0	0	0
Otu1210	0	0	0	0.0254582	0	0	0	0	0	0	0	0	0	0	0	0	0	0	0	0	0	0	0	0	0	0.0254582	0	0	0	0	0	0.0254582	0	0	0.0254582	0	0	0	0	0	0	0	0	0	0.0254582	0	0	0	0
Otu1211	0	0.101833	0	0	0	0	0.0254582	0	0.0254582	0	0	0	0	0.0254582	0	0.0254582	0	0	0	0	0	0	0	0	0	0	0	0	0	0	0	0	0	0	0	0.0254582	0	0	0	0	0	0	0	0	0	0	0	0.0509165	0
Otu1212	0	0	0	0	0	0	0	0	0	0	0	0	0	0	0	0	0	0	0	0	0	0	0	0	0	0	0	0	0	0.0254582	0	0	0	0	0	0	0	0	0	0	0	0	0	0	0	0	0	0	0
Otu1213	0	0	0	0	0	0	0	0	0	0	0	0.0254582	0	0	0	0	0	0	0	0	0	0	0	0	0	0	0	0	0	0	0	0	0	0	0	0	0	0	0	0	0	0	0	0	0	0	0	0	0
Otu1214	0	0	0	0	0	0	0	0	0	0	0	0	0	0	0	0	0	0	0	0	0	0	0	0	0	0	0	0	0	0	0.101833	0	0	0	0	0	0	0	0	0	0	0	0	0	0	0	0	0	0
Otu1215	0	0	0	0	0	0	0	0	0	0	0	0	0	0.0509165	0	0	0	0	0	0	0	0	0	0	0	0	0	0	0	0	0	0	0	0	0	0	0	0	0	0	0	0	0	0	0	0	0	0	0
Otu1216	0	0	0	0	0	0	0	0	0	0	0	0	0	0	0	0	0	0	0.0254582	0	0	0	0	0	0	0	0	0	0	0	0	0	0	0	0	0	0	0	0	0	0	0	0	0	0	0	0	0	0
Otu1217	0	0	0	0	0	0	0	0	0	0	0	0.0254582	0	0	0	0	0	0	0	0	0	0	0	0	0	0	0	0	0	0	0	0	0	0	0	0	0	0	0	0	0	0	0	0	0	0	0	0	0
Otu1218	0	0	0	0	0	0	0	0.0254582	0	0	0	0	0	0	0	0	0	0	0	0	0	0	0	0	0	0	0	0	0	0	0	0	0	0	0	0	0	0	0	0	0	0	0	0	0	0	0	0	0
Otu1219	0	0	0	0	0	0	0	0	0	0	0	0	0	0	0	0	0	0	0	0	0	0	0	0	0	0	0	0	0	0	0	0	0.0254582	0	0	0	0	0	0	0	0	0	0	0	0	0	0	0	0
Otu1220	0	0	0	0	0	0	0	0	0	0.0254582	0	0	0.0254582	0	0	0	0	0	0	0	0	0	0	0.0509165	0	0	0.0254582	0	0	0	0.0254582	0	0	0	0	0	0	0	0	0	0.0254582	0	0	0	0	0.0254582	0	0	0
Otu1221	0	0	0	0	0	0.0254582	0	0	0	0	0	0	0	0	0	0	0	0	0	0	0	0	0	0	0	0	0	0	0	0	0	0	0	0.0254582	0.0763747	0	0	0	0	0	0	0	0	0	0	0	0	0	0
Otu1222	0	0	0	0	0	0	0	0	0	0	0	0	0	0	0	0	0	0	0	0	0	0	0	0	0	0	0	0.0254582	0	0	0.0254582	0	0	0.0254582	0	0	0	0	0	0	0	0	0	0	0	0	0	0	0
Otu1223	0	0	0	0	0	0	0	0	0	0	0	0	0	0	0	0	0	0.0254582	0	0	0	0	0	0	0	0	0	0	0	0	0	0	0	0	0	0	0	0	0	0	0	0	0	0	0	0	0	0	0
Otu1224	0	0	0	0	0	0	0	0	0	0	0	0	0	0	0	0	0	0	0	0	0	0	0	0	0	0	0	0	0	0	0	0	0	0	0	0	0	0	0	0	0	0	0	0	0	0	0	0	0
Otu1225	0.0254582	0	0	0	0	0	0	0	0	0	0	0.0254582	0	0	0	0	0	0	0	0	0.0254582	0.0254582	0	0	0	0	0	0	0	0	0	0	0.0254582	0	0	0	0	0	0	0	0	0	0	0	0	0	0	0	0
Otu1226	0	0	0	0	0	0	0	0.0254582	0	0	0	0	0	0	0	0	0	0	0	0.0254582	0	0	0	0	0	0	0	0	0	0	0	0	0	0	0	0	0	0	0	0	0	0	0.0254582	0	0	0	0	0	0
Otu1227	0	0	0	0	0	0	0	0	0	0	0	0	0	0	0	0	0	0	0	0	0	0	0	0	0	0	0	0	0	0	0	0	0	0	0	0	0	0	0	0	0	0	0	0	0	0	0	0	0
Otu1228	0	0	0	0	0	0	0	0	0	0	0	0	0	0	0	0	0	0	0	0	0	0	0	0	0	0	0	0	0	0	0	0	0	0	0	0	0	0	0	0	0	0	0	0	0	0	0	0	0
Otu1229	0	0	0	0	0	0	0	0	0	0	0	0	0	0	0	0	0	0	0	0	0	0	0	0.0509165	0.0509165	0.0509165	0	0.0254582	0	0	0	0	0	0	0	0	0	0	0.0254582	0	0.0254582	0	0	0	0	0	0	0	0
Otu1230	0	0	0	0	0.0254582	0	0.0254582	0	0	0	0	0	0	0	0	0	0	0	0	0	0	0	0	0	0	0	0	0	0	0	0	0	0	0	0	0	0	0	0	0	0	0	0	0	0	0	0	0	0
Otu1231	0	0.0254582	0	0	0.0254582	0	0.0254582	0	0	0	0	0	0	0	0	0	0	0	0	0	0	0	0	0	0	0	0	0	0.0254582	0	0	0	0	0	0	0	0	0	0	0	0	0	0	0	0	0	0	0	0
Otu1232	0	0	0	0	0	0	0	0	0	0	0	0	0	0	0.101833	0.0254582	0.0254582	0.0254582	0	0.0254582	0.101833	0	0	0	0	0	0	0	0	0	0	0	0	0	0	0	0	0	0	0	0	0	0	0	0	0	0	0	0
Otu1233	0	0	0	0	0	0	0	0	0	0	0	0	0	0	0	0	0	0	0	0	0	0.0254582	0	0.0254582	0	0	0	0	0	0.0254582	0	0	0	0	0	0	0	0	0	0	0	0	0	0	0	0	0	0	0
Otu1234	0	0	0	0	0	0	0	0	0.0254582	0.0763747	0.0254582	0	0.0509165	0	0	0	0	0	0	0	0	0	0	0	0	0	0	0	0	0	0	0	0	0	0	0	0	0	0	0	0	0	0	0	0	0	0	0	0
Otu1235	0	0	0	0	0	0	0	0	0	0	0	0	0	0	0	0	0	0	0	0	0	0	0	0	0	0	0	0	0	0	0	0	0	0	0	0	0	0	0	0	0	0	0	0	0	0	0	0	0
Otu1236	0.0763747	0.0254582	0.0254582	0.0509165	0	0.0763747	0.0509165	0	0	0	0	0	0	0	0	0	0	0	0	0	0	0	0	0	0	0	0	0	0	0	0	0	0	0	0	0	0	0	0	0	0	0	0	0	0	0	0	0	0
Otu1237	0	0	0	0	0	0	0	0	0	0.0254582	0	0	0.0254582	0	0	0	0	0	0	0	0	0	0	0	0	0	0	0	0	0	0	0	0	0	0	0	0.0254582	0	0	0.0254582	0	0	0	0	0	0	0	0	0
Otu1238	0	0	0	0	0	0	0	0	0	0	0	0	0	0	0	0	0	0	0	0	0	0	0	0	0	0	0	0	0	0	0	0	0	0	0	0	0	0	0	0	0	0	0	0	0	0	0	0	0
Otu1239	0	0	0	0	0	0	0	0	0	0	0	0	0	0	0	0	0	0	0	0.0509165	0	0.0254582	0	0	0	0.0254582	0	0	0	0	0	0	0	0	0	0	0	0	0	0	0	0	0	0	0	0	0.0254582	0	0
Otu1240	0	0	0	0	0	0	0	0	0	0	0	0	0	0	0	0	0	0.0254582	0	0	0	0	0	0	0	0	0	0	0	0	0	0	0	0	0	0	0	0	0	0	0	0.0254582	0	0	0	0	0	0	0
Otu1241	0	0.0254582	0	0	0	0	0	0	0	0	0	0	0	0	0	0	0	0	0	0	0	0.0254582	0	0	0.0763747	0	0	0.0254582	0	0	0	0	0	0	0	0	0	0	0	0	0	0	0	0	0	0	0	0	0
Otu1242	0	0	0	0	0	0	0	0	0	0	0	0	0	0	0	0	0	0	0	0	0	0	0	0	0	0	0	0	0	0	0	0	0	0	0	0	0	0	0	0	0	0	0	0	0	0	0.0254582	0	0
Otu1243	0	0	0	0	0	0	0	0	0	0	0	0	0	0	0	0	0	0	0	0	0	0	0	0	0	0	0	0	0	0	0	0	0	0	0	0	0	0	0	0	0	0	0	0	0	0	0	0	0
Otu1244	0	0	0	0	0	0	0	0	0	0	0	0	0	0	0	0	0	0	0	0	0	0	0	0	0	0	0	0	0	0	0	0	0	0	0	0	0	0	0	0	0	0	0	0	0	0	0	0	0
Otu1245	0	0	0	0	0	0	0	0	0	0	0	0	0	0	0	0	0	0	0	0	0	0	0	0	0	0	0	0	0	0	0	0	0	0	0	0.0254582	0.127291	0	0	0	0.0254582	0.0254582	0	0	0	0	0	0	0
Otu1246	0	0	0	0	0	0	0	0	0	0	0	0	0	0	0	0	0	0	0	0	0	0	0	0	0	0	0	0	0	0.0254582	0	0	0	0.0254582	0.0254582	0	0	0	0	0	0	0	0	0	0	0	0	0	0
Otu1247	0	0	0	0	0	0	0	0	0	0.0254582	0.0254582	0	0	0	0	0	0	0	0	0	0	0	0	0	0.0254582	0	0	0	0	0	0	0	0	0	0	0	0	0	0	0	0	0	0	0	0	0	0.0763747	0	0
Otu1248	0	0	0	0	0	0	0	0.0254582	0	0.0254582	0	0	0.0254582	0	0	0	0	0	0	0	0	0	0	0	0	0.0254582	0.0254582	0	0	0.0254582	0.0509165	0	0	0	0	0	0	0	0	0	0	0	0	0	0	0	0	0	0
Otu1249	0	0	0	0	0	0	0	0	0	0	0	0	0	0	0	0	0	0	0	0	0	0.101833	0	0.0254582	0.0509165	0	0.0763747	0.0509165	0	0	0	0	0	0	0	0	0	0	0	0	0	0	0	0	0	0	0	0	0
Otu1250	0	0	0	0	0	0	0	0	0	0	0	0	0	0	0	0	0	0	0	0	0	0	0	0	0	0	0	0	0	0	0	0	0	0	0	0	0	0	0	0	0	0	0	0	0	0	0	0	0
Otu1251	0	0	0	0.0254582	0	0	0	0	0	0	0	0	0	0	0	0	0	0	0	0	0	0	0	0	0	0	0	0	0	0	0	0	0	0	0	0	0	0	0	0	0	0	0	0	0	0	0	0	0
Otu1252	0	0	0	0	0	0	0	0	0	0	0	0.0254582	0	0	0	0	0	0	0	0	0	0	0	0	0	0	0	0	0	0	0	0	0	0	0	0	0	0	0	0	0	0	0	0	0	0	0	0	0
Otu1253	0	0	0	0	0	0	0	0.0254582	0	0	0	0	0	0	0	0	0	0	0	0	0	0	0	0	0	0	0	0	0	0	0	0.0254582	0	0	0.0509165	0	0	0	0	0	0	0	0	0	0	0	0	0	0
Otu1254	0	0	0	0	0	0	0	0	0	0	0	0	0	0	0	0	0	0	0	0	0	0	0	0	0	0	0.0763747	0.0254582	0	0	0	0	0	0	0	0	0	0	0	0	0	0	0	0	0	0	0	0	0
Otu1255	0	0	0	0	0	0	0	0	0	0	0	0	0	0	0	0	0	0	0	0	0	0	0	0	0	0	0	0	0	0	0	0	0	0	0	0	0	0	0	0	0	0	0	0	0	0	0	0	0
Otu1256	0	0	0	0	0	0	0	0	0	0	0	0	0	0	0	0	0	0	0	0	0	0.0254582	0	0.0509165	0.0254582	0.0254582	0	0.0509165	0	0	0	0	0	0	0	0.0254582	0	0	0.0254582	0	0	0	0	0	0	0	0	0	0
Otu1257	0	0	0.0254582	0	0	0	0	0	0	0	0	0	0	0	0.0254582	0	0.0509165	0	0	0.0254582	0	0	0	0	0.0254582	0	0	0	0	0	0	0	0	0	0	0	0	0	0	0	0	0	0	0	0	0	0	0	0
Otu1258	0	0	0.0254582	0	0	0	0.0254582	0.0254582	0	0	0	0	0	0	0	0	0	0	0	0	0	0	0	0.0509165	0	0	0	0	0	0.0254582	0	0	0	0	0	0	0	0	0.0254582	0	0	0.0254582	0	0	0	0	0	0	0
Otu1259	0	0	0	0	0	0	0	0	0.0509165	0	0	0	0.0254582	0	0	0	0	0	0	0	0	0.0509165	0	0	0	0	0	0	0	0	0	0	0	0	0	0	0	0	0	0	0	0	0	0	0	0	0.0254582	0	0
Otu1260	0	0	0	0	0	0	0	0	0	0	0	0	0	0	0	0	0	0	0	0	0	0	0	0	0	0	0	0	0	0	0	0	0	0	0.0254582	0	0	0	0	0	0	0	0	0	0	0	0	0	0
Otu1261	0	0	0	0	0	0	0	0	0	0	0	0	0	0	0	0	0	0	0	0	0	0	0	0	0	0	0	0	0	0	0	0	0	0	0	0	0	0	0	0	0	0	0	0	0	0	0	0	0
Otu1262	0	0	0	0	0	0	0	0.0254582	0.0254582	0.0254582	0	0	0	0.0763747	0	0	0	0	0	0	0	0	0	0	0	0	0	0	0	0	0	0	0	0	0	0.0254582	0	0	0	0	0	0	0	0	0	0	0	0	0
Otu1263	0	0	0	0	0	0	0	0	0	0	0	0	0	0	0	0.101833	0	0	0.0254582	0.152749	0.0254582	0	0	0	0	0	0	0	0	0	0	0	0	0	0	0	0	0	0	0	0	0	0	0	0	0	0	0	0
Otu1264	0	0	0	0	0	0	0	0	0	0	0	0	0	0	0	0	0	0	0	0	0	0	0	0	0	0	0	0	0	0	0	0	0	0	0	0.0509165	0.0254582	0	0.0254582	0	0	0.127291	0	0	0	0	0	0	0
Otu1265	0	0	0	0	0	0	0	0	0	0	0	0.0254582	0.0254582	0	0	0	0	0	0	0	0	0	0	0	0	0	0	0.0509165	0	0	0	0	0	0.0254582	0	0	0	0	0	0	0	0	0	0	0	0	0	0	0
Otu1266	0	0	0	0	0	0	0	0	0	0	0	0	0	0	0	0	0	0	0	0	0	0	0	0	0	0	0	0	0	0	0	0	0.0254582	0	0	0	0	0	0	0	0	0	0	0	0	0	0	0	0
Otu1267	0	0	0	0	0	0	0	0	0	0	0	0	0	0	0	0	0	0	0	0	0	0	0	0	0	0	0	0	0	0	0	0	0	0	0	0	0	0	0	0	0	0	0	0	0	0	0	0	0
Otu1268	0	0	0	0	0	0	0	0	0	0	0	0	0	0	0	0	0	0	0	0	0	0	0.0254582	0	0	0	0	0	0	0	0	0	0.0254582	0	0	0	0	0	0	0	0	0	0	0	0	0	0	0	0
Otu1269	0	0	0	0	0	0	0.0254582	0	0	0	0	0	0	0	0	0	0	0	0	0	0	0	0	0	0	0	0	0	0	0	0	0	0	0.0509165	0.0254582	0	0	0	0	0	0	0	0	0	0	0	0	0	0
Otu1270	0.0254582	0.0509165	0	0	0	0	0.0254582	0	0	0	0	0	0	0	0	0	0	0	0	0	0	0	0	0	0	0	0	0	0	0	0	0	0	0	0	0	0	0	0	0	0.0254582	0	0	0	0	0	0	0	0
Otu1271	0	0	0	0	0	0	0	0	0	0	0	0	0	0	0	0	0	0	0	0	0	0	0.0254582	0	0	0	0	0	0.0254582	0	0	0	0	0	0.0254582	0	0	0	0	0	0	0	0	0	0	0	0	0.0254582	0
Otu1272	0	0	0	0	0	0	0	0	0	0	0	0	0	0	0	0	0	0	0	0	0	0	0	0	0	0	0	0	0	0.0509165	0.152749	0	0	0.0254582	0.0509165	0	0	0	0	0	0	0	0	0	0	0	0	0	0
Otu1273	0.0254582	0	0	0	0	0	0	0	0	0	0	0	0	0	0	0	0	0	0	0	0	0	0	0	0	0	0	0	0	0	0	0	0	0	0	0	0	0	0	0	0	0	0	0	0	0	0	0	0
Otu1274	0	0	0	0	0	0	0	0	0	0	0	0	0	0	0	0	0	0	0	0	0	0	0	0	0	0	0	0	0	0	0.0254582	0	0	0	0	0	0	0	0	0	0	0	0	0	0	0	0	0	0
Otu1275	0	0	0	0	0	0	0	0	0	0	0	0	0	0	0	0	0	0	0	0	0	0	0	0	0	0	0	0	0	0	0	0	0	0	0	0	0	0	0	0	0	0	0.0254582	0	0	0	0	0	0
Otu1276	0	0	0	0	0	0	0	0	0	0	0.0254582	0	0	0	0	0	0	0	0	0	0	0	0	0	0	0	0	0	0	0	0	0	0	0	0	0	0	0	0	0	0	0	0	0	0	0	0	0	0
Otu1277	0	0	0	0	0	0	0	0	0	0	0	0	0	0	0.0254582	0.0763747	0.0254582	0	0.101833	0	0.0509165	0	0	0	0	0	0	0	0	0	0	0	0	0	0	0	0	0	0	0	0	0	0	0	0	0	0	0	0
Otu1278	0	0	0	0	0	0	0	0	0.0254582	0	0	0	0	0	0	0	0	0	0	0	0	0	0	0	0.0254582	0.0254582	0	0	0	0	0	0.0254582	0	0.0254582	0.0509165	0	0	0	0	0	0	0	0	0	0	0	0	0	0
Otu1279	0	0	0	0	0.0254582	0	0	0	0	0	0.0254582	0	0	0	0	0	0	0	0	0	0.0254582	0	0	0	0	0	0	0	0	0	0	0	0	0	0	0	0	0	0	0	0	0	0	0	0	0	0	0	0
Otu1280	0	0	0	0	0	0	0	0	0	0	0	0	0	0	0	0	0	0	0	0	0	0.0254582	0	0	0	0	0	0	0	0	0	0	0	0	0	0	0	0	0	0	0	0	0	0	0	0	0	0	0
Otu1281	0	0	0	0	0	0	0	0	0	0	0	0	0	0	0	0	0	0	0	0	0	0	0	0	0	0	0	0	0	0	0	0	0	0	0	0	0	0	0	0	0	0	0	0	0	0	0	0	0
Otu1282	0	0	0.0254582	0	0	0	0	0	0	0	0	0	0	0	0	0	0	0	0	0	0	0	0	0	0	0	0	0	0	0	0	0	0	0	0	0	0	0	0	0	0	0	0	0	0	0	0	0	0
Otu1283	0	0	0	0	0	0	0	0	0	0	0	0	0	0	0	0	0	0	0	0	0	0.0763747	0.0763747	0	0	0	0.0509165	0	0	0	0	0	0.0254582	0	0	0	0	0	0	0	0	0	0	0	0	0	0	0	0
Otu1284	0	0	0	0	0	0	0	0	0	0	0	0	0	0	0	0	0	0	0	0	0.0254582	0	0	0	0	0	0	0	0	0	0	0	0	0	0	0	0	0	0	0	0	0	0	0	0	0.0254582	0	0	0
Otu1285	0	0	0	0	0.0763747	0.0254582	0	0	0	0	0	0	0	0	0	0	0	0	0	0	0	0	0	0	0	0	0	0	0	0	0	0	0	0	0	0	0	0	0	0	0	0	0	0	0	0	0	0	0
Otu1286	0	0	0	0	0	0	0	0	0	0.0763747	0.0254582	0.0254582	0	0.0509165	0	0	0	0	0	0	0	0	0	0	0	0	0	0	0	0.0254582	0	0	0	0	0	0	0	0	0	0	0	0	0	0	0	0	0	0	0
Otu1287	0	0	0	0	0	0	0	0	0	0	0	0	0	0	0	0.0254582	0.0509165	0.152749	0.0254582	0	0.0254582	0	0	0	0	0	0	0	0	0	0	0	0	0	0	0	0	0	0	0	0	0	0	0	0	0	0	0	0
Otu1288	0.101833	0.101833	0.0254582	0	0.0254582	0.0254582	0	0	0	0	0	0	0	0	0	0	0	0	0	0	0	0	0	0	0	0	0	0	0	0	0	0	0	0	0	0	0	0	0	0	0	0	0	0	0	0	0	0	0
Otu1289	0	0	0	0	0	0	0	0	0.0254582	0	0	0	0	0.0509165	0	0	0	0	0	0	0	0	0	0	0	0	0	0	0	0	0	0	0	0	0	0	0	0	0	0	0	0	0	0	0	0	0	0	0
Otu1290	0	0	0	0	0	0	0	0	0	0	0	0	0	0	0	0	0	0	0	0	0	0	0	0	0	0	0	0	0	0	0	0	0	0	0	0	0	0	0	0	0	0	0	0	0	0	0	0	0
Otu1291	0	0	0.0254582	0.0254582	0	0	0	0	0	0.0254582	0.0254582	0	0	0	0	0	0	0	0	0	0	0	0	0	0	0	0	0	0	0	0	0	0	0	0	0	0	0	0	0	0	0	0	0	0	0	0	0	0
Otu1292	0	0	0	0	0	0	0	0	0	0	0	0	0	0	0	0.0254582	0	0	0	0	0	0	0	0	0.0254582	0.0254582	0	0.0254582	0	0	0	0	0	0	0	0	0	0	0	0	0	0	0	0	0	0	0	0	0
Otu1293	0.0254582	0	0	0	0	0	0	0	0	0	0	0	0	0	0.0254582	0	0.0254582	0	0	0	0	0	0	0	0	0	0.0254582	0	0	0.0254582	0	0	0	0	0	0	0	0	0	0	0	0	0.0254582	0	0	0	0	0	0
Otu1294	0	0	0	0	0	0	0.0254582	0	0	0	0	0	0	0	0	0	0	0	0	0	0	0	0	0	0	0	0	0	0	0	0	0	0	0	0	0.0509165	0.0509165	0	0.0509165	0	0.0254582	0.0254582	0	0	0	0	0	0	0
Otu1295	0	0	0	0	0	0	0	0	0	0.0254582	0	0	0	0	0	0	0	0	0	0	0.0254582	0	0	0	0	0	0	0	0	0	0	0	0	0	0	0	0	0	0	0	0	0.0254582	0	0	0	0	0	0	0
Otu1296	0	0	0	0	0	0.0254582	0	0	0	0	0	0	0	0	0	0	0	0	0	0	0	0	0	0	0	0	0	0	0	0	0	0	0	0	0	0.0509165	0.0254582	0.0254582	0.0254582	0.0254582	0.0509165	0	0	0	0	0	0	0	0
Otu1297	0.0254582	0	0.0254582	0	0	0	0.0254582	0	0	0	0	0	0	0	0	0	0	0	0	0	0.0254582	0.0254582	0	0	0	0.0254582	0	0	0	0	0	0	0	0	0	0	0	0	0	0	0	0.0509165	0	0	0	0	0	0	0
Otu1298	0	0	0	0	0	0	0	0	0	0	0	0	0	0	0	0	0	0	0	0	0	0	0	0	0	0	0	0	0	0	0	0.0509165	0.0509165	0.0254582	0	0	0	0	0	0	0	0	0	0	0	0	0	0	0
Otu1299	0	0	0	0	0	0	0	0	0	0	0	0	0	0	0	0	0	0	0	0	0	0	0	0	0	0	0	0	0	0	0	0	0	0	0	0	0	0	0	0	0	0	0	0	0	0	0	0	0
Otu1300	0	0	0	0.0254582	0.127291	0.0763747	0.0509165	0	0	0	0	0	0	0	0	0	0	0	0	0	0	0	0	0	0	0	0	0	0	0	0	0	0	0	0	0	0	0	0	0	0	0	0	0	0	0	0	0	0
Otu1301	0	0	0	0	0	0	0	0	0	0	0	0.0254582	0.0254582	0	0	0	0	0	0	0	0	0	0	0	0	0	0	0	0	0.0254582	0	0	0.0254582	0	0	0	0	0	0	0	0	0	0	0	0	0	0	0	0
Otu1302	0	0	0	0	0	0	0	0	0	0	0	0	0	0	0	0	0	0	0	0	0	0	0	0	0	0	0	0	0	0	0	0	0	0	0	0	0	0	0	0	0	0	0	0	0	0	0	0	0
Otu1303	0	0.0254582	0	0	0.0254582	0	0.0509165	0	0	0.0509165	0	0	0	0	0	0	0	0	0	0	0	0	0	0	0	0	0	0	0	0	0	0	0	0	0	0	0	0	0	0	0	0	0	0	0	0	0	0	0
Otu1304	0	0	0	0	0	0	0	0	0	0	0	0	0	0	0	0	0.0254582	0	0	0	0	0	0	0	0	0	0	0	0	0	0	0	0	0	0	0	0	0	0	0	0	0	0	0	0	0	0	0	0
Otu1305	0	0	0	0	0	0	0	0	0	0	0	0	0	0	0	0	0	0	0	0	0	0	0	0	0	0	0	0	0.0509165	0	0	0	0	0.0254582	0.0254582	0	0	0	0	0	0	0	0	0	0	0	0	0	0
Otu1306	0	0	0	0	0.0254582	0	0	0	0	0	0	0	0	0	0	0	0	0	0	0	0	0	0	0	0	0	0	0	0	0	0	0	0.0254582	0.0254582	0	0	0	0	0	0.0254582	0	0	0	0	0	0	0	0	0
Otu1307	0	0	0	0	0	0	0	0	0	0	0	0	0	0	0	0	0	0	0	0	0	0	0	0	0	0	0	0	0	0	0	0	0.0254582	0	0	0	0	0	0	0	0	0	0	0	0	0	0	0	0
Otu1308	0	0	0	0	0	0	0.0509165	0.0254582	0	0	0	0	0	0.0509165	0	0	0	0	0	0	0	0	0	0	0	0	0	0	0	0	0	0	0	0	0	0	0	0	0	0	0	0	0	0	0	0	0	0	0
Otu1309	0	0	0	0	0	0	0	0	0	0	0	0	0	0.0254582	0	0	0	0	0	0	0	0	0	0	0	0	0	0	0	0	0	0	0	0	0	0	0	0	0	0	0	0	0	0	0	0	0	0	0
Otu1310	0	0	0	0	0.0254582	0	0	0	0	0	0.0254582	0	0	0	0	0	0	0	0	0	0	0	0	0	0	0	0	0	0	0	0.0254582	0	0	0.0254582	0	0	0	0	0	0	0	0	0	0	0	0	0	0	0
Otu1311	0	0	0	0	0	0	0	0	0	0	0	0	0	0	0	0	0	0	0	0	0	0	0	0	0	0	0	0	0	0	0	0	0	0	0	0	0	0	0	0	0	0	0	0	0	0	0	0	0
Otu1312	0	0	0	0	0	0	0	0	0	0	0	0	0	0	0	0	0	0	0	0	0	0	0	0	0	0	0	0	0	0	0	0	0	0	0	0	0	0	0	0	0	0	0	0	0	0	0	0	0
Otu1313	0	0	0	0	0	0	0	0	0	0	0	0	0	0	0	0	0	0	0	0	0	0.0254582	0.0509165	0	0.127291	0.0254582	0	0.0509165	0	0	0	0	0	0	0	0	0	0	0	0	0	0	0	0	0	0	0	0	0
Otu1314	0	0	0	0	0	0	0	0	0	0	0	0	0	0	0.0254582	0.0509165	0.0254582	0	0.0763747	0.101833	0	0	0	0	0	0	0	0	0	0	0	0	0	0	0	0	0	0	0	0	0	0	0	0	0	0	0	0	0
Otu1315	0	0	0	0	0	0	0	0	0	0	0	0	0	0	0	0	0	0	0	0	0	0	0	0	0	0	0	0.0254582	0	0	0	0	0	0	0	0	0	0	0	0	0	0	0	0	0	0	0	0	0
Otu1316	0.0254582	0	0.0254582	0.0254582	0	0	0	0	0	0	0	0.0254582	0	0	0	0	0	0	0	0	0	0	0	0	0	0	0	0	0	0	0	0	0	0	0	0	0	0	0	0	0.0254582	0	0	0	0	0	0	0	0
Otu1317	0	0	0	0	0	0	0	0	0	0	0	0	0.0254582	0	0	0	0	0	0	0	0	0	0.0254582	0	0	0	0	0	0.0254582	0	0	0	0.0509165	0	0	0	0	0	0	0	0	0	0	0	0	0	0	0	0
Otu1318	0	0	0	0	0	0	0	0	0	0.0254582	0	0.0254582	0	0	0	0	0	0	0	0	0	0	0	0	0	0	0	0	0	0	0	0	0	0.0254582	0	0	0	0	0	0	0	0.0254582	0	0	0	0	0	0	0
Otu1319	0	0.0254582	0	0.0254582	0	0	0.127291	0	0	0	0	0	0	0	0	0	0	0	0	0	0	0	0	0	0	0	0	0	0	0	0	0	0.0254582	0	0	0	0	0	0	0	0	0	0	0	0	0	0	0	0
Otu1320	0	0	0	0	0	0	0	0	0	0	0	0	0	0	0	0	0	0	0	0	0	0	0	0	0	0	0	0	0	0	0	0	0	0	0.0254582	0	0	0	0	0	0	0	0.0254582	0	0	0	0	0	0
Otu1321	0	0	0	0	0	0	0	0	0	0	0	0	0	0	0	0	0	0	0	0	0	0	0	0	0	0	0	0	0.0254582	0	0	0	0	0	0	0	0.0254582	0	0	0	0	0	0	0	0	0	0	0	0
Otu1322	0	0	0	0.0254582	0	0.0763747	0.0254582	0	0	0	0	0	0	0	0	0	0	0	0	0	0	0	0	0	0	0	0	0	0	0	0	0	0	0	0	0	0	0	0	0	0	0	0	0	0	0	0	0	0
Otu1323	0	0	0	0	0	0	0	0	0	0	0	0.0254582	0	0	0	0	0	0	0	0	0	0	0	0	0	0.0254582	0	0	0	0	0	0	0	0	0	0	0	0	0	0.0509165	0	0	0	0	0	0	0	0	0
Otu1324	0	0	0	0	0	0	0	0	0	0	0	0	0	0	0	0	0	0	0	0	0	0	0	0	0	0	0	0	0	0	0	0	0	0	0	0	0	0	0	0	0	0	0	0	0	0	0	0	0
Otu1325	0	0	0	0	0	0	0	0	0	0	0	0	0	0	0	0	0	0	0	0	0	0	0	0	0	0	0	0	0	0	0	0	0	0	0	0	0	0	0	0	0	0	0	0	0	0	0	0	0
Otu1326	0	0	0	0	0	0	0	0	0	0	0	0	0	0	0	0	0	0	0	0	0	0	0	0	0	0	0	0	0	0	0	0	0	0	0	0	0	0	0	0	0	0	0	0	0	0	0.0254582	0.0509165	0.0254582
Otu1327	0	0	0	0	0	0	0	0	0	0	0	0	0	0	0	0	0	0	0	0	0	0	0	0	0	0	0	0	0	0	0	0	0	0	0	0	0	0	0	0	0	0	0	0	0	0	0	0	0
Otu1328	0	0.0254582	0	0.0254582	0.0254582	0	0	0.0254582	0	0	0.0254582	0.0254582	0	0	0	0	0	0	0	0	0	0	0	0	0	0	0	0	0	0	0	0	0.0254582	0	0	0	0	0	0	0	0	0	0	0	0	0	0	0	0
Otu1329	0	0	0	0	0	0.0254582	0	0	0	0	0	0	0	0	0	0	0	0	0	0	0	0	0	0	0	0	0	0	0	0	0	0	0	0	0	0	0	0	0	0.0254582	0	0	0	0	0	0	0	0	0
Otu1330	0	0	0	0	0	0	0	0.0509165	0	0	0	0	0	0.0254582	0	0	0	0	0	0	0	0	0	0	0	0	0	0	0	0	0	0	0	0	0	0	0	0	0.0254582	0	0	0	0	0	0	0	0	0	0
Otu1331	0	0	0	0	0	0	0	0	0	0	0.0254582	0	0	0	0	0	0	0.0254582	0	0	0	0	0	0	0	0	0	0.0254582	0	0	0	0	0	0	0	0	0	0	0	0	0	0	0	0	0	0	0	0	0
Otu1332	0	0	0	0	0	0	0	0	0	0	0	0	0	0	0	0	0	0.0254582	0	0	0	0	0	0	0	0	0	0	0	0	0	0	0	0.0509165	0	0	0	0	0	0	0	0	0	0	0	0	0	0	0
Otu1333	0	0	0	0	0	0	0	0	0	0	0	0	0	0	0	0	0	0	0	0	0	0	0	0	0	0	0	0	0	0	0	0	0	0	0	0	0	0	0	0	0	0	0	0	0	0	0.0254582	0	0
Otu1334	0	0	0	0	0	0	0	0	0.0509165	0	0	0.0254582	0	0.0763747	0	0	0	0	0	0	0	0	0	0	0	0	0	0	0	0	0	0	0.0509165	0	0	0	0	0	0	0	0	0	0	0	0	0	0	0	0.0254582
Otu1335	0	0	0	0	0	0	0	0	0	0	0	0	0	0	0	0	0	0	0	0	0	0	0	0	0	0	0	0	0	0	0	0	0	0	0	0	0	0	0	0	0	0	0	0	0	0	0	0	0
Otu1336	0	0	0	0	0	0	0	0	0	0	0	0	0	0	0	0	0	0	0	0	0	0	0	0	0	0	0	0	0	0.0254582	0	0	0.0254582	0	0	0	0	0	0	0	0	0	0	0	0	0	0	0	0
Otu1337	0	0	0	0	0	0	0	0	0	0	0	0	0	0	0	0	0	0	0	0	0	0	0	0	0	0	0	0	0	0	0	0.0254582	0.0509165	0	0	0	0	0	0	0	0	0	0	0	0	0	0	0	0
Otu1338	0	0	0	0	0	0	0	0	0	0	0	0	0	0	0	0.0254582	0	0	0	0.0254582	0	0	0.0254582	0	0	0	0	0	0.0509165	0	0	0	0	0	0	0	0	0	0	0	0	0	0	0	0	0	0	0	0
Otu1339	0	0	0	0	0	0	0	0	0	0	0	0	0	0	0	0	0	0	0	0	0	0	0	0	0	0	0	0	0	0	0	0	0	0	0	0	0	0	0	0	0	0	0	0	0	0	0	0	0
Otu1340	0	0	0	0	0	0	0	0	0	0	0	0	0	0	0	0	0	0	0	0	0	0	0	0	0	0.0254582	0	0	0	0	0	0	0	0	0	0	0	0	0	0	0	0	0	0	0	0	0	0	0
Otu1341	0	0	0	0	0	0	0	0	0	0	0	0	0	0	0	0	0	0	0	0	0	0	0	0	0	0	0	0	0	0	0	0	0	0	0	0	0	0	0.0254582	0	0	0	0	0	0	0	0	0	0
Otu1342	0	0	0	0	0	0	0	0	0	0	0	0	0	0	0	0	0	0	0	0	0	0	0	0	0	0	0	0	0	0	0	0	0	0	0	0	0	0	0	0	0	0	0	0	0	0	0	0	0
Otu1343	0	0	0	0	0	0	0	0	0	0	0	0	0	0	0	0	0	0	0	0	0	0	0	0	0	0	0	0	0	0	0	0	0	0	0	0.0509165	0	0	0	0.0254582	0	0	0	0	0	0	0	0	0
Otu1344	0	0	0	0	0	0	0	0	0	0	0	0	0	0	0	0.0254582	0	0	0	0.0254582	0	0	0	0	0	0	0	0	0	0	0	0	0	0	0	0	0	0	0	0	0	0	0	0	0	0	0	0	0
Otu1345	0	0	0	0	0	0	0	0	0	0	0	0	0	0	0	0	0	0	0	0	0	0	0	0	0	0	0	0	0	0.0509165	0.0763747	0.0254582	0.0254582	0.0509165	0.0254582	0	0	0	0	0	0	0	0	0	0	0	0	0	0
Otu1346	0	0	0	0	0	0	0	0	0	0	0	0	0	0	0	0	0	0	0	0	0	0	0	0	0	0	0	0	0	0	0	0	0	0	0	0	0	0	0	0	0	0	0	0	0	0	0	0	0
Otu1347	0	0	0	0.0254582	0	0	0	0	0	0	0	0	0	0	0	0	0	0	0	0	0	0	0	0	0	0	0	0	0	0	0	0	0	0	0	0	0	0	0	0	0	0	0	0	0	0	0	0	0
Otu1348	0	0.0254582	0	0	0	0	0	0	0	0	0	0	0	0	0	0	0	0	0	0	0	0	0	0	0	0	0	0	0	0	0	0	0.0254582	0	0	0	0	0	0	0	0	0	0	0	0	0	0	0	0
Otu1349	0	0	0	0	0	0	0	0	0	0.0509165	0.0254582	0	0	0	0	0	0	0	0	0	0	0	0	0	0	0	0	0	0	0	0	0	0	0	0	0	0	0	0	0	0	0	0	0	0	0	0	0	0
Otu1350	0	0	0	0	0	0	0	0	0	0	0	0	0	0	0	0	0	0	0	0	0	0	0	0	0	0	0	0	0	0	0	0	0	0	0	0	0	0	0	0	0	0	0	0	0	0	0	0	0
Otu1351	0.0254582	0	0	0	0.0254582	0	0.0254582	0	0	0	0	0	0	0	0	0	0	0	0	0	0	0	0	0	0	0	0	0	0	0	0	0	0	0	0	0	0	0	0	0	0	0	0	0	0	0	0	0	0
Otu1352	0	0	0	0	0	0	0	0	0	0	0	0	0	0	0	0	0	0	0	0	0	0	0	0	0	0	0	0	0	0	0	0	0	0	0	0	0	0	0	0	0	0.0254582	0	0	0	0	0	0	0
Otu1353	0	0	0	0	0	0	0	0	0	0	0	0	0	0	0	0	0	0	0	0	0	0	0	0	0	0	0	0	0	0	0	0	0	0	0	0	0	0	0	0	0	0	0	0	0	0	0	0	0
Otu1354	0	0	0	0	0	0	0	0	0	0	0	0	0	0	0	0	0	0	0	0	0.0254582	0	0	0	0	0	0	0	0	0	0	0	0	0	0	0	0	0	0	0	0	0	0	0	0	0	0	0	0
Otu1355	0	0	0	0	0	0	0	0.0254582	0	0.0254582	0	0	0	0	0	0	0	0	0	0	0	0	0	0	0	0	0	0	0	0	0	0	0	0	0	0	0	0	0	0	0	0	0	0	0	0	0	0	0
Otu1356	0	0	0	0	0	0	0	0	0	0	0	0	0	0	0.0763747	0	0.0509165	0.0254582	0.0254582	0.0254582	0.0509165	0	0	0	0	0	0	0	0	0	0	0	0	0	0	0	0	0	0	0	0	0	0	0	0	0	0	0	0
Otu1357	0	0	0	0	0	0	0	0	0	0	0	0	0	0	0	0	0	0	0	0	0	0	0	0	0	0	0	0	0	0	0	0	0	0	0	0	0	0	0	0	0	0	0	0	0	0	0	0	0
Otu1358	0	0	0	0	0	0	0	0	0	0	0	0	0	0	0	0	0	0	0	0	0	0	0	0	0	0	0	0	0	0	0	0	0	0	0	0	0	0	0	0	0	0	0	0	0	0	0	0	0
Otu1359	0	0	0	0	0	0	0	0	0	0	0	0	0	0	0	0	0	0	0	0	0	0.0254582	0	0	0	0	0.0254582	0	0	0	0	0	0	0	0	0	0	0	0	0	0	0	0	0	0	0	0	0	0
Otu1360	0.0254582	0	0	0	0.0254582	0	0	0	0	0	0	0	0	0	0	0	0	0	0	0	0	0	0	0	0.0254582	0	0.0254582	0.0254582	0	0	0.0254582	0	0	0	0	0	0	0	0	0	0	0	0	0	0	0	0	0	0
Otu1361	0	0	0	0	0	0	0	0	0	0	0	0	0	0	0	0	0	0	0	0	0	0	0	0	0	0	0	0	0	0	0	0	0	0	0	0	0.0254582	0	0	0	0	0	0	0	0	0	0	0	0
Otu1362	0	0	0	0	0	0	0	0	0	0	0	0	0	0	0	0	0	0	0	0	0	0	0	0	0	0	0	0	0	0	0	0	0	0	0	0	0	0	0	0	0	0	0	0	0	0	0	0	0
Otu1363	0.0254582	0.0254582	0	0.0254582	0	0.0254582	0	0	0	0	0	0	0	0	0	0	0	0	0	0	0	0	0	0	0	0	0	0	0	0	0	0	0	0	0	0	0	0	0	0	0	0	0	0.0254582	0	0.0254582	0.0254582	0.0254582	0
Otu1364	0	0	0	0	0	0	0	0	0	0	0	0	0	0	0	0	0	0	0	0	0	0	0	0	0	0	0.0254582	0	0	0	0	0	0.0254582	0	0	0	0	0	0	0	0	0	0	0	0	0	0	0	0.0254582
Otu1365	0	0	0	0	0	0	0	0	0	0	0	0	0	0	0	0	0	0.0254582	0	0	0	0	0	0	0	0	0	0	0	0	0	0	0	0	0	0	0	0	0	0	0	0	0	0	0	0	0.0254582	0.0254582	0.101833
Otu1366	0	0	0	0	0	0	0	0	0.0254582	0	0	0	0	0	0	0	0	0	0	0	0	0	0	0	0	0	0	0	0	0	0.0254582	0	0	0.0254582	0	0	0	0	0	0	0	0	0	0	0	0	0	0	0
Otu1367	0	0	0	0	0	0.0254582	0	0	0	0	0	0	0	0	0	0	0.0254582	0	0	0	0.0254582	0.0254582	0	0	0.0254582	0	0.0254582	0	0	0	0	0	0	0	0	0	0	0	0	0	0	0	0	0	0	0	0	0	0
Otu1368	0	0	0	0	0	0	0	0	0	0	0	0	0	0	0	0	0	0	0	0	0	0	0	0	0	0	0	0	0	0	0	0	0	0	0	0	0	0	0	0	0	0	0	0	0	0	0	0	0
Otu1369	0	0	0	0	0	0	0	0	0	0	0	0	0	0	0.0763747	0.0509165	0.0254582	0.0763747	0	0.0254582	0	0	0	0	0	0	0	0	0	0	0	0	0	0	0	0	0	0	0	0	0	0	0	0	0	0	0	0	0
Otu1370	0	0	0	0	0	0	0	0	0	0	0	0	0	0	0	0	0	0	0	0	0	0	0	0	0	0	0	0	0	0	0	0	0	0	0	0	0	0	0	0	0	0	0	0	0	0	0	0	0
Otu1371	0	0	0	0	0	0	0	0	0	0	0	0	0	0	0	0	0	0	0	0	0	0	0	0	0	0	0	0	0	0	0	0	0	0	0	0	0	0	0	0	0	0	0	0	0	0	0	0	0
Otu1372	0	0	0	0	0	0	0	0	0	0	0	0	0	0	0	0	0	0	0	0	0	0	0	0	0	0	0	0	0	0	0	0	0	0	0	0	0	0	0	0	0	0	0	0	0	0	0	0	0
Otu1373	0	0	0	0	0	0	0	0	0	0	0	0	0	0	0	0	0	0	0	0	0	0	0	0	0	0	0	0	0	0	0	0	0	0	0	0	0	0	0	0	0	0	0	0	0	0	0	0	0
Otu1374	0.0254582	0	0	0	0	0	0	0	0	0	0	0	0.0254582	0	0	0	0	0	0	0	0	0	0	0	0	0	0	0	0	0	0	0	0	0	0	0	0	0	0	0	0	0	0	0	0	0	0	0	0
Otu1375	0	0	0	0	0	0	0	0	0	0	0	0	0	0	0	0.0254582	0	0	0	0	0	0	0	0	0	0	0	0	0	0	0	0	0	0	0	0	0	0	0	0	0	0	0	0	0	0	0	0	0
Otu1376	0.0509165	0	0	0.0763747	0.0254582	0.0254582	0.0763747	0	0	0	0	0	0	0	0	0	0	0	0	0	0	0	0	0	0	0	0	0	0	0	0	0	0	0	0	0	0	0	0	0	0	0	0	0	0	0	0	0	0
Otu1377	0	0	0	0	0	0	0	0	0	0	0	0	0	0	0.0509165	0	0.0763747	0.127291	0	0	0	0	0	0	0	0	0	0	0	0	0	0	0	0	0	0	0	0	0	0	0	0	0	0	0	0	0	0	0
Otu1378	0	0	0	0	0	0	0	0	0	0	0	0	0	0	0.0254582	0.0254582	0.0254582	0.0254582	0.0254582	0	0.127291	0	0	0	0	0	0	0	0	0	0	0	0	0	0	0	0	0	0	0	0	0	0	0	0	0	0	0	0
Otu1379	0	0	0	0	0	0	0	0	0	0	0	0	0	0	0	0.0254582	0	0	0	0	0	0	0	0	0	0	0	0.0254582	0	0	0	0	0	0	0	0	0.0254582	0	0	0	0	0	0	0	0	0	0	0	0
Otu1380	0	0	0	0	0	0	0	0	0	0	0	0	0	0	0.0254582	0	0	0	0.0254582	0	0	0	0	0	0	0	0	0	0	0	0	0	0	0	0	0	0	0	0	0	0	0	0	0	0	0	0	0	0
Otu1381	0	0	0	0	0	0	0	0	0	0	0	0	0	0	0	0	0	0	0	0	0	0	0	0	0	0	0	0	0	0	0	0	0	0	0	0.0254582	0	0	0	0	0	0	0	0	0	0	0	0	0
Otu1382	0	0	0	0	0	0	0	0	0	0	0	0	0	0.0254582	0	0	0	0	0	0	0	0	0	0	0	0	0	0	0	0	0	0	0	0	0	0	0	0	0	0	0	0	0	0	0	0	0	0	0
Otu1383	0	0.101833	0	0.0254582	0	0.0254582	0.101833	0	0	0	0	0	0	0	0	0	0	0	0	0	0	0	0	0	0	0	0	0	0	0	0	0	0	0	0	0	0	0	0	0	0	0	0	0	0	0	0	0	0
Otu1384	0	0	0	0	0	0	0	0	0	0	0	0	0	0.0254582	0	0	0	0	0	0	0	0	0	0	0.0254582	0	0	0	0	0	0	0	0	0	0.0254582	0	0	0	0	0	0	0	0	0	0	0	0	0	0
Otu1385	0	0	0	0	0	0	0	0	0	0	0	0	0	0	0	0	0	0	0	0	0	0	0	0	0	0	0	0	0	0	0	0	0	0	0	0	0	0	0	0	0	0	0	0	0	0	0	0.101833	0.0509165
Otu1386	0	0.0254582	0.0509165	0.0763747	0	0.0254582	0.0763747	0	0	0	0	0	0	0	0	0	0	0	0	0	0	0	0	0	0	0	0	0	0	0	0	0	0	0	0	0	0	0	0	0	0	0	0	0	0	0	0	0	0
Otu1387	0	0	0	0	0	0	0	0	0	0	0	0	0	0	0	0	0	0	0	0.0254582	0.0254582	0	0.0254582	0	0	0	0.0254582	0.0254582	0	0	0	0	0	0	0	0	0	0	0	0	0	0	0	0	0	0	0	0	0
Otu1388	0	0	0	0	0	0	0.0254582	0.0254582	0	0.0254582	0	0.0509165	0.0254582	0	0.0254582	0	0	0	0	0	0	0	0	0.0254582	0	0	0	0	0	0	0	0	0	0	0	0	0	0	0	0	0.0254582	0	0	0	0	0	0	0	0
Otu1389	0	0	0	0	0	0	0	0	0.0254582	0	0	0	0.0509165	0	0	0	0	0	0	0	0	0	0	0	0	0	0	0	0	0	0	0	0	0	0	0	0	0	0	0	0	0	0	0	0	0	0	0	0
Otu1390	0	0	0	0	0	0	0	0	0	0	0	0	0	0	0	0	0	0	0	0	0	0	0	0	0	0	0	0	0	0	0	0	0	0	0	0	0	0	0	0	0	0	0	0	0	0	0	0	0
Otu1391	0	0	0	0	0	0	0	0	0	0	0	0	0	0	0	0	0	0	0	0	0	0	0	0	0	0	0	0	0	0	0	0	0	0	0	0	0	0	0	0	0	0	0	0	0	0	0	0	0
Otu1392	0	0	0	0	0	0	0	0	0	0	0	0	0	0	0	0	0	0	0	0	0	0	0	0	0	0	0	0	0	0	0	0	0	0	0	0	0	0	0	0	0	0	0	0	0	0	0	0	0
Otu1393	0	0	0	0	0	0	0	0	0	0	0	0	0	0	0.0254582	0	0.0254582	0.0254582	0	0.0509165	0	0	0	0	0	0	0	0	0	0	0	0	0	0	0	0	0	0	0	0	0	0	0	0	0	0	0	0	0
Otu1394	0	0	0	0	0	0	0	0	0	0	0	0	0	0	0	0	0	0	0	0	0	0	0	0	0	0	0	0	0	0	0	0	0	0	0	0	0	0	0	0	0	0	0	0	0	0	0	0	0
Otu1395	0	0	0	0	0	0	0	0	0	0.0254582	0	0	0	0	0	0	0	0	0	0	0.0254582	0	0	0	0	0	0	0	0	0	0.0254582	0	0	0	0.0254582	0	0	0	0	0	0	0	0	0	0	0	0	0	0
Otu1396	0	0	0	0	0	0	0	0	0	0	0	0	0	0	0	0	0	0	0	0	0	0	0	0	0	0	0	0	0	0	0	0	0	0	0	0	0	0	0	0.101833	0.0763747	0.0763747	0	0	0	0	0	0	0
Otu1397	0	0	0	0	0	0	0.0254582	0	0	0	0	0	0	0	0	0	0	0	0	0	0	0	0	0	0	0	0	0	0	0	0	0	0	0	0	0	0	0	0	0	0	0	0	0	0	0	0	0	0
Otu1398	0	0	0	0	0	0	0	0	0	0	0	0	0	0	0	0	0	0	0	0	0	0	0	0	0	0	0	0	0	0	0	0	0	0	0	0	0	0	0	0	0	0	0	0	0	0	0	0	0
Otu1399	0	0	0	0	0	0	0	0	0	0	0	0	0	0	0	0	0	0	0	0	0	0	0	0	0	0	0	0	0	0	0	0	0	0	0	0	0	0	0	0	0	0	0.0763747	0	0	0.0254582	0	0	0
Otu1400	0	0	0	0	0	0	0	0	0	0	0	0	0	0	0.0509165	0	0.0509165	0	0	0	0	0	0	0	0	0	0	0	0	0	0	0	0	0	0	0	0	0	0	0	0	0	0	0	0	0	0	0	0
Otu1401	0	0	0	0	0	0	0	0	0.0254582	0	0.0254582	0.0254582	0.0254582	0	0	0	0	0	0	0	0	0	0	0	0	0	0	0	0	0	0	0	0	0	0	0	0	0	0	0	0	0	0	0	0	0	0	0	0
Otu1402	0	0	0	0	0.0254582	0	0	0	0	0	0	0	0	0.0254582	0	0	0	0	0	0	0	0	0.0254582	0	0	0	0	0	0	0	0	0	0	0	0	0	0	0	0	0	0	0	0	0	0	0	0	0	0
Otu1403	0	0	0	0	0	0	0	0	0	0	0	0	0	0	0	0.0254582	0	0.0509165	0	0.0254582	0	0	0.0254582	0	0	0	0	0	0	0	0	0	0	0	0	0	0	0	0	0	0	0	0	0	0	0	0	0	0
Otu1404	0	0	0	0	0	0	0	0	0	0	0	0.0254582	0	0	0	0.0254582	0	0	0	0	0	0	0	0	0	0	0	0	0	0	0.0254582	0.0254582	0	0	0	0	0	0	0	0	0	0	0	0	0	0	0	0	0
Otu1405	0	0	0	0	0	0	0	0	0.0254582	0.0763747	0	0.0763747	0.0509165	0	0	0	0	0	0	0	0	0	0	0	0	0	0	0	0	0	0	0	0	0	0	0	0	0	0	0	0	0	0	0	0	0	0	0	0
Otu1406	0	0.0763747	0	0	0.127291	0	0	0	0	0	0	0	0	0	0	0	0	0	0	0	0	0	0	0	0	0	0	0	0	0	0	0	0	0	0	0	0	0	0	0	0	0	0	0	0	0	0	0	0
Otu1407	0.0254582	0.203666	0	0	0	0	0	0	0	0	0	0	0	0	0	0	0	0	0	0	0	0	0	0	0	0	0	0	0	0	0	0	0	0	0	0	0	0	0	0	0	0	0	0	0	0	0	0	0
Otu1408	0	0	0	0	0	0	0	0	0	0	0	0	0	0	0	0	0	0	0	0	0	0	0	0	0	0	0	0	0	0	0	0	0	0	0	0	0	0	0	0	0	0	0	0	0	0	0	0	0
Otu1409	0	0	0	0	0	0	0	0	0	0	0	0	0	0	0	0	0	0	0	0	0	0	0	0	0	0	0	0	0	0	0	0	0	0	0	0	0	0	0	0	0	0	0	0	0	0	0.0254582	0	0
Otu1410	0	0	0	0	0	0	0	0	0.0254582	0.0509165	0	0	0	0.0254582	0	0	0	0	0	0	0	0	0	0	0	0	0	0	0	0	0	0	0	0	0	0	0	0	0	0	0	0	0	0	0	0	0	0	0
Otu1411	0	0	0	0	0	0	0	0	0	0	0	0	0	0	0.0254582	0	0	0.0509165	0	0.0254582	0.0254582	0	0	0	0	0	0	0	0	0	0	0	0	0	0	0	0	0	0	0	0	0	0	0.0254582	0	0	0	0	0
Otu1412	0	0	0	0	0	0	0	0	0	0	0	0	0	0	0	0	0	0	0	0	0	0	0	0	0	0	0	0	0	0	0	0	0	0	0	0	0	0	0	0	0	0	0	0	0	0	0	0	0
Otu1413	0.0254582	0.0254582	0.127291	0.0509165	0	0	0	0	0	0	0	0	0	0	0	0	0	0	0	0	0	0	0	0	0	0	0	0	0	0	0	0	0	0	0	0	0	0	0	0	0	0	0	0	0	0	0	0	0
Otu1414	0	0	0	0	0	0	0	0	0	0	0	0	0	0	0	0	0	0	0	0	0	0.0254582	0	0	0	0	0	0	0	0	0	0	0	0	0	0	0	0.0254582	0	0	0	0	0	0	0	0	0	0.0254582	0
Otu1415	0	0	0	0	0	0	0	0	0	0	0	0	0	0	0.0254582	0	0	0	0	0	0	0	0	0	0	0	0	0	0	0.0254582	0	0	0	0	0.0254582	0	0	0	0	0	0	0	0	0	0	0	0	0	0
Otu1416	0	0	0	0	0	0	0.0254582	0	0	0	0	0	0	0	0	0	0	0	0	0	0	0	0	0	0	0	0	0	0	0	0	0	0	0	0	0	0	0	0	0	0	0	0	0	0.0254582	0	0	0	0.0254582
Otu1417	0	0	0	0	0	0	0	0	0	0	0	0	0	0	0	0	0	0	0.0254582	0	0	0	0	0	0	0	0	0	0	0	0.0254582	0	0	0	0	0	0	0	0	0.0254582	0.0254582	0	0	0	0	0	0	0	0
Otu1418	0	0	0	0	0	0	0	0	0	0	0	0	0	0	0	0	0	0	0	0	0	0	0	0	0	0	0	0	0	0	0	0	0	0	0	0	0	0	0	0	0	0	0	0	0	0	0	0	0
Otu1419	0	0	0	0	0	0	0	0	0	0	0	0	0	0	0	0	0	0	0	0	0	0	0	0	0	0	0	0	0.0254582	0	0	0	0	0	0	0	0	0	0	0	0	0	0	0	0	0	0	0	0
Otu1420	0	0	0	0	0	0	0	0	0	0	0	0	0	0	0	0	0	0	0	0	0	0	0	0	0	0	0.0254582	0.0254582	0	0	0.0763747	0	0	0	0	0.0254582	0	0	0	0	0	0	0	0	0	0	0	0	0
Otu1421	0	0	0	0	0	0	0	0.0254582	0	0	0	0	0	0	0	0	0	0	0	0	0	0	0	0	0	0	0	0	0	0	0	0	0	0	0.0254582	0	0	0	0	0	0	0	0	0	0	0	0	0	0
Otu1422	0	0	0	0	0	0	0	0	0	0	0	0	0	0	0	0	0	0	0	0	0	0.0254582	0	0.0254582	0.0254582	0	0.0254582	0.0509165	0	0	0	0	0	0.0254582	0	0	0	0	0	0	0	0	0	0	0	0	0	0	0
Otu1423	0	0	0	0	0	0	0	0	0	0	0	0	0	0	0	0	0	0	0	0	0	0.0254582	0	0	0	0.0509165	0.101833	0.0509165	0	0	0	0	0	0	0	0	0	0	0	0	0	0	0	0	0	0	0	0	0
Otu1424	0	0	0	0	0	0	0	0.101833	0.0254582	0.0254582	0	0.0254582	0.0254582	0.0254582	0	0	0	0	0	0	0	0	0	0	0	0	0	0	0	0	0	0	0	0	0	0	0	0	0	0	0	0	0	0	0	0	0	0	0
Otu1425	0	0	0	0	0	0	0	0	0	0	0	0	0	0	0	0	0	0	0	0	0	0	0	0	0	0	0	0	0	0	0	0	0	0	0	0	0	0	0	0	0	0	0	0	0	0	0	0	0
Otu1426	0	0	0	0	0	0	0	0	0	0	0	0	0	0	0	0	0	0	0	0	0	0	0	0	0	0	0	0	0	0	0	0	0	0	0	0	0	0	0	0	0	0.0254582	0	0	0	0	0	0	0
Otu1427	0	0	0	0	0	0	0	0	0	0	0	0	0	0	0	0.0254582	0	0	0	0	0	0	0.0254582	0	0	0	0.0254582	0	0.0254582	0	0	0	0	0	0	0	0.0254582	0	0	0	0	0	0	0	0	0	0	0	0
Otu1428	0	0	0	0	0	0	0	0	0	0	0	0	0	0	0	0	0	0	0	0	0	0	0	0	0	0	0	0	0	0	0	0	0	0	0	0	0	0	0	0	0	0	0	0	0	0	0	0	0
Otu1429	0	0	0	0.0254582	0	0	0	0	0	0	0	0	0	0	0	0	0	0	0	0	0	0	0	0.0509165	0.0254582	0	0.0254582	0.0509165	0	0	0	0	0	0	0	0	0	0	0	0	0	0	0	0	0	0	0	0	0
Otu1430	0	0	0	0	0	0	0	0	0	0	0	0	0	0	0	0	0	0	0	0	0	0	0	0	0	0	0	0	0	0	0	0	0	0	0	0	0	0	0	0	0	0	0	0	0	0	0	0	0
Otu1431	0	0	0	0	0	0	0	0	0	0	0	0	0	0	0	0	0	0	0	0	0	0	0	0	0	0	0	0	0	0	0	0	0	0	0	0	0	0	0	0	0	0	0.0254582	0	0	0	0	0	0
Otu1432	0	0	0	0	0	0	0	0	0	0	0.0254582	0	0	0.0254582	0	0	0	0	0	0	0	0	0	0	0	0	0	0	0	0	0	0	0	0	0	0	0	0	0	0	0	0	0	0	0	0	0	0	0
Otu1433	0.0254582	0	0	0.0254582	0	0	0	0	0	0.0254582	0	0.0254582	0	0	0	0	0	0	0	0	0	0	0	0	0	0	0	0	0	0	0	0	0	0	0	0	0	0	0	0	0	0	0	0	0	0	0	0	0
Otu1434	0	0	0	0	0	0	0	0	0	0	0	0	0	0	0	0	0	0	0	0	0	0	0	0	0	0	0	0	0	0	0	0	0	0.0254582	0	0	0.0254582	0	0.0254582	0	0	0	0	0	0	0	0	0	0
Otu1435	0.0254582	0	0	0	0.0254582	0	0	0	0	0	0	0	0	0	0	0	0	0	0	0	0	0	0	0	0	0.0254582	0	0	0	0	0	0	0	0.0254582	0	0	0.0254582	0	0	0	0	0	0	0	0	0	0	0	0
Otu1436	0	0	0	0	0	0	0	0	0	0	0	0	0	0	0	0	0	0	0	0	0	0.0254582	0	0.0254582	0	0	0.0509165	0	0	0	0	0	0	0	0.0254582	0	0	0	0	0	0	0	0	0.0254582	0	0	0	0	0
Otu1437	0.0254582	0	0	0	0	0	0	0	0	0	0	0	0	0.0254582	0	0	0	0	0	0	0	0	0	0	0	0	0	0	0	0	0	0	0	0	0	0	0	0	0	0	0	0	0	0	0	0	0	0	0
Otu1438	0	0	0	0	0	0	0	0	0	0	0	0	0	0	0	0	0	0	0	0	0	0	0	0	0	0	0	0	0	0	0	0	0	0	0	0	0	0	0	0	0	0	0	0	0	0	0	0	0
Otu1439	0	0	0	0	0	0	0	0	0	0	0	0	0	0	0	0	0	0	0	0	0	0	0	0	0	0	0	0	0	0	0	0	0	0	0	0	0	0.0254582	0	0	0	0	0	0	0	0	0	0	0
Otu1440	0	0	0	0	0	0	0	0	0	0	0	0	0	0	0	0	0	0	0	0	0	0.0254582	0.0254582	0.0254582	0.0509165	0.0509165	0.0254582	0.0254582	0	0	0	0	0	0	0	0	0	0	0	0	0	0	0	0	0	0	0	0	0
Otu1441	0	0	0	0	0	0	0	0	0	0	0	0	0	0	0	0	0	0	0.0254582	0	0	0	0	0	0	0	0	0	0	0	0	0	0.0254582	0	0	0	0.0254582	0	0.0509165	0.101833	0	0	0	0	0	0	0	0	0
Otu1442	0	0	0	0	0	0	0	0	0	0	0	0	0	0	0	0	0	0	0	0	0	0	0	0	0	0	0	0	0	0	0	0	0	0	0	0.0254582	0	0.0254582	0	0.0254582	0	0	0	0	0	0	0	0	0
Otu1443	0	0	0	0	0	0	0	0	0	0	0	0	0	0	0	0	0	0	0	0	0	0	0	0	0	0	0	0	0	0	0	0	0	0	0	0	0	0	0	0	0	0	0	0	0	0	0	0	0
Otu1444	0	0	0	0	0	0	0	0	0	0	0	0	0	0	0	0	0	0	0	0	0	0	0	0	0	0	0	0	0	0	0	0	0	0	0	0	0	0	0	0	0	0	0	0	0	0	0	0	0
Otu1445	0	0	0	0	0	0	0	0	0	0	0	0	0	0	0	0	0	0	0	0	0	0	0	0	0.0509165	0.0763747	0.0254582	0	0	0	0	0	0	0	0	0	0	0	0	0.0254582	0	0	0	0	0	0	0	0	0
Otu1446	0	0	0	0	0	0	0	0	0	0	0	0	0	0	0	0	0	0	0	0	0	0	0	0.0254582	0	0.0254582	0	0	0	0	0	0	0.0254582	0	0	0	0	0	0	0	0	0	0	0	0	0	0	0	0
Otu1447	0	0.0509165	0	0	0	0.101833	0.0763747	0	0	0	0	0	0	0	0	0	0	0	0	0	0	0	0	0	0	0	0	0	0	0	0	0	0	0	0	0	0	0	0	0	0	0	0	0	0	0	0	0	0
Otu1448	0	0	0	0	0	0	0	0	0	0	0	0	0	0	0	0.0509165	0	0.0509165	0.0254582	0.0509165	0.0509165	0	0	0	0	0	0	0	0	0	0	0	0	0	0	0	0	0	0	0	0	0	0	0	0	0	0	0	0
Otu1449	0	0	0	0	0	0	0	0	0	0	0	0	0	0	0	0	0	0	0	0	0	0	0.0254582	0	0	0	0.0509165	0.0254582	0	0	0	0	0	0	0	0	0	0	0	0	0	0	0	0	0	0	0	0	0
Otu1450	0.0254582	0	0.0254582	0.0509165	0.0254582	0	0	0	0	0	0	0	0	0	0	0	0	0	0	0	0	0	0	0	0	0	0	0	0	0	0	0	0	0	0	0	0	0	0	0	0	0	0	0	0	0	0	0	0
Otu1451	0	0	0	0	0	0	0	0	0	0	0	0	0	0	0	0	0	0	0	0	0	0	0	0	0	0	0	0	0	0	0	0	0	0	0	0	0	0	0	0	0	0	0	0	0	0	0	0	0
Otu1452	0	0	0	0	0	0	0	0	0	0	0	0	0	0	0	0	0	0	0	0	0	0	0	0	0	0	0	0	0	0	0	0	0	0	0	0	0	0	0	0	0	0	0	0	0	0	0	0	0
Otu1453	0	0	0	0	0	0	0.0254582	0	0	0	0	0	0	0	0	0	0	0	0	0	0	0	0	0	0	0	0	0	0	0.0509165	0	0	0	0	0.0254582	0	0	0	0	0	0	0	0	0	0	0	0	0	0
Otu1454	0.0763747	0	0.0763747	0	0.0254582	0.0509165	0	0	0	0	0	0	0	0	0	0	0	0	0	0	0	0	0	0	0	0	0	0	0	0	0	0	0	0	0	0	0	0	0	0	0	0	0	0	0	0	0	0	0
Otu1455	0	0	0	0	0	0	0	0	0	0	0	0	0	0	0	0	0	0	0	0	0	0	0	0	0	0	0	0	0	0	0	0	0	0	0	0	0	0	0	0	0	0	0	0	0	0	0	0	0
Otu1456	0	0.0254582	0	0	0	0.0254582	0	0	0	0	0	0	0	0	0	0	0	0	0	0	0	0	0	0	0	0	0	0	0	0	0	0	0	0	0	0.101833	0.0509165	0	0	0.0254582	0	0	0	0	0	0	0	0	0
Otu1457	0	0	0	0	0	0	0	0	0	0	0	0	0	0	0	0	0	0	0	0	0.0254582	0	0	0	0	0	0	0	0	0	0	0	0.152749	0.0254582	0.0254582	0	0	0	0	0	0	0	0	0	0	0	0	0	0
Otu1458	0	0	0	0	0	0	0	0	0	0	0	0	0	0	0	0	0	0	0	0	0	0	0	0	0	0	0	0	0	0	0	0	0	0	0	0	0	0	0	0	0	0	0	0	0	0	0	0	0
Otu1459	0	0	0	0	0	0	0	0	0	0	0	0	0	0	0	0	0	0	0	0	0	0	0	0	0	0	0	0	0	0	0	0	0	0	0	0	0	0	0	0	0	0	0	0	0	0	0	0	0
Otu1460	0	0	0	0	0	0	0	0	0	0	0	0	0	0	0	0	0	0	0	0	0	0	0	0	0	0	0	0	0	0	0	0	0	0	0	0	0	0	0	0	0	0	0	0	0	0	0	0	0
Otu1461	0.0254582	0	0	0	0	0	0	0	0	0	0	0	0	0	0	0	0	0	0	0	0	0	0	0	0	0	0.0254582	0	0	0	0	0	0.0254582	0	0	0	0	0	0	0	0	0	0	0	0	0	0	0	0
Otu1462	0	0	0	0	0	0	0	0	0	0	0	0	0	0	0	0	0	0	0	0	0	0	0	0	0	0	0	0	0	0	0	0	0	0	0	0	0.0763747	0.0254582	0	0.0254582	0.0509165	0.0509165	0	0	0	0	0	0	0
Otu1463	0	0	0	0	0	0	0	0	0	0	0	0	0	0	0	0	0	0	0	0	0	0	0	0	0	0	0	0	0	0	0	0	0	0	0	0	0	0	0	0	0	0	0	0	0	0	0	0	0
Otu1464	0	0	0	0	0	0	0	0	0	0	0	0	0	0	0	0	0	0	0	0	0	0	0	0	0	0	0	0	0	0	0.0254582	0	0.0254582	0	0	0	0	0	0	0	0	0	0.0254582	0	0	0	0	0	0
Otu1465	0	0.0254582	0	0	0	0	0	0	0.0254582	0	0	0	0	0	0	0	0	0	0	0	0	0	0	0	0	0	0	0	0	0	0	0	0	0	0	0	0	0	0	0	0	0	0.0254582	0	0	0	0	0	0
Otu1466	0	0	0	0	0	0	0	0	0	0	0.0254582	0	0	0	0	0	0	0	0	0	0	0	0	0	0	0	0	0	0	0	0	0	0	0	0	0	0	0	0	0	0	0	0	0.0254582	0	0	0	0	0
Otu1467	0.0254582	0	0	0	0	0	0	0	0	0.0254582	0	0	0	0	0	0	0	0	0	0	0	0	0	0	0	0	0	0	0	0	0	0	0	0	0	0	0	0	0	0	0	0	0	0	0	0	0	0	0
Otu1468	0	0.0254582	0	0	0	0	0	0	0	0	0	0	0	0	0	0	0	0	0	0	0	0	0	0	0	0	0	0	0	0	0	0	0	0	0	0	0	0	0.0254582	0	0	0	0	0	0	0	0	0	0
Otu1469	0	0	0	0	0	0	0	0	0	0	0	0	0	0	0	0	0	0	0	0	0	0	0	0	0	0	0	0	0	0	0.0254582	0	0	0.0254582	0	0	0	0	0	0.0254582	0	0	0	0	0	0	0	0	0
Otu1470	0	0	0	0	0	0	0	0	0	0	0	0	0	0	0	0	0	0	0	0.0254582	0	0	0	0	0	0	0	0	0	0	0	0	0	0	0	0	0	0	0.0254582	0	0	0	0	0	0	0	0	0	0
Otu1471	0	0.0254582	0	0.0254582	0.127291	0	0.0254582	0	0	0	0	0	0	0	0	0	0	0	0	0	0	0	0	0	0	0	0	0	0	0	0	0	0	0	0	0	0	0	0	0	0	0	0	0	0	0	0	0	0
Otu1472	0	0	0	0	0	0	0	0	0	0	0	0	0	0	0	0	0	0	0	0	0	0	0	0	0	0	0	0	0	0	0	0	0	0	0	0	0	0	0	0	0	0	0	0	0	0	0	0	0
Otu1473	0	0	0	0	0	0	0	0	0	0	0	0	0	0	0	0	0	0	0	0	0	0	0	0	0	0	0	0	0	0	0	0	0	0	0	0	0	0	0	0	0	0	0	0	0	0	0	0	0
Otu1474	0	0	0	0	0	0	0	0	0	0	0	0	0	0	0	0	0	0	0	0	0	0	0	0	0.0254582	0	0	0	0	0	0	0	0	0	0	0	0	0	0	0	0	0	0	0	0	0	0	0	0
Otu1475	0	0.0763747	0	0	0	0	0	0	0	0	0	0	0	0	0	0	0	0	0	0	0	0	0	0	0	0	0	0	0	0	0	0	0	0	0	0	0	0	0	0	0	0	0	0	0	0	0	0.0254582	0
Otu1476	0	0	0	0	0	0	0	0	0.0254582	0	0	0	0.0509165	0	0	0	0	0	0	0	0	0	0	0	0	0	0	0	0	0.0509165	0.0254582	0.0254582	0.0254582	0	0	0	0	0	0	0	0	0	0	0	0	0	0	0	0
Otu1477	0	0	0	0	0	0	0	0	0	0	0	0	0.0254582	0.0254582	0	0	0	0	0	0	0	0	0	0	0	0	0	0	0	0	0	0	0.0254582	0.0509165	0	0	0	0	0	0	0	0	0	0	0	0	0	0	0
Otu1478	0	0	0	0	0	0	0	0	0	0	0	0	0	0	0	0	0	0	0.0254582	0	0	0	0	0	0	0	0	0	0	0	0	0	0	0	0	0	0	0	0	0	0	0	0	0	0	0	0.0254582	0.0509165	0.0509165
Otu1479	0	0	0	0	0	0	0	0	0	0	0	0	0	0	0	0	0	0	0	0	0	0	0	0	0	0	0	0	0	0	0	0	0	0	0	0	0	0	0	0	0	0	0	0	0	0	0	0	0
Otu1480	0	0	0	0	0	0	0	0	0	0	0	0	0	0	0	0	0	0	0	0	0	0	0	0	0	0	0	0	0	0	0	0	0	0	0	0	0	0	0	0	0	0	0	0	0	0	0	0	0
Otu1481	0	0	0	0	0	0	0	0	0	0	0	0	0	0	0	0	0	0	0	0	0	0	0	0	0	0	0	0	0	0	0	0	0	0	0	0.0254582	0	0	0	0	0.0254582	0.0254582	0	0	0	0	0	0	0
Otu1482	0	0	0	0	0	0	0	0	0	0	0	0	0	0	0	0	0	0	0	0	0	0	0	0	0	0	0	0	0	0	0	0.0254582	0	0	0	0	0	0	0	0	0	0	0	0	0	0	0	0	0
Otu1483	0	0	0	0	0	0	0	0	0	0	0	0	0	0	0	0	0	0	0	0	0	0	0	0	0	0	0	0	0	0	0	0	0	0	0	0	0	0	0	0	0	0	0	0	0	0	0	0	0
Otu1484	0	0	0	0	0	0	0	0	0	0	0	0	0	0	0	0	0	0	0	0	0	0	0	0	0	0	0	0	0	0	0	0	0	0	0	0	0	0	0	0	0	0	0	0	0	0	0	0	0
Otu1485	0	0	0	0	0.0254582	0	0	0	0	0	0	0	0	0	0	0	0	0	0	0	0	0	0	0	0	0	0	0.0254582	0	0	0	0	0.0254582	0	0	0	0	0	0	0	0	0.0254582	0	0	0	0	0	0	0
Otu1486	0	0	0	0	0	0	0	0	0	0	0	0	0	0	0	0.0254582	0	0	0	0	0	0	0	0	0	0	0	0	0	0	0	0	0	0	0	0	0	0	0	0	0	0	0	0	0	0	0	0	0
Otu1487	0	0	0	0	0	0	0	0	0	0	0	0	0	0	0	0	0	0	0	0	0	0	0	0	0	0	0	0	0	0	0	0	0	0	0	0	0	0	0	0	0.0254582	0	0	0	0	0	0.0509165	0.0254582	0
Otu1488	0	0	0	0	0	0	0	0	0.0254582	0	0	0	0	0	0.0509165	0.0509165	0.0254582	0.0254582	0	0	0	0	0	0	0	0	0	0	0	0	0	0	0	0	0	0	0	0	0	0	0	0	0	0	0	0	0	0	0
Otu1489	0	0	0	0	0	0	0	0	0	0	0	0	0	0	0	0	0	0	0	0	0	0	0	0	0	0	0	0	0.0254582	0.0254582	0	0	0.0254582	0	0.0254582	0	0	0	0	0	0	0	0	0	0	0	0	0	0
Otu1490	0	0	0	0	0	0	0	0	0	0	0	0	0	0	0	0	0	0	0	0	0	0	0	0	0	0	0	0	0	0	0	0	0	0	0	0	0.0254582	0	0	0.0254582	0	0	0	0	0	0	0	0	0
Otu1491	0	0	0	0	0	0	0	0	0	0	0	0	0	0	0	0	0.0254582	0	0	0	0	0	0	0	0	0	0	0	0	0	0	0	0	0	0	0	0	0	0	0	0	0	0	0	0	0	0	0	0
Otu1492	0	0	0	0	0	0	0	0	0	0	0	0	0	0	0.0254582	0.0254582	0.0509165	0	0	0	0.101833	0	0	0	0	0	0	0	0	0	0	0	0	0	0	0	0	0	0	0	0	0	0	0	0	0	0	0	0
Otu1493	0	0	0	0	0	0	0	0	0	0	0	0	0	0	0	0	0	0	0	0	0	0	0	0	0.0254582	0	0	0	0	0	0	0	0	0	0	0	0	0	0	0	0	0	0.0509165	0.0254582	0	0.0254582	0	0	0
Otu1494	0	0	0	0	0	0	0	0	0	0	0	0	0	0	0	0	0	0.0254582	0.0509165	0	0	0	0	0	0	0	0	0	0.0254582	0	0	0	0.0254582	0	0	0	0.0254582	0	0	0	0	0	0	0	0	0	0	0	0
Otu1495	0	0	0	0	0	0	0	0	0	0	0	0	0	0	0	0	0	0	0	0	0	0	0	0	0	0	0	0	0	0.0254582	0.0509165	0.0254582	0	0	0	0	0	0	0	0	0	0	0	0	0	0	0	0	0
Otu1496	0	0	0	0	0	0	0	0	0	0	0.0254582	0	0	0	0	0	0	0	0	0	0	0	0	0	0	0	0	0	0	0	0	0	0	0	0	0	0	0	0	0	0	0	0	0	0	0	0	0	0
Otu1497	0	0	0	0	0	0	0	0	0	0	0	0	0	0	0	0	0	0	0	0	0	0	0	0	0	0	0	0	0	0	0	0	0	0	0	0	0	0	0	0	0	0	0	0	0	0.0509165	0	0	0
Otu1498	0	0	0	0	0	0	0	0	0	0	0	0	0	0	0	0	0	0	0	0	0	0	0	0	0	0	0	0	0	0	0	0	0	0	0	0	0	0	0	0	0	0	0	0	0	0	0.0254582	0.0254582	0
Otu1499	0	0	0	0	0	0	0	0	0	0	0	0	0	0	0	0	0	0	0	0	0	0	0	0	0	0	0	0	0	0	0	0	0	0	0	0	0	0	0	0	0	0	0	0	0	0	0	0	0
Otu1500	0	0.0254582	0	0	0	0	0	0	0	0	0	0	0	0	0	0	0	0	0	0	0	0	0	0	0	0	0	0	0	0	0	0	0	0	0	0	0	0	0	0	0	0	0	0	0	0	0	0	0
Otu1501	0	0	0	0	0	0	0	0	0	0	0	0	0	0	0	0	0	0	0	0	0	0	0	0	0	0	0	0.0254582	0	0	0	0	0	0	0	0	0	0	0.0254582	0	0.0763747	0	0	0	0	0	0	0	0
Otu1502	0	0	0	0	0.0254582	0	0	0	0	0	0	0	0	0	0	0	0	0	0	0	0	0	0	0	0	0	0	0	0	0	0	0	0	0	0	0	0	0	0	0	0	0	0	0	0	0	0	0	0
Otu1503	0	0	0	0	0	0	0	0	0	0	0	0	0	0	0	0	0	0	0	0	0	0	0	0	0	0	0	0	0	0	0	0	0	0	0	0	0	0	0	0	0	0	0	0	0	0	0	0	0
Otu1504	0	0	0	0	0	0	0	0	0	0	0	0	0	0	0	0	0	0	0	0	0	0	0	0	0	0	0	0	0	0	0	0	0.0254582	0	0	0	0	0	0	0	0	0.0254582	0	0	0	0	0	0	0
Otu1505	0	0.0509165	0.0763747	0	0	0	0	0	0	0	0	0	0	0	0	0	0	0	0	0	0	0	0.0509165	0	0	0	0	0.0254582	0	0	0	0	0	0	0	0	0	0	0	0	0	0	0	0	0	0	0	0	0
Otu1506	0	0	0	0	0	0	0	0	0	0	0	0	0	0	0	0	0	0	0	0	0	0	0.0254582	0	0.0509165	0.0254582	0.0254582	0	0	0	0	0	0	0	0	0	0	0	0	0	0	0	0	0	0	0	0	0	0
Otu1507	0	0	0	0	0	0	0	0	0	0	0	0	0	0	0	0	0.0254582	0	0	0	0	0	0	0	0	0	0	0	0	0	0	0	0	0	0	0	0	0	0	0	0	0	0	0	0	0	0	0	0
Otu1508	0	0	0	0	0	0	0	0	0	0	0	0	0	0	0.0254582	0	0	0	0	0	0	0	0	0	0	0	0	0	0	0.0254582	0	0.0509165	0.0254582	0.0763747	0	0	0	0	0	0	0	0	0	0	0	0	0	0	0
Otu1509	0	0	0	0	0	0	0	0	0	0	0	0	0	0	0	0	0	0	0	0	0	0	0	0	0	0	0	0	0	0	0	0	0	0	0	0	0	0	0	0	0	0	0	0	0	0	0	0	0
Otu1510	0	0	0	0	0	0	0	0	0	0	0	0	0	0	0	0	0	0	0	0	0	0	0	0	0	0	0	0	0	0	0	0	0	0	0	0	0	0	0	0	0	0	0	0	0	0	0	0	0
Otu1511	0	0.0254582	0	0	0	0	0	0	0	0	0	0	0	0	0	0	0	0	0	0	0	0	0	0	0	0	0	0	0	0	0	0	0	0	0	0	0	0	0	0	0	0	0	0	0	0	0	0	0
Otu1512	0	0	0	0	0	0	0	0	0	0	0	0	0	0	0	0	0	0	0	0	0.0254582	0	0	0	0	0	0	0	0	0	0	0	0	0	0	0	0	0	0	0	0	0	0	0	0	0	0	0	0
Otu1513	0	0	0	0	0	0	0	0	0	0	0	0	0	0	0	0	0	0	0	0	0	0	0	0	0	0	0	0	0	0	0	0	0	0	0	0	0	0	0	0	0	0	0	0	0	0	0.0254582	0.0509165	0
Otu1514	0	0	0	0	0	0	0	0	0	0	0	0	0	0	0	0	0	0	0	0	0	0	0	0	0	0	0	0	0.0254582	0	0	0	0	0	0.0254582	0	0	0	0	0	0	0	0	0	0	0	0	0	0
Otu1515	0	0	0	0	0	0	0	0	0.0509165	0	0	0	0	0	0	0	0	0	0	0	0	0.0254582	0	0	0.0254582	0	0	0	0	0	0	0	0	0	0	0	0	0	0	0	0	0	0	0	0	0	0	0	0
Otu1516	0	0	0	0	0	0	0	0.0254582	0	0	0	0	0.0763747	0	0	0	0	0	0	0	0	0.0254582	0	0	0	0.0254582	0	0	0	0	0	0	0	0	0	0	0	0	0	0	0	0	0	0	0	0	0	0	0
Otu1517	0	0	0	0	0	0	0	0	0	0	0	0	0	0	0	0	0	0	0	0	0	0	0	0	0.0254582	0	0	0	0	0	0	0	0	0	0	0	0	0	0	0	0	0	0	0	0	0	0	0	0
Otu1518	0.0254582	0	0	0.0254582	0	0.0254582	0	0	0	0	0	0.0254582	0	0	0	0	0	0	0	0	0	0	0	0	0	0	0	0	0	0	0	0	0	0	0	0	0	0	0	0	0	0	0	0	0	0	0	0	0
Otu1519	0	0	0	0	0	0	0	0	0	0	0	0	0	0	0	0	0	0	0	0	0	0	0	0	0	0	0	0	0	0.0254582	0	0.0509165	0	0	0.0254582	0	0	0	0	0	0	0	0	0	0	0	0	0.0254582	0
Otu1520	0	0	0	0	0	0	0.0254582	0	0.0254582	0	0.0254582	0.0254582	0	0	0	0.0254582	0	0	0	0	0	0	0	0	0	0	0	0	0	0	0	0.0254582	0	0	0	0	0	0	0	0	0	0	0	0	0	0	0	0	0
Otu1521	0	0	0	0	0	0	0	0	0	0	0	0	0	0	0	0.0509165	0	0	0	0	0	0	0	0	0	0	0	0	0	0	0	0	0	0	0.0254582	0	0	0	0	0	0	0	0	0	0	0	0	0	0
Otu1522	0	0	0	0	0	0	0	0	0	0	0	0	0	0	0	0	0	0	0	0	0	0	0	0	0	0	0	0	0	0.0254582	0.0763747	0.0254582	0	0.0509165	0.0254582	0	0	0	0	0	0	0	0	0	0	0	0	0	0
Otu1523	0	0	0	0	0	0	0	0	0	0	0	0	0	0	0	0	0	0	0	0	0	0	0	0	0	0	0.0509165	0	0	0.0509165	0	0	0	0	0.0254582	0	0	0	0	0	0	0	0	0	0	0	0	0	0
Otu1524	0	0	0	0	0	0	0	0	0	0	0	0	0	0	0	0	0	0	0	0	0	0	0	0	0	0	0	0	0	0	0	0	0	0	0	0	0	0	0	0	0	0	0	0	0	0	0	0	0
Otu1525	0	0	0	0	0	0	0	0	0	0	0	0	0	0	0	0	0	0	0	0	0	0	0	0	0	0	0	0	0	0	0	0	0	0	0	0	0	0	0	0	0	0	0	0	0	0	0	0	0
Otu1526	0	0	0	0	0	0	0	0	0	0	0	0	0	0	0	0	0	0	0	0	0	0	0	0	0	0	0	0	0	0	0	0	0	0	0	0	0	0	0	0	0	0	0	0	0	0	0	0	0
Otu1527	0.0254582	0	0.0254582	0	0.0509165	0.0763747	0.0254582	0	0	0	0	0	0	0	0	0	0	0	0	0	0	0	0	0	0	0	0	0	0	0	0	0	0	0	0	0	0	0	0	0	0	0	0	0	0	0	0	0	0
Otu1528	0	0	0	0	0	0	0	0	0	0.0254582	0.0509165	0	0	0	0	0	0	0	0	0	0	0	0	0	0	0	0	0	0	0	0	0	0	0	0	0	0	0	0	0	0	0	0	0	0	0	0	0	0
Otu1529	0	0	0	0	0	0	0	0	0	0	0	0	0	0	0	0	0	0	0	0	0	0	0	0	0	0	0	0	0	0	0.0254582	0	0	0	0	0	0	0	0	0	0	0	0	0	0	0	0	0	0
Otu1530	0	0	0	0	0	0	0	0	0	0	0	0	0	0	0	0	0	0	0	0	0	0	0	0	0	0	0	0	0	0	0	0	0	0	0	0	0	0	0	0	0	0	0	0	0	0	0	0	0
Otu1531	0	0	0	0	0	0	0	0	0	0	0	0	0	0	0	0	0	0	0	0	0	0	0	0	0	0	0	0	0	0	0	0	0	0	0	0	0	0	0	0	0	0	0	0	0	0	0	0	0
Otu1532	0	0	0	0	0	0	0	0	0	0	0	0	0	0	0	0	0	0	0	0	0	0.0254582	0	0	0.0509165	0	0	0	0	0	0	0	0	0	0	0.0254582	0	0	0	0	0	0	0	0	0	0	0	0	0
Otu1533	0	0	0	0	0.0254582	0	0	0	0	0	0	0	0	0.0254582	0	0	0	0	0	0	0	0	0	0	0	0	0	0	0	0	0	0	0	0	0	0	0	0	0	0	0	0	0	0	0	0	0	0	0
Otu1534	0	0	0	0	0	0	0	0	0	0	0	0	0	0	0	0	0	0	0	0	0	0	0	0	0	0	0	0	0	0	0	0	0	0	0	0	0	0	0	0	0	0	0	0	0	0	0	0	0
Otu1535	0.0254582	0	0.0254582	0	0	0	0	0	0	0	0	0	0	0	0	0	0	0	0	0	0	0	0	0	0	0	0	0	0	0	0	0	0	0	0	0	0	0	0	0	0	0	0	0	0	0	0.0254582	0	0
Otu1536	0	0	0	0	0	0	0	0	0	0	0	0	0	0	0	0	0	0	0	0	0	0	0	0	0	0	0	0	0	0	0	0	0	0	0	0	0	0	0	0	0	0	0	0	0	0	0	0	0
Otu1537	0	0	0	0	0	0	0	0	0	0	0	0	0	0	0	0	0	0	0	0	0	0	0	0	0	0	0	0	0	0	0	0	0	0	0	0	0	0	0	0	0	0	0	0	0	0	0	0	0
Otu1538	0	0	0	0	0	0	0	0	0.0254582	0.0254582	0	0.0254582	0.0254582	0	0	0	0	0	0	0	0	0	0	0	0	0	0	0	0	0	0	0	0.0254582	0	0	0	0	0	0	0	0	0	0	0	0	0	0	0	0
Otu1539	0	0	0	0	0	0	0	0	0	0	0	0	0	0	0	0	0	0	0	0	0	0	0	0	0	0	0	0	0	0	0	0	0	0	0	0	0	0	0	0	0	0	0	0	0	0	0	0	0
Otu1540	0	0	0	0	0.0254582	0	0	0	0	0	0	0	0	0	0	0	0	0	0	0	0	0	0	0	0	0	0	0	0	0	0	0	0	0	0	0	0	0	0	0	0	0	0	0.0254582	0	0	0	0	0
Otu1541	0	0	0	0	0	0.0254582	0	0	0	0	0	0	0	0	0	0	0	0	0	0	0	0	0	0	0	0	0	0	0	0	0	0	0	0	0	0	0	0	0	0	0	0	0	0	0	0	0	0	0
Otu1542	0	0	0	0	0	0	0	0	0	0	0	0	0	0	0	0	0	0	0	0	0	0	0	0	0	0	0	0	0	0	0	0	0	0	0	0	0	0	0	0	0	0	0	0	0	0	0	0	0
Otu1543	0	0	0	0	0	0	0	0	0	0	0	0	0	0	0	0	0	0	0	0	0	0	0	0	0	0	0	0	0	0	0	0	0	0	0	0	0	0	0	0	0	0	0	0	0	0	0	0	0
Otu1544	0	0	0	0	0	0	0	0	0	0	0	0	0	0	0.0254582	0.0254582	0.0254582	0.0254582	0.0254582	0.0254582	0.0254582	0	0	0	0	0	0	0	0	0	0	0	0	0	0	0	0	0	0	0	0	0	0	0	0	0	0	0	0
Otu1545	0	0	0	0	0	0	0	0	0	0	0	0	0	0	0	0	0	0	0	0	0	0	0	0	0	0	0	0	0	0	0	0	0	0	0	0	0	0	0	0	0	0	0	0	0	0	0	0	0
Otu1546	0	0	0	0	0	0	0	0	0	0	0	0	0	0	0	0	0	0	0	0	0	0	0	0	0	0	0	0	0	0	0	0	0	0	0	0	0	0	0	0	0	0	0	0	0	0	0	0	0
Otu1547	0	0	0	0	0	0	0	0	0	0	0	0	0	0	0	0	0	0	0	0	0	0	0	0	0	0	0	0	0	0	0	0	0	0	0	0	0	0	0	0	0	0	0	0	0	0	0	0	0
Otu1548	0	0	0	0	0	0	0	0	0.0254582	0	0	0	0	0	0	0.0254582	0	0	0	0	0	0	0	0	0	0	0	0	0	0	0	0	0	0	0	0	0	0	0	0	0	0	0	0	0	0	0	0	0
Otu1549	0	0	0	0	0	0	0	0	0	0	0	0	0	0	0	0	0	0	0	0	0	0	0	0	0	0	0	0	0	0	0	0	0	0	0	0	0	0	0	0	0	0	0	0	0	0	0	0	0
Otu1550	0	0	0	0	0	0	0	0	0	0	0	0	0	0	0	0	0	0	0	0.0254582	0	0	0	0	0	0	0	0	0	0	0	0	0	0	0	0	0	0	0	0	0	0	0.0254582	0	0	0.0254582	0	0	0
Otu1551	0.0254582	0.0509165	0.0509165	0.0509165	0	0	0	0	0	0	0	0	0	0	0	0	0	0	0	0	0	0	0	0	0	0	0	0	0	0	0	0	0	0	0	0	0	0	0	0	0	0	0	0	0	0	0	0	0
Otu1552	0.0254582	0	0.0254582	0	0.0254582	0.0509165	0.0509165	0	0	0	0	0	0	0	0	0	0	0	0	0	0	0	0	0	0	0	0	0	0	0	0	0	0	0	0	0	0	0	0	0	0	0	0	0	0	0	0	0	0
Otu1553	0	0	0	0	0	0	0	0	0	0	0	0	0	0	0	0	0	0	0	0	0	0	0	0	0	0	0	0	0.0254582	0.0254582	0	0	0.101833	0	0.0254582	0	0	0	0	0	0	0	0	0	0	0	0	0	0
Otu1554	0	0	0	0	0	0	0	0	0	0	0	0	0	0	0	0	0	0	0	0	0	0	0.0254582	0.0254582	0.0509165	0	0.0254582	0	0	0	0	0	0	0	0	0	0	0	0	0	0	0	0	0	0	0	0	0	0
Otu1555	0	0	0	0	0	0	0	0	0	0	0	0	0	0	0	0	0	0.0254582	0	0	0	0	0	0	0	0	0	0	0	0	0	0	0	0	0	0	0	0	0	0	0	0	0	0	0	0	0	0	0
Otu1556	0	0	0	0	0	0	0	0	0.0509165	0	0.0254582	0.0254582	0	0	0	0	0	0	0	0	0	0	0	0	0	0	0	0	0	0	0	0	0	0	0	0	0	0	0	0	0	0	0	0	0	0	0	0	0
Otu1557	0	0	0.0254582	0	0	0	0	0	0	0	0	0	0	0	0	0	0	0	0	0	0	0	0	0	0	0	0	0	0	0	0	0	0	0	0	0	0	0	0	0	0	0.0254582	0	0	0	0	0	0.0254582	0
Otu1558	0	0	0.0254582	0	0	0	0	0	0	0	0	0	0	0	0	0	0	0	0	0	0	0	0	0	0	0	0	0	0	0	0	0	0	0	0	0	0	0	0	0	0	0	0.0254582	0	0	0	0	0	0
Otu1559	0	0	0	0	0	0	0	0	0	0	0	0	0	0	0	0	0	0	0	0	0	0	0	0	0	0	0	0	0	0	0	0	0	0	0	0	0	0	0	0	0	0	0	0	0	0	0	0	0
Otu1560	0	0	0	0	0	0	0	0	0	0	0	0	0	0	0	0	0	0	0	0	0	0	0	0	0	0	0	0	0.0763747	0.0254582	0.0254582	0	0	0.0254582	0.0254582	0	0	0	0	0	0	0	0	0	0	0	0	0	0
Otu1561	0	0	0	0	0	0	0	0	0	0	0	0	0	0	0	0	0	0	0	0	0	0	0	0	0	0	0	0	0	0	0	0	0	0	0	0	0	0	0	0	0	0	0	0	0	0	0	0	0
Otu1562	0	0	0	0	0	0	0	0	0	0	0	0.0254582	0.0254582	0	0	0	0	0	0	0	0	0	0	0	0	0	0	0	0	0	0	0.0254582	0	0	0	0	0	0	0	0	0	0	0	0	0	0	0	0	0
Otu1563	0	0	0.0254582	0.0763747	0.0509165	0.0254582	0	0	0	0	0	0	0	0	0	0	0	0	0	0	0	0	0	0	0	0	0	0	0	0	0	0	0	0	0	0	0	0	0	0	0	0	0	0	0	0	0	0	0
Otu1564	0	0	0	0	0	0	0	0	0	0	0	0	0	0	0	0	0	0	0	0	0	0	0	0	0	0	0	0	0	0	0	0	0	0	0	0	0	0	0	0	0	0	0	0	0	0	0	0	0
Otu1565	0	0	0	0	0	0.0254582	0	0	0	0	0	0	0	0	0	0	0	0	0	0	0	0	0	0	0	0	0	0	0	0	0.0254582	0	0	0	0	0	0	0	0	0	0	0	0	0	0	0	0	0	0
Otu1566	0	0	0	0	0	0	0	0	0	0	0	0	0	0	0	0	0	0	0	0	0	0	0	0	0	0	0	0	0	0	0	0	0	0	0	0	0	0	0	0	0	0	0	0	0	0	0.0254582	0	0
Otu1567	0	0	0	0	0	0	0	0	0	0	0	0	0	0	0.0254582	0.0254582	0	0	0	0	0	0	0	0	0	0	0	0	0	0	0	0	0	0	0	0	0	0	0	0	0	0	0	0	0	0	0	0	0
Otu1568	0	0	0	0	0	0	0	0	0	0	0	0	0	0	0	0	0	0.0254582	0.0509165	0	0.0254582	0	0	0	0	0	0	0	0	0	0	0	0	0	0	0	0	0	0	0	0	0	0.0254582	0	0	0	0	0	0
Otu1569	0	0	0	0	0	0	0	0	0	0	0	0	0	0	0	0	0	0	0	0	0	0	0	0	0	0	0	0	0	0	0	0	0.0254582	0	0	0	0	0	0	0	0	0	0	0	0	0	0	0	0
Otu1570	0	0	0	0	0	0	0	0	0	0	0	0	0	0	0	0	0	0	0	0	0	0	0	0	0	0	0	0	0	0	0	0	0	0	0	0	0	0	0	0	0	0	0	0	0	0	0	0	0
Otu1571	0	0	0	0	0	0	0	0.0254582	0	0	0	0	0	0	0.0254582	0	0.0254582	0	0.0763747	0	0.0254582	0	0	0	0	0	0	0	0	0	0	0	0	0	0	0	0	0	0	0	0	0	0	0	0	0	0	0	0
Otu1572	0	0	0	0	0	0	0	0	0	0	0	0	0	0	0	0	0	0	0	0	0	0	0	0	0	0	0	0	0	0	0	0	0	0	0	0	0	0	0	0	0	0	0	0	0	0	0	0	0
Otu1573	0	0	0	0	0	0	0	0	0	0	0	0	0	0	0	0	0	0.0254582	0	0	0	0	0	0	0	0	0	0	0	0	0	0	0	0	0	0	0	0	0	0	0	0	0	0	0	0	0	0	0
Otu1574	0	0	0	0	0	0	0	0	0	0	0	0	0	0	0	0	0	0	0	0	0	0	0	0	0	0	0	0	0	0	0	0	0	0	0	0	0	0	0	0	0	0	0	0	0	0	0	0	0
Otu1575	0	0	0	0	0	0	0	0	0	0	0	0	0	0	0	0.0509165	0.0254582	0	0.0509165	0.0254582	0.0254582	0	0	0	0	0	0	0	0	0	0	0	0	0	0	0	0	0	0	0	0	0	0	0	0	0	0	0	0
Otu1576	0	0	0	0	0	0	0	0	0	0	0	0	0	0	0	0	0.0254582	0	0	0.0254582	0.0254582	0	0	0	0	0	0.0254582	0	0.0254582	0	0	0.0254582	0	0.0254582	0	0	0	0	0	0	0	0	0	0	0	0	0	0	0
Otu1577	0	0	0	0	0	0	0	0	0	0	0	0	0	0	0	0	0	0	0	0	0	0	0	0	0	0	0.0254582	0	0	0	0	0	0	0	0	0.0254582	0	0	0.0254582	0	0.0254582	0	0	0	0	0	0	0	0
Otu1578	0	0	0	0	0	0	0	0	0	0	0	0	0	0	0	0	0	0	0	0	0	0	0	0	0	0	0	0	0	0	0	0	0	0	0	0	0	0	0	0	0	0	0	0	0	0	0	0	0
Otu1579	0.0509165	0.0254582	0	0	0	0	0	0	0	0	0	0	0.0254582	0	0	0	0	0	0	0	0	0	0	0	0	0	0	0	0	0	0	0	0	0	0	0	0	0	0	0	0.0254582	0	0	0	0	0	0	0	0
Otu1580	0	0	0	0	0	0	0	0	0	0	0	0	0	0	0	0	0	0	0	0	0	0	0	0	0	0	0	0	0	0	0	0	0	0	0	0	0	0	0	0	0	0	0	0	0	0	0	0	0
Otu1581	0	0	0	0	0	0	0	0	0	0	0	0	0	0	0	0	0	0	0	0	0	0	0	0	0	0	0	0	0	0	0	0	0	0	0	0	0	0	0	0	0	0	0	0	0	0	0	0	0
Otu1582	0	0	0	0	0	0	0	0	0	0	0	0	0	0	0	0.0509165	0.0254582	0	0	0.0254582	0.0763747	0	0	0	0	0	0	0	0	0	0	0	0	0	0	0	0	0	0	0	0	0	0	0	0	0	0	0	0
Otu1583	0	0	0	0	0	0	0	0	0	0	0	0	0	0	0	0	0	0	0	0	0	0	0	0	0	0	0	0	0	0	0	0	0	0	0	0	0	0	0	0	0	0	0	0	0	0	0	0	0
Otu1584	0	0	0	0	0	0	0	0	0	0	0	0	0	0	0	0	0	0	0	0	0	0	0	0	0	0	0	0	0	0	0	0	0	0	0	0	0.0254582	0	0	0	0	0	0	0	0	0	0	0	0
Otu1585	0.0254582	0.0254582	0.0254582	0.0254582	0	0.0763747	0	0	0	0	0	0	0	0	0	0	0	0	0	0	0	0	0	0	0	0	0	0	0	0	0	0	0	0	0	0	0	0	0	0	0	0	0	0	0	0	0	0	0
Otu1586	0	0	0	0	0	0	0	0	0	0	0	0	0	0	0	0	0	0	0	0	0	0	0	0	0	0	0	0	0	0	0	0	0	0	0	0	0	0	0	0	0	0	0	0	0	0	0	0	0
Otu1587	0	0	0	0	0	0	0	0	0	0	0	0	0	0	0	0	0	0	0	0	0	0	0	0	0	0	0	0	0	0	0	0	0	0	0	0	0	0	0	0	0	0	0	0	0	0	0	0	0
Otu1588	0	0	0	0	0	0	0	0	0	0	0	0	0	0	0	0	0	0	0	0	0	0	0	0	0	0	0	0	0	0	0	0	0	0	0	0	0.0254582	0	0	0	0	0	0	0	0	0	0	0	0
Otu1589	0	0	0	0	0	0	0	0	0.0254582	0.0509165	0.0254582	0.0254582	0	0	0	0	0	0	0	0	0	0	0	0	0	0	0	0	0	0	0.0254582	0	0	0	0	0	0	0	0	0	0	0	0	0	0	0	0	0	0
Otu1590	0.0254582	0.0509165	0	0.0763747	0	0	0.0254582	0	0	0	0	0	0	0	0	0	0	0	0	0	0	0	0	0	0	0	0	0	0	0	0	0	0	0	0	0	0	0	0	0	0	0	0	0	0	0	0	0	0
Otu1591	0	0	0	0	0	0	0	0	0	0	0	0	0	0	0	0	0	0	0	0	0	0	0	0	0	0	0	0	0	0	0	0	0	0	0	0	0	0	0	0	0	0	0	0	0	0	0	0	0
Otu1592	0	0	0	0	0	0	0	0	0	0	0	0	0	0	0	0	0	0	0	0	0	0	0	0	0	0	0	0	0	0	0	0	0	0	0	0	0	0	0	0.152749	0.0254582	0	0	0	0	0	0	0	0
Otu1593	0	0	0	0	0	0	0	0	0	0	0	0	0	0	0	0	0	0	0	0	0	0	0	0	0.0509165	0	0	0.0254582	0	0	0	0	0	0	0	0.0254582	0	0	0	0	0	0	0	0	0	0	0	0	0
Otu1594	0	0	0	0.0509165	0.0763747	0.0509165	0	0	0	0	0	0	0	0	0	0	0	0	0	0	0	0	0	0	0	0	0	0	0	0	0	0	0	0	0	0	0	0	0	0	0	0	0	0	0	0	0	0	0
Otu1595	0	0	0	0	0	0	0	0	0	0	0	0	0	0	0	0	0	0	0	0	0	0	0	0	0	0	0	0	0	0	0.0254582	0	0	0	0	0	0	0	0	0	0	0	0	0	0	0	0	0	0
Otu1596	0	0	0	0	0	0	0	0	0	0	0	0	0	0	0	0	0	0	0	0	0	0	0	0	0	0	0	0	0	0	0	0	0.0254582	0	0	0	0	0	0	0	0	0	0	0	0	0	0	0	0
Otu1597	0	0.0254582	0	0	0	0	0	0	0	0	0	0	0	0	0	0	0	0	0	0	0	0	0	0	0	0	0	0	0.0254582	0	0	0	0	0	0	0	0	0	0	0	0	0	0	0	0	0	0	0	0
Otu1598	0	0	0	0	0	0	0	0	0	0	0	0	0	0	0	0	0	0	0	0	0	0	0	0	0	0	0	0	0	0	0	0	0	0	0	0	0	0	0	0	0	0	0	0	0	0	0	0	0
Otu1599	0	0	0	0	0.0254582	0	0	0	0	0	0	0	0	0	0	0	0	0	0	0	0	0.0254582	0	0	0	0	0	0	0	0	0	0	0	0	0	0	0	0	0	0	0	0	0	0	0	0	0	0	0
Otu1600	0	0.0254582	0	0	0	0	0	0	0	0	0	0	0	0	0	0	0	0	0	0	0	0	0	0	0	0	0	0	0	0	0	0	0	0	0	0	0	0	0	0	0	0	0	0	0	0	0	0	0
Otu1601	0.0509165	0	0	0	0	0	0.0509165	0	0	0	0	0	0	0	0	0	0	0	0	0	0	0	0	0	0	0	0	0	0	0	0	0	0	0.0254582	0	0	0	0	0	0	0	0	0	0	0	0	0	0	0
Otu1602	0	0	0	0	0	0	0	0	0	0	0	0	0	0	0	0	0	0	0	0	0	0	0	0	0	0	0	0	0	0	0	0	0	0	0	0	0	0	0	0	0	0	0	0	0	0	0	0	0
Otu1603	0	0	0	0	0	0	0	0	0	0	0	0	0	0	0	0	0	0	0	0	0	0	0	0	0	0	0	0	0.0509165	0	0.0763747	0	0	0.0509165	0	0	0	0	0	0	0	0	0	0	0	0	0	0	0
Otu1604	0	0	0	0	0	0	0	0	0	0	0	0	0	0	0	0	0	0	0	0	0	0	0	0	0	0	0	0	0	0	0	0	0	0	0	0	0	0	0	0	0	0	0	0	0	0	0	0.0254582	0.0254582
Otu1605	0	0	0	0	0	0	0	0	0	0	0	0	0	0	0.0254582	0	0.0763747	0	0	0.0254582	0.0509165	0	0	0	0	0	0	0	0	0	0	0	0	0	0	0	0	0	0	0	0	0	0	0	0	0	0	0	0
Otu1606	0	0	0	0	0	0	0	0	0	0	0	0	0	0	0	0	0	0	0	0	0	0	0	0	0	0	0	0	0	0	0	0	0	0	0	0	0	0	0	0	0	0	0	0	0	0	0	0	0
Otu1607	0.0509165	0	0	0	0	0	0	0	0.0509165	0	0	0	0	0	0	0	0	0	0	0	0	0	0	0	0	0	0	0	0	0	0	0	0	0	0	0	0	0	0	0	0	0	0	0	0	0	0	0	0
Otu1608	0	0	0	0	0.0254582	0	0	0	0	0	0	0	0	0	0	0	0	0	0	0	0	0	0	0.0254582	0	0	0	0	0	0	0	0	0.0254582	0	0	0	0	0	0	0	0	0	0	0	0.0254582	0	0	0	0
Otu1609	0	0	0	0	0	0	0	0	0	0	0	0	0	0	0	0	0	0	0	0	0	0	0	0	0	0	0	0	0	0	0	0	0	0	0	0	0	0	0	0	0	0	0	0	0	0	0	0	0
Otu1610	0	0	0	0	0.0254582	0	0	0	0	0	0	0	0	0	0	0	0	0	0	0	0	0	0	0	0	0	0	0	0	0	0	0	0	0	0	0	0	0	0	0	0	0	0	0	0	0	0	0	0
Otu1611	0	0	0	0	0	0	0	0	0	0	0	0	0	0	0	0	0	0	0	0	0	0	0	0	0	0	0	0	0	0	0	0	0	0	0	0	0	0	0	0	0	0	0	0	0	0	0	0	0
Otu1612	0	0	0	0	0	0	0	0	0	0	0	0	0	0	0	0	0	0	0	0	0	0	0	0	0	0	0	0	0	0	0	0	0	0	0	0	0	0	0	0	0	0	0	0	0	0	0	0	0
Otu1613	0	0	0	0	0	0	0	0	0	0.0254582	0	0	0	0	0	0	0	0	0	0	0	0	0	0	0	0	0	0	0	0	0	0	0	0	0	0	0	0	0.0254582	0	0	0	0	0	0	0	0	0	0
Otu1614	0	0	0	0	0	0	0	0	0	0	0	0	0	0	0	0	0	0	0	0	0	0	0	0	0	0	0.0254582	0	0.0254582	0	0	0	0	0	0	0	0	0	0	0	0	0	0	0	0	0	0	0	0
Otu1615	0	0	0	0.0254582	0	0	0	0	0	0	0	0.0254582	0	0	0	0	0	0	0	0	0	0	0	0	0	0	0	0	0	0	0	0	0	0	0	0	0	0	0	0	0	0	0	0	0	0	0	0	0
Otu1616	0	0	0	0	0	0	0	0	0	0	0	0	0	0	0	0	0	0	0	0	0	0	0	0	0	0	0	0	0	0	0	0.0254582	0	0	0	0	0	0	0	0	0	0	0	0	0	0	0	0	0
Otu1617	0	0	0	0	0	0	0	0	0	0	0	0	0	0	0	0	0	0	0	0	0	0	0	0	0	0	0	0	0.0509165	0	0	0	0.0509165	0	0	0	0.0254582	0	0	0	0	0	0	0	0	0	0	0	0
Otu1618	0	0	0	0	0	0	0	0	0	0	0	0	0	0	0	0	0	0	0	0	0	0	0	0	0	0	0	0	0	0.0509165	0.0509165	0	0	0.0509165	0.0254582	0	0	0	0	0	0	0	0	0	0	0	0	0	0
Otu1619	0	0	0	0	0	0	0	0	0.0254582	0	0	0.0254582	0	0	0	0	0	0	0	0	0	0	0	0	0	0	0	0	0	0	0	0	0	0	0	0	0	0	0	0	0	0	0	0	0	0	0	0	0
Otu1620	0	0	0	0	0	0	0	0	0	0	0	0	0	0	0	0	0	0	0	0	0	0	0.0254582	0	0	0	0	0	0	0	0	0	0	0.0254582	0	0	0	0	0	0	0	0	0	0	0	0	0	0	0
Otu1621	0	0	0	0	0	0	0	0	0	0	0	0	0	0	0	0	0	0	0	0	0	0.0254582	0	0.0254582	0.0763747	0	0.0509165	0	0	0	0	0	0	0	0	0	0	0	0	0	0	0	0	0	0	0	0	0	0
Otu1622	0	0	0	0	0	0	0	0	0	0	0	0	0	0	0	0	0	0	0	0	0	0	0	0	0	0	0	0	0	0	0	0	0	0	0	0	0	0	0	0	0	0	0	0	0	0	0	0	0
Otu1623	0	0	0	0	0	0	0	0	0	0	0	0	0	0	0	0	0	0	0	0	0	0	0	0	0	0	0	0	0	0	0	0	0	0	0	0	0	0	0	0	0	0	0	0	0	0	0	0	0
Otu1624	0.0509165	0	0.0509165	0	0	0.0763747	0	0	0	0	0	0	0	0	0	0	0	0	0	0	0	0	0	0	0	0	0	0	0	0	0	0	0	0	0	0	0	0	0	0	0	0	0	0	0	0	0	0	0
Otu1625	0	0	0	0	0	0	0	0	0	0	0	0	0	0	0	0	0	0	0	0	0	0	0	0	0	0	0	0	0	0	0	0	0	0	0	0	0	0	0	0	0	0	0.0254582	0	0	0	0	0	0
Otu1626	0	0	0	0	0	0	0	0	0	0	0.0254582	0	0	0	0	0	0	0	0	0	0.0254582	0	0	0	0	0	0	0	0	0	0	0	0	0	0	0	0	0	0	0	0	0	0	0	0	0	0	0	0
Otu1627	0	0	0	0	0	0	0	0	0	0	0	0	0	0	0	0	0	0	0	0	0	0	0	0	0	0.0254582	0	0	0	0	0	0	0	0	0	0	0	0	0	0	0	0	0	0	0	0	0	0	0
Otu1628	0	0	0	0.0254582	0	0	0	0	0	0	0	0	0	0	0	0	0	0	0.0254582	0	0	0	0	0	0	0	0	0	0	0	0	0	0.0254582	0	0	0	0	0	0	0	0	0	0	0	0	0	0.0254582	0	0.0254582
Otu1629	0	0	0	0	0	0	0	0	0.0254582	0.0254582	0	0	0	0.0254582	0	0	0	0	0	0	0	0	0	0	0	0	0	0	0	0	0	0	0	0	0	0	0	0	0	0	0.0254582	0	0	0	0	0	0	0	0
Otu1630	0	0.0254582	0	0	0.0254582	0	0.0254582	0	0	0	0	0	0	0	0	0	0	0	0	0	0	0	0	0	0	0	0	0	0	0	0	0	0	0	0	0	0.0254582	0	0	0	0	0	0	0	0	0	0	0	0
Otu1631	0	0	0	0	0	0	0	0	0	0	0	0	0	0	0	0	0	0	0	0	0	0	0	0	0	0	0	0	0	0	0	0	0	0	0	0	0	0	0	0	0	0	0	0	0	0	0	0	0
Otu1632	0	0	0	0	0	0	0	0	0	0	0	0	0	0	0	0	0	0	0	0	0	0	0	0	0	0	0	0	0	0	0	0	0	0	0	0	0	0	0	0	0	0	0	0	0	0	0	0	0
Otu1633	0	0	0	0	0	0	0	0	0	0	0.0254582	0	0	0	0	0	0	0	0	0	0	0	0	0	0	0	0	0	0	0	0	0	0	0	0	0.0254582	0.0254582	0	0	0	0	0	0	0	0	0	0	0	0
Otu1634	0	0	0	0	0	0	0	0	0	0	0	0	0	0	0	0	0	0	0	0	0	0	0	0	0	0	0	0	0	0	0.0254582	0	0.0254582	0	0	0	0	0	0	0	0	0.0254582	0	0	0	0	0	0	0
Otu1635	0	0	0	0	0	0	0	0	0	0	0	0	0	0	0	0	0	0	0	0	0	0	0	0	0	0	0	0	0	0	0	0	0	0	0	0	0	0	0	0	0	0	0	0	0	0.0254582	0	0	0
Otu1636	0	0	0	0	0	0	0	0	0	0	0	0	0	0	0	0	0	0	0	0	0	0	0	0	0	0	0	0	0	0	0	0	0	0	0	0	0	0	0	0	0	0	0	0	0	0	0	0	0
Otu1637	0	0	0.0254582	0	0	0	0	0	0	0	0	0	0	0	0	0	0	0	0	0	0	0.0254582	0	0	0	0	0	0	0	0.0254582	0.0254582	0	0	0	0	0	0	0.0254582	0	0	0	0	0	0	0	0	0	0	0
Otu1638	0	0	0	0	0	0	0	0	0	0	0	0	0	0	0	0	0	0	0	0	0	0	0	0	0	0	0	0	0	0	0	0	0	0	0	0	0	0	0	0	0	0	0	0	0	0	0	0	0
Otu1639	0	0	0	0	0	0	0	0	0	0	0	0	0	0	0	0	0	0	0	0	0	0	0	0	0	0	0	0	0	0	0.0254582	0	0.0509165	0	0.0254582	0	0	0	0	0	0	0	0	0	0	0	0	0	0
Otu1640	0	0	0	0	0	0	0	0	0	0	0	0	0.0254582	0	0	0	0	0	0	0	0	0	0	0	0	0	0	0	0	0	0	0.0254582	0	0	0	0	0	0	0	0	0	0	0	0	0	0	0	0	0
Otu1641	0	0	0	0	0	0	0.0254582	0	0	0	0	0	0	0	0	0	0	0	0.0254582	0.0254582	0	0	0	0	0	0	0	0	0	0	0	0	0	0	0	0	0	0	0	0	0	0	0	0	0	0	0	0	0
Otu1642	0	0	0	0	0	0	0	0	0	0	0	0	0	0	0	0	0	0	0	0.0254582	0	0	0	0	0	0	0	0	0	0	0	0	0	0	0	0	0	0	0	0	0	0	0	0	0	0	0	0.0254582	0
Otu1643	0	0	0	0	0.0254582	0	0	0	0	0	0	0	0	0	0.0254582	0	0	0	0	0	0	0	0.0254582	0	0	0	0	0	0	0	0	0	0	0	0	0	0	0	0	0	0	0	0	0	0	0	0	0	0
Otu1644	0	0	0	0	0	0	0	0	0	0	0	0	0	0	0	0	0	0	0	0	0	0	0	0	0	0	0	0	0	0	0	0	0	0	0	0	0	0	0	0	0	0	0	0	0	0	0	0	0
Otu1645	0	0	0	0	0	0	0	0	0	0	0	0	0	0	0	0	0	0	0	0	0	0	0	0	0	0.0254582	0	0.0254582	0	0	0.0254582	0	0	0	0	0	0	0	0	0	0	0	0	0	0	0	0	0	0
Otu1646	0	0	0	0	0	0	0	0	0	0	0	0	0	0	0	0	0	0	0	0	0	0	0	0	0	0	0	0	0	0	0	0	0	0	0	0	0	0	0	0	0	0	0	0	0.0254582	0	0	0	0.0254582
Otu1647	0	0	0	0	0	0	0	0	0	0	0	0	0	0	0	0	0	0	0	0	0	0	0	0	0	0	0	0	0	0	0	0	0	0	0	0	0	0	0	0	0	0	0	0	0	0	0	0	0
Otu1648	0.0509165	0.0509165	0	0	0	0	0.0509165	0	0	0	0	0	0	0	0	0	0	0	0	0	0	0	0	0	0	0	0	0	0	0	0	0	0	0	0	0	0	0	0	0	0	0	0	0	0	0	0	0	0
Otu1649	0	0	0	0	0	0	0	0	0	0	0	0	0	0	0	0	0	0	0	0	0.0509165	0	0	0	0	0	0	0	0	0	0	0	0	0	0	0	0	0	0	0	0	0	0	0	0	0	0	0	0
Otu1650	0	0	0	0	0	0	0	0	0	0	0	0	0	0	0	0	0	0	0	0.0254582	0	0	0	0	0	0	0	0	0	0	0	0	0	0	0	0	0	0	0	0	0	0	0.0254582	0	0	0	0	0	0
Otu1651	0	0	0	0	0	0	0	0	0	0	0	0	0	0	0	0	0	0	0	0	0	0	0	0	0	0	0	0	0	0.0509165	0	0	0	0	0	0	0	0	0	0	0	0	0	0	0	0	0	0	0
Otu1652	0.0254582	0.0254582	0	0.0509165	0.0254582	0	0.0254582	0	0	0	0	0	0	0	0	0	0	0	0	0	0	0	0	0	0	0	0	0	0	0	0	0	0	0	0	0	0	0	0	0	0	0	0	0	0	0	0	0	0
Otu1653	0	0	0	0	0	0	0	0	0	0	0	0	0	0	0	0	0	0	0	0	0	0	0	0	0	0	0	0	0	0	0	0	0	0	0	0	0	0	0	0	0	0	0	0	0	0	0	0	0
Otu1654	0	0	0	0	0	0	0	0	0	0	0	0	0	0	0	0	0	0	0	0	0	0	0	0	0	0	0	0	0	0	0	0	0	0	0	0	0	0	0	0	0	0	0	0	0	0	0	0	0
Otu1655	0	0	0	0	0	0	0	0	0	0	0	0	0	0	0	0	0	0	0	0	0	0	0	0.0254582	0.0254582	0.0254582	0.0509165	0.0254582	0	0	0	0	0	0	0	0	0	0	0	0	0	0	0	0	0	0	0	0	0
Otu1656	0	0	0	0	0	0	0	0	0	0	0	0	0	0	0	0	0	0	0	0	0	0	0	0	0	0	0	0	0	0	0.0254582	0	0.0254582	0	0	0	0	0	0	0	0	0	0	0	0	0	0	0	0
Otu1657	0	0	0	0	0.0254582	0	0	0	0	0	0	0	0	0	0	0	0	0	0	0	0	0	0	0	0	0	0	0	0	0	0	0	0.0254582	0	0	0	0	0	0	0	0	0	0	0	0	0	0	0	0
Otu1658	0	0	0	0	0	0	0	0	0	0	0	0	0	0	0	0	0	0	0	0	0	0	0	0	0	0	0.0254582	0	0	0	0	0.0254582	0.0254582	0	0	0	0	0	0	0	0	0	0	0	0	0	0	0	0
Otu1659	0	0	0	0	0	0	0	0	0	0	0	0	0	0	0	0	0	0	0	0	0	0	0	0	0	0	0	0	0	0	0	0	0	0	0	0	0	0	0	0	0	0	0	0	0	0	0	0	0
Otu1660	0	0	0	0	0	0	0	0	0	0	0	0	0	0	0	0	0	0	0	0	0	0	0	0	0	0	0	0	0	0.0509165	0	0	0	0	0.0254582	0	0	0	0	0	0	0	0	0	0	0	0	0	0
Otu1661	0	0	0	0	0	0	0	0	0	0	0	0	0	0	0	0	0	0	0	0	0	0	0	0	0	0	0	0	0	0	0	0	0	0	0	0	0	0.0254582	0	0	0	0	0.0254582	0	0.0254582	0.0254582	0.0254582	0	0
Otu1662	0	0	0	0	0	0	0	0	0	0	0	0	0	0	0	0	0	0	0	0	0	0	0	0	0	0	0	0	0	0	0	0	0	0.0254582	0	0	0	0	0	0	0	0	0	0	0	0	0	0	0
Otu1663	0	0	0	0	0	0	0	0	0	0	0	0	0	0	0	0	0	0	0	0	0	0	0	0	0	0	0	0	0	0	0	0	0	0	0	0	0	0	0	0	0	0	0	0	0	0	0	0	0
Otu1664	0	0	0	0	0	0	0	0	0	0	0	0	0	0	0	0.0254582	0	0.0509165	0	0.0509165	0.0254582	0	0	0	0	0	0	0	0	0	0	0	0	0	0	0	0	0	0	0	0	0	0	0	0	0	0	0	0
Otu1665	0	0	0	0	0	0	0	0	0	0	0	0	0	0	0	0	0	0	0	0	0	0.0254582	0	0	0	0.0254582	0	0.0254582	0	0	0	0	0	0	0	0	0.0254582	0	0	0.0509165	0	0	0	0	0	0	0	0	0
Otu1666	0	0	0	0	0	0	0	0	0	0	0	0	0	0	0	0	0	0	0	0	0	0	0	0	0	0	0	0	0	0	0	0	0	0	0	0	0	0	0	0	0	0	0	0	0	0	0	0	0
Otu1667	0	0	0	0	0	0	0	0	0	0	0	0	0	0	0	0	0	0	0	0	0	0	0	0	0	0.0254582	0	0	0	0	0	0	0	0	0	0	0	0	0	0	0	0	0.0509165	0	0	0.0763747	0	0	0
Otu1668	0	0	0	0	0	0	0	0	0	0	0	0	0	0	0.0254582	0.0254582	0	0.0509165	0	0.0509165	0	0	0	0	0	0	0	0	0	0	0	0	0	0	0	0	0	0	0	0	0	0	0	0	0	0	0	0	0
Otu1669	0	0	0	0	0	0	0	0	0	0	0	0	0	0	0	0	0	0	0	0	0	0	0	0	0	0	0	0	0	0	0	0	0	0	0	0	0	0	0	0	0	0	0	0	0.0254582	0	0	0	0
Otu1670	0	0	0	0	0	0	0	0	0	0	0	0	0	0	0	0	0	0	0	0	0	0	0	0	0	0	0	0	0	0	0	0	0	0	0	0	0	0	0	0	0	0	0	0	0	0	0	0	0
Otu1671	0	0	0	0	0	0	0	0	0	0	0	0	0	0	0	0	0	0	0	0	0	0	0	0	0	0	0	0	0	0	0	0	0	0	0	0	0	0	0	0	0	0	0	0	0	0	0	0	0
Otu1672	0	0	0	0	0	0	0	0	0	0	0	0	0	0	0	0	0	0	0	0	0	0	0	0	0	0	0	0	0	0	0	0	0	0	0	0	0	0	0	0	0	0	0	0	0	0	0	0	0
Otu1673	0	0	0	0	0	0	0	0	0	0	0	0	0	0	0	0	0	0	0	0	0	0	0	0	0	0	0	0	0	0	0	0	0	0	0	0	0	0	0	0	0	0.0254582	0	0	0	0	0	0	0
Otu1674	0	0	0	0	0	0	0	0	0	0	0	0	0	0	0	0	0	0	0	0	0	0	0	0	0	0	0	0	0	0	0	0	0	0	0	0	0	0	0	0	0	0	0	0	0	0	0	0	0
Otu1675	0	0	0	0	0	0	0	0	0	0	0	0	0	0	0.0254582	0.0254582	0	0	0	0	0	0	0	0	0	0	0	0	0	0	0	0	0	0	0	0	0	0	0	0	0	0	0	0	0	0	0	0	0
Otu1676	0	0	0	0	0	0	0	0	0	0	0	0	0	0	0	0	0	0	0	0	0	0	0	0	0	0	0	0.0254582	0	0	0	0	0	0	0	0	0	0	0	0	0	0	0	0	0	0	0	0	0
Otu1677	0	0	0	0	0	0	0	0	0	0	0	0	0	0	0	0	0	0	0	0	0	0	0	0	0	0	0	0	0	0	0	0	0	0	0	0	0	0	0	0	0	0	0	0	0	0	0	0	0
Otu1678	0	0	0.0254582	0	0.0254582	0.0509165	0.0509165	0	0	0	0	0	0	0	0	0	0	0	0	0	0	0	0	0	0	0	0	0	0	0	0	0	0	0	0	0	0	0	0	0	0	0	0	0	0	0	0	0	0
Otu1679	0	0	0	0	0	0	0	0	0	0	0	0	0	0	0	0	0	0	0	0	0	0	0	0	0	0	0	0	0	0	0	0	0	0	0	0	0	0	0	0	0	0	0	0	0	0	0	0	0
Otu1680	0	0	0	0	0	0	0	0	0	0	0	0	0.0254582	0	0	0	0	0	0	0	0	0	0	0	0	0	0	0	0	0	0	0	0	0	0	0	0	0	0	0	0	0	0	0	0	0	0	0	0
Otu1681	0.0254582	0.0254582	0	0	0	0	0	0	0	0	0	0	0	0	0	0	0	0	0	0	0	0	0	0	0	0	0	0	0	0	0	0	0	0	0	0.0254582	0	0.0254582	0	0	0	0	0	0	0	0	0	0	0
Otu1682	0	0	0	0	0	0	0	0	0	0	0	0	0	0	0	0	0	0	0	0	0	0	0	0	0	0	0	0	0	0	0	0	0	0	0	0	0	0	0	0	0	0	0	0	0	0	0	0	0
Otu1683	0	0	0	0	0	0	0	0	0	0	0	0	0	0	0	0	0	0	0	0	0	0	0	0	0	0	0	0.0254582	0	0	0	0	0	0	0	0	0	0	0	0	0	0	0	0	0	0	0	0	0
Otu1684	0	0	0	0	0.0254582	0	0	0	0	0	0	0	0	0	0	0	0	0	0	0	0	0	0	0	0	0	0	0	0	0	0.0254582	0	0	0	0.0254582	0	0	0	0	0	0	0	0	0	0	0	0	0	0
Otu1685	0	0	0	0	0	0	0	0	0	0	0	0	0	0	0	0	0	0	0	0	0	0	0	0	0	0	0	0	0	0	0	0	0	0	0	0	0	0	0	0	0	0	0	0	0	0	0	0	0
Otu1686	0	0	0	0	0	0	0.0254582	0	0	0	0	0	0	0	0	0	0	0	0	0	0	0	0	0	0	0	0	0	0	0	0	0	0	0	0	0	0	0	0	0	0	0	0	0	0	0	0	0	0
Otu1687	0	0	0	0	0	0	0	0	0	0	0	0	0	0	0	0	0	0	0.0254582	0	0	0	0	0	0	0	0	0	0	0	0	0	0	0	0	0	0	0	0	0	0	0	0	0	0	0	0	0	0
Otu1688	0	0	0	0	0	0	0	0	0	0	0	0	0	0	0	0	0	0	0	0	0	0	0	0	0	0	0	0	0	0	0	0	0	0	0	0	0	0	0	0	0	0	0	0	0	0	0	0	0
Otu1689	0	0	0	0	0	0	0	0	0	0	0.0509165	0	0.0254582	0	0	0	0	0	0	0	0	0	0	0	0	0	0	0	0	0	0	0	0	0	0	0	0	0	0	0	0	0	0	0	0	0	0	0	0
Otu1690	0	0	0	0	0	0	0	0.0254582	0	0	0	0	0.0254582	0	0	0	0	0	0	0	0	0	0	0	0	0	0	0	0	0	0	0	0	0	0	0	0	0	0	0	0	0	0	0	0	0	0	0	0
Otu1691	0	0	0	0	0	0	0	0	0	0	0	0	0	0	0	0	0	0	0	0	0	0	0	0	0	0	0	0	0	0	0	0	0	0	0	0	0	0	0	0	0	0	0	0	0	0	0.0254582	0	0
Otu1692	0	0	0.0254582	0	0	0.0254582	0.0254582	0	0	0	0	0	0	0	0	0	0	0	0	0	0	0	0	0	0	0	0	0	0	0	0	0	0	0	0	0	0	0	0	0	0	0	0	0	0	0	0	0	0
Otu1693	0	0.0254582	0	0	0	0	0	0	0	0	0	0	0	0	0	0	0	0	0	0	0	0	0	0	0	0	0	0	0	0	0	0	0	0	0	0	0	0	0	0	0	0	0	0	0	0	0	0	0
Otu1694	0	0	0	0	0	0	0	0	0	0	0	0	0	0	0	0	0	0	0	0	0	0	0	0	0	0	0	0	0	0	0	0	0	0	0	0	0	0	0	0	0	0	0	0	0	0	0	0	0
Otu1695	0	0	0	0	0	0	0	0	0	0	0	0	0	0	0	0	0	0	0	0	0	0	0	0	0	0	0	0	0	0	0	0	0	0	0	0	0	0	0	0	0	0	0	0	0	0	0	0	0
Otu1696	0	0	0	0	0	0	0	0	0	0	0	0	0	0	0	0	0	0	0	0	0	0	0	0	0	0	0	0	0	0	0	0	0	0	0	0	0	0	0	0	0	0	0	0	0	0	0	0	0
Otu1697	0	0	0	0	0	0	0	0	0	0	0	0	0	0	0	0	0	0	0	0	0	0	0	0	0	0	0	0	0	0	0	0	0	0	0	0	0	0	0	0	0	0	0	0	0	0	0	0	0
Otu1698	0	0.0254582	0	0	0	0	0	0	0.0254582	0	0.0254582	0	0	0	0	0	0	0	0	0	0	0	0	0	0	0	0	0	0	0	0	0	0	0	0	0	0	0	0	0	0	0	0	0	0	0	0	0	0
Otu1699	0	0	0	0	0	0	0	0	0	0	0	0	0	0	0	0	0	0	0	0	0	0	0	0	0	0	0	0	0	0	0	0	0	0	0	0	0	0	0	0	0	0	0	0	0	0	0	0	0
Otu1700	0	0	0	0	0	0	0	0	0	0	0	0	0	0	0	0	0	0	0	0	0	0	0.0254582	0	0	0	0	0	0	0	0	0	0	0	0	0	0	0	0	0	0	0	0	0	0	0	0	0	0
Otu1701	0	0	0	0	0	0	0	0	0	0	0	0	0	0	0	0	0	0	0	0	0	0	0	0	0	0	0	0	0	0	0	0	0	0	0	0	0	0	0	0	0	0	0	0	0	0	0	0	0
Otu1702	0	0	0	0	0	0	0	0	0	0	0	0	0	0	0	0	0	0	0	0	0	0	0	0	0	0	0	0	0	0	0	0	0	0	0	0	0	0	0	0	0	0	0	0	0	0	0	0	0
Otu1703	0	0.0254582	0	0	0.101833	0	0.0254582	0	0	0	0	0	0	0	0	0	0	0	0	0	0	0	0	0	0	0	0	0	0	0	0	0	0	0	0	0	0	0	0	0	0	0	0	0	0	0	0	0	0
Otu1704	0.0509165	0.0509165	0	0	0	0	0	0	0	0	0	0	0	0	0.0254582	0	0	0	0	0	0	0	0	0	0	0	0	0	0	0	0	0	0	0	0	0	0	0	0	0	0	0	0	0	0	0	0	0	0
Otu1705	0	0	0	0	0	0	0	0	0	0	0	0	0	0	0	0	0	0	0	0	0	0	0	0	0	0	0	0	0	0	0	0.0254582	0	0	0	0.0254582	0	0	0	0	0	0	0	0	0	0	0	0	0
Otu1706	0	0	0	0	0	0	0	0	0	0	0	0	0	0	0	0	0.0763747	0.0509165	0	0	0.0254582	0	0	0	0	0	0	0	0	0	0	0	0	0	0	0	0	0	0	0	0	0	0	0	0	0	0	0	0
Otu1707	0	0	0	0	0	0	0	0	0	0	0	0	0	0	0	0	0	0	0	0	0	0	0	0	0	0	0	0	0	0	0	0	0	0	0	0	0	0	0	0	0	0	0	0	0	0	0	0	0
Otu1708	0	0	0	0	0	0	0	0	0	0	0	0	0	0	0	0	0	0	0	0	0	0	0.0509165	0	0.0509165	0	0.0254582	0.0254582	0	0	0	0	0	0	0	0	0	0	0	0	0	0	0	0	0	0	0	0	0
Otu1709	0	0	0	0	0	0	0	0	0	0	0	0	0	0	0	0	0	0	0	0	0	0	0	0	0	0	0	0	0.0254582	0	0.0254582	0	0	0	0	0	0	0	0	0	0	0	0	0	0	0	0	0	0
Otu1710	0	0	0	0	0	0	0	0	0	0	0	0	0	0	0	0	0	0	0	0	0	0	0	0	0	0	0	0	0	0	0	0	0	0	0	0	0	0	0	0	0	0	0	0	0	0	0	0	0
Otu1711	0	0	0	0	0	0	0	0	0	0	0	0	0	0	0	0	0	0	0	0	0	0	0	0	0	0	0	0	0	0	0	0	0	0	0	0	0	0	0	0	0	0	0	0	0	0	0	0	0
Otu1712	0	0	0	0	0	0	0	0	0	0	0	0	0	0	0	0	0	0	0	0	0	0	0	0	0	0	0	0	0	0	0	0	0	0	0	0	0	0	0	0	0	0	0	0	0	0	0	0	0
Otu1713	0	0	0	0	0	0	0	0	0	0	0	0	0	0	0	0	0	0	0	0	0	0	0	0	0	0	0	0	0	0	0	0	0	0	0	0	0	0	0	0	0	0	0	0	0	0	0	0	0
Otu1714	0	0	0	0.0254582	0	0	0	0	0	0	0	0	0	0	0	0	0	0	0	0	0	0	0	0	0	0	0	0	0	0	0	0	0	0	0.0254582	0	0	0	0	0	0	0	0	0	0	0	0	0	0
Otu1715	0	0	0	0	0	0	0	0	0	0	0	0	0	0	0	0	0	0	0	0	0	0	0	0	0	0	0	0	0	0	0	0	0	0	0	0	0	0	0	0	0	0	0	0	0	0	0	0	0
Otu1716	0	0	0	0	0	0	0	0	0	0	0	0	0	0	0	0	0	0	0	0	0	0	0	0	0	0	0	0	0	0	0	0	0	0	0	0	0	0	0	0	0	0	0	0	0	0	0	0	0
Otu1717	0	0.0254582	0	0	0.0254582	0	0.0254582	0	0	0	0	0	0	0	0	0	0	0	0.0254582	0	0	0	0	0	0	0	0	0	0	0	0	0	0	0	0	0	0	0	0	0	0	0	0	0	0	0	0	0	0
Otu1718	0	0	0	0	0	0	0	0	0	0	0	0	0	0	0	0	0	0	0	0	0	0	0	0	0	0	0	0	0	0	0.0254582	0	0	0.0254582	0	0	0	0	0	0	0	0	0	0	0	0	0	0	0
Otu1719	0	0	0	0.0254582	0.0509165	0	0.0763747	0	0	0	0	0	0	0	0	0	0	0	0	0	0	0	0	0	0	0	0	0	0	0	0	0	0	0	0	0	0	0	0	0	0	0	0	0	0	0	0	0	0
Otu1720	0	0	0	0	0	0	0	0	0	0	0	0	0	0	0	0	0	0	0	0	0	0	0	0	0	0	0	0	0	0	0	0	0	0	0	0	0	0	0	0	0	0	0	0	0	0	0	0	0
Otu1721	0	0	0	0	0	0	0	0	0	0	0.0254582	0	0	0.0509165	0	0	0	0	0	0	0	0	0	0	0	0	0	0	0	0.0254582	0	0	0	0	0	0	0	0	0	0	0	0	0	0	0	0	0	0.0254582	0
Otu1722	0	0	0	0	0	0	0	0	0	0	0	0	0	0	0	0	0	0	0	0	0	0	0	0	0	0	0	0	0	0	0	0	0	0	0	0	0	0	0	0	0	0	0	0	0	0	0	0	0
Otu1723	0	0	0	0	0	0	0	0	0	0	0	0	0	0	0	0	0	0	0	0	0	0	0	0	0	0	0	0	0	0	0	0	0	0	0	0	0	0	0	0	0.0509165	0	0	0	0	0	0	0	0
Otu1724	0	0	0	0	0	0	0	0	0	0	0	0	0	0	0	0	0	0	0	0	0	0	0	0	0	0	0	0	0	0	0	0	0	0	0	0	0	0	0	0	0	0	0	0	0	0	0	0	0
Otu1725	0	0	0	0	0.0254582	0	0	0	0	0	0	0	0	0	0	0	0	0	0	0	0	0	0	0	0	0	0	0	0	0	0	0	0	0	0	0	0	0	0	0	0	0	0	0	0	0	0	0	0
Otu1726	0	0	0	0	0	0	0	0	0	0	0	0	0	0	0	0	0	0	0	0	0	0	0	0	0	0	0	0	0	0	0	0	0	0	0	0	0	0	0	0	0	0	0	0	0	0	0	0	0
Otu1727	0	0	0	0	0	0	0	0	0	0	0	0	0	0	0	0	0	0	0	0	0	0	0	0	0	0	0	0	0	0	0	0	0	0	0	0	0	0	0	0	0	0	0	0	0	0	0	0	0
Otu1728	0	0	0	0	0	0	0	0	0	0	0	0	0	0	0	0	0	0	0	0	0	0	0	0	0	0	0	0	0	0	0	0	0	0	0	0	0	0	0	0	0	0	0	0	0	0	0	0	0
Otu1729	0	0	0	0.0254582	0	0	0	0	0	0	0	0	0	0	0	0	0	0	0	0	0	0	0	0	0	0	0	0	0	0	0	0	0	0	0	0	0	0	0.0254582	0	0	0	0	0	0	0	0	0	0
Otu1730	0	0	0	0	0	0	0	0	0	0	0	0	0	0	0	0	0	0	0	0	0	0	0	0	0	0	0	0	0	0	0	0	0	0	0	0	0	0	0	0	0	0	0	0	0	0	0	0	0
Otu1731	0	0	0	0	0	0	0	0	0	0	0	0	0	0	0.0509165	0.0254582	0	0	0.0254582	0	0.0509165	0	0	0	0	0	0	0	0	0	0	0	0	0	0	0	0	0	0	0	0	0	0	0	0	0	0	0	0
Otu1732	0	0	0	0	0	0	0	0	0	0	0	0	0	0	0	0	0	0	0	0	0	0	0	0	0	0	0	0	0	0	0	0	0	0	0	0	0	0	0	0	0	0	0	0	0	0	0	0	0
Otu1733	0	0	0	0	0	0	0	0	0	0	0	0	0	0	0	0	0	0	0	0	0	0	0	0	0	0	0	0	0	0.0254582	0.0254582	0.0254582	0	0	0.0763747	0	0	0	0	0	0	0	0	0	0	0	0	0	0
Otu1734	0	0	0	0	0	0	0	0	0	0.0509165	0	0	0	0	0	0	0	0	0	0	0	0	0	0	0	0	0	0	0	0	0	0	0	0	0	0	0	0	0	0	0	0	0	0	0	0	0	0	0
Otu1735	0	0	0	0	0	0	0	0	0	0	0	0	0	0	0	0	0	0	0	0	0	0	0	0	0	0	0	0	0	0	0	0	0	0	0	0	0	0	0	0	0	0	0	0	0	0	0	0	0
Otu1736	0	0	0	0	0	0	0	0	0	0	0	0	0	0	0	0	0	0	0	0	0	0	0	0	0	0	0	0	0	0	0	0	0.0254582	0	0	0	0	0	0	0	0	0	0	0	0	0	0	0	0
Otu1737	0	0	0	0	0	0	0	0	0	0	0	0	0	0	0	0	0	0	0	0	0	0	0	0	0	0	0	0	0	0	0	0	0	0	0	0	0	0	0	0	0	0	0	0	0	0	0	0	0
Otu1738	0	0	0	0	0	0	0	0	0	0	0	0	0	0	0	0	0	0	0	0	0	0	0	0	0	0	0	0	0	0	0	0	0	0	0	0	0	0	0	0	0	0	0	0	0	0	0	0	0
Otu1739	0	0	0	0	0	0	0	0	0	0	0	0	0	0	0	0	0	0	0	0	0	0	0	0	0	0	0	0	0	0	0	0	0	0	0	0	0	0	0	0	0	0	0	0	0	0	0	0	0
Otu1740	0	0	0	0	0	0	0	0	0	0	0	0	0	0	0	0	0	0	0	0	0	0	0	0	0	0	0	0	0	0	0	0	0	0	0	0	0	0	0	0	0	0	0	0	0	0	0	0	0
Otu1741	0	0	0	0	0	0	0	0	0	0	0	0	0	0	0	0	0	0	0	0	0	0	0	0	0	0.0254582	0	0	0	0	0	0	0	0	0	0	0	0	0	0	0	0	0	0	0	0	0	0	0
Otu1742	0	0	0	0	0	0	0	0	0	0	0	0	0	0	0	0	0	0	0	0	0.0254582	0	0	0	0	0	0	0	0	0	0	0	0	0	0	0	0	0	0	0	0	0	0	0	0	0	0	0	0
Otu1743	0	0	0	0	0	0	0	0	0	0	0	0	0	0	0	0	0	0	0	0.0254582	0	0	0	0	0	0	0	0	0	0	0	0	0	0	0	0	0	0	0	0	0	0	0	0	0	0	0	0	0
Otu1744	0	0	0	0	0	0	0	0	0	0	0	0	0	0	0	0	0	0	0	0	0	0	0	0	0	0	0	0	0	0	0	0	0	0	0	0	0	0	0	0	0	0	0	0	0	0	0	0	0
Otu1745	0	0	0	0	0	0	0	0	0	0	0	0	0	0	0	0	0	0	0	0	0	0	0	0	0	0	0	0	0	0	0	0	0	0	0	0	0	0	0.0509165	0	0.0254582	0	0	0	0	0	0	0	0
Otu1746	0	0	0	0	0	0	0	0	0	0	0	0	0	0	0.0254582	0	0.0254582	0	0	0.0254582	0	0	0	0	0	0	0	0	0	0	0	0	0	0	0	0	0	0	0	0	0	0	0	0	0	0	0	0	0
Otu1747	0	0	0	0	0	0	0	0	0.0254582	0	0	0	0	0	0	0	0	0	0	0	0	0	0	0	0	0	0	0	0	0	0	0	0	0	0	0	0	0	0	0	0	0	0	0	0	0	0	0	0
Otu1748	0	0	0	0	0	0	0	0	0	0	0.0254582	0	0	0	0	0	0	0	0	0	0	0	0	0	0	0	0	0	0	0	0	0	0	0.0254582	0	0	0	0	0	0	0	0	0	0	0	0	0	0	0
Otu1749	0	0	0	0	0	0	0	0.0254582	0	0.0254582	0.0254582	0	0	0	0	0	0	0	0	0	0	0	0	0	0	0	0	0	0	0	0	0	0	0.0254582	0	0	0	0	0	0	0	0	0	0	0	0	0	0	0
Otu1750	0	0.0254582	0	0	0	0	0	0	0	0	0	0	0	0	0	0	0	0	0	0	0	0	0	0	0	0	0	0	0	0	0	0	0	0	0	0	0	0	0	0	0	0	0	0	0	0	0	0	0
Otu1751	0	0	0	0	0	0	0	0	0	0	0	0	0	0	0	0	0	0	0	0	0	0	0	0	0	0	0	0	0	0	0	0	0	0	0	0	0	0	0	0.0254582	0.0254582	0	0	0	0	0	0	0	0
Otu1752	0	0	0	0	0	0	0	0	0	0	0	0	0	0	0	0	0	0.0254582	0	0	0	0	0	0	0	0	0	0	0	0	0	0	0	0	0	0	0	0	0	0	0	0	0	0	0	0	0	0	0
Otu1753	0	0	0	0	0	0	0	0	0	0	0	0	0	0	0	0	0	0	0	0	0	0	0	0	0	0	0	0	0	0	0	0.0254582	0	0	0	0	0	0	0	0	0	0	0	0	0	0	0	0	0
Otu1754	0	0	0.0254582	0	0	0	0	0	0	0	0	0	0	0	0	0	0	0	0	0	0	0	0	0	0	0	0	0	0	0	0	0.0254582	0	0	0	0	0	0	0	0	0	0	0	0	0	0	0	0	0
Otu1755	0	0	0	0	0	0	0	0.0254582	0	0	0	0	0	0	0	0	0	0	0.0254582	0	0	0	0	0	0	0	0	0	0	0	0	0	0.0254582	0	0	0	0	0	0	0	0	0	0	0	0	0	0	0	0
Otu1756	0	0	0	0	0	0	0	0	0	0	0	0	0	0	0	0	0	0	0	0	0	0	0	0	0	0	0	0	0	0	0	0	0	0	0	0	0	0	0	0	0	0	0	0	0	0	0	0	0
Otu1757	0	0	0	0	0	0	0	0	0	0	0	0	0	0	0	0	0	0	0	0	0	0.0254582	0	0	0.0254582	0	0	0	0	0	0.0254582	0	0	0.0254582	0	0	0	0	0	0	0	0	0	0	0	0	0	0	0
Otu1758	0	0	0	0	0	0	0	0	0.0254582	0	0	0.0254582	0	0.0254582	0	0	0	0	0	0	0	0	0	0	0	0	0	0	0	0	0	0	0	0	0	0	0	0	0	0	0	0	0	0	0	0	0	0	0
Otu1759	0	0	0	0	0	0	0	0	0	0	0	0	0	0	0.0254582	0	0	0	0	0	0	0	0	0	0	0	0	0	0.0254582	0	0.0509165	0	0	0	0	0	0	0	0	0	0	0	0	0	0	0	0	0	0
Otu1760	0	0.0254582	0	0	0	0	0.101833	0	0	0	0	0	0	0	0	0	0	0	0	0	0	0	0	0	0	0	0	0	0	0	0	0	0	0	0	0	0	0	0	0	0	0	0	0	0	0	0	0	0
Otu1761	0	0	0	0	0	0	0	0	0	0	0	0	0	0	0	0	0	0	0	0	0	0	0	0	0	0	0	0	0	0.0254582	0	0	0	0	0	0	0	0	0	0	0	0	0	0	0	0	0	0	0
Otu1762	0	0	0	0	0	0	0	0	0	0	0	0	0	0	0	0	0	0	0	0	0	0	0	0	0	0	0	0	0	0	0	0	0	0	0	0	0	0.0254582	0	0	0	0	0	0	0	0	0	0	0
Otu1763	0	0	0	0	0	0.0254582	0	0	0	0.0254582	0	0	0	0	0	0	0	0	0	0	0	0	0	0	0	0	0	0	0	0	0	0	0	0	0	0	0	0	0	0	0	0	0	0	0	0	0	0	0
Otu1764	0	0	0	0	0	0	0	0	0	0	0	0	0	0	0	0	0	0	0	0	0	0	0	0	0	0	0	0	0	0	0	0	0	0	0	0	0	0	0	0	0	0	0	0	0	0	0	0	0
Otu1765	0	0	0	0	0	0	0	0	0	0	0	0	0	0	0	0	0	0	0.0509165	0	0	0	0	0	0	0	0	0	0	0	0	0	0	0	0	0	0	0	0	0	0	0	0	0	0	0	0	0	0
Otu1766	0	0	0.0254582	0	0	0	0.0254582	0	0	0	0.0254582	0.0254582	0	0	0	0	0	0	0	0	0	0	0	0	0	0	0	0	0	0	0	0	0	0	0	0	0	0	0	0	0	0	0	0	0	0	0	0	0
Otu1767	0	0	0	0	0	0	0	0	0	0	0	0	0	0	0	0	0	0	0	0	0	0	0	0	0	0	0	0	0	0	0	0	0.0254582	0	0	0	0	0	0	0	0	0	0	0	0	0	0	0	0
Otu1768	0	0	0	0	0	0	0	0	0.0509165	0	0	0	0	0	0	0	0	0	0	0	0	0	0	0	0	0	0	0	0	0	0	0	0	0	0	0	0	0	0	0	0	0	0	0	0	0	0	0	0
Otu1769	0	0	0.0509165	0	0.0763747	0	0	0	0	0	0	0	0	0	0	0	0	0	0	0	0	0	0	0	0	0	0	0	0	0	0	0	0	0	0	0	0	0	0	0	0	0	0	0	0	0	0	0	0
Otu1770	0	0	0	0	0	0	0	0	0	0	0	0	0	0	0	0	0	0	0	0	0	0	0	0	0	0	0	0	0	0	0	0	0	0	0	0	0	0	0	0	0	0	0	0	0	0	0	0	0
Otu1771	0	0	0	0	0	0	0	0	0	0	0	0	0.0254582	0	0	0	0	0	0	0	0	0	0	0	0	0	0	0	0	0	0	0	0	0	0	0	0	0	0	0	0	0	0	0	0	0	0	0	0
Otu1772	0	0.0254582	0	0	0	0	0	0.0254582	0	0	0	0.0254582	0	0.0509165	0	0	0	0	0	0	0	0	0	0	0	0	0	0	0	0	0	0	0	0	0	0	0	0	0	0	0	0	0	0	0	0	0	0	0
Otu1773	0	0	0	0	0	0	0	0	0	0	0	0	0	0	0	0	0	0	0	0	0	0	0	0	0	0	0	0	0	0	0	0	0	0	0	0	0	0	0	0.0254582	0	0	0	0	0	0	0	0	0
Otu1774	0	0	0	0	0	0	0	0	0	0	0	0	0	0	0	0	0	0	0	0	0	0	0	0	0	0	0	0	0	0	0	0	0	0	0	0	0	0	0	0	0	0	0	0	0	0	0	0	0
Otu1775	0	0	0	0	0	0	0	0	0	0	0	0	0	0	0	0	0.0509165	0	0	0.0254582	0	0	0	0	0	0	0	0	0	0	0	0	0	0	0	0	0	0	0	0	0	0	0	0	0	0	0	0	0
Otu1776	0	0	0	0	0	0	0	0	0	0	0	0	0	0	0.0254582	0	0	0	0	0	0.0254582	0	0	0	0	0	0	0	0	0	0	0	0	0	0	0	0.0254582	0	0	0	0	0	0	0	0	0	0	0	0.0254582
Otu1777	0	0	0	0	0	0	0	0	0	0	0	0	0	0	0	0	0	0	0	0	0	0	0	0	0	0	0	0	0	0	0	0	0	0	0	0	0	0	0	0	0	0	0	0	0	0	0	0	0
Otu1778	0	0	0	0	0	0	0	0	0	0	0	0	0	0	0	0	0	0	0	0	0	0	0	0	0	0	0	0	0	0	0	0	0	0	0	0	0	0	0	0	0	0	0	0	0	0	0	0	0
Otu1779	0	0	0	0	0	0	0	0	0	0	0	0	0	0	0	0	0	0	0	0	0	0	0	0	0	0	0	0	0	0	0	0	0	0	0	0	0	0	0	0	0	0	0	0	0	0	0	0	0
Otu1780	0	0	0	0	0	0	0	0	0	0	0	0	0	0	0	0	0	0	0	0	0	0	0	0	0	0	0	0	0	0	0	0	0	0	0	0	0	0	0	0	0	0	0	0	0	0	0	0	0
Otu1781	0	0.0254582	0	0	0.0254582	0	0	0	0	0	0	0	0	0	0	0	0	0	0	0	0	0	0	0	0	0	0	0	0	0	0	0	0	0	0	0	0	0	0	0	0	0	0	0	0	0	0	0	0
Otu1782	0	0	0	0	0	0	0	0	0	0	0	0	0	0	0	0.0254582	0.0254582	0	0	0.0254582	0.0509165	0	0	0	0	0	0	0	0	0	0	0	0	0	0	0	0	0	0	0	0	0	0	0	0	0	0	0	0
Otu1783	0	0.101833	0.0254582	0	0	0	0	0	0	0	0	0	0	0	0	0	0	0	0	0	0	0	0	0	0	0	0	0	0	0	0	0	0	0	0	0	0	0	0	0	0	0	0	0	0	0	0	0	0
Otu1784	0	0	0	0	0	0	0	0	0	0	0	0	0	0	0	0	0	0	0	0	0	0	0	0	0	0	0	0	0	0	0	0	0	0	0	0	0	0	0	0	0	0	0	0	0	0	0	0	0
Otu1785	0	0	0	0	0	0	0	0	0	0	0	0	0	0	0	0	0	0	0	0	0	0	0	0	0	0	0	0	0	0	0	0	0	0	0	0	0	0	0	0	0	0	0	0	0	0	0	0	0
Otu1786	0.0254582	0.0254582	0.0254582	0	0	0	0	0	0	0	0	0	0	0	0	0	0	0	0	0	0	0	0	0.0254582	0	0	0	0	0	0	0	0	0	0	0	0	0	0	0	0	0	0	0	0	0	0	0	0	0
Otu1787	0	0	0	0	0	0	0	0	0	0	0	0	0	0	0	0	0	0	0	0	0	0	0	0	0	0	0	0	0	0	0.0254582	0	0.0254582	0	0	0	0	0	0	0	0	0	0	0	0	0	0	0	0
Otu1788	0	0	0	0	0	0	0	0	0	0	0	0	0	0	0	0	0	0	0	0	0	0	0	0	0	0	0	0	0	0	0	0	0	0	0	0	0	0	0	0	0	0	0	0	0	0	0	0	0
Otu1789	0	0	0	0	0	0	0	0	0	0	0	0	0	0	0	0	0	0	0.0254582	0	0	0	0	0	0	0	0	0	0	0	0	0	0	0	0	0	0	0	0	0	0	0	0	0	0	0	0	0	0
Otu1790	0	0	0	0	0	0	0	0	0	0	0	0	0	0	0	0	0	0	0	0	0	0	0	0	0	0	0	0	0	0	0	0	0	0	0	0	0	0	0	0	0	0	0	0	0	0	0	0	0
Otu1791	0	0	0	0	0	0	0	0	0	0	0	0	0	0	0	0	0	0	0	0	0	0	0	0	0	0	0	0	0	0	0	0	0	0	0	0	0	0	0	0	0	0	0	0	0.0254582	0	0	0.0254582	0
Otu1792	0	0	0	0	0	0	0	0	0.0254582	0	0.0254582	0	0.0254582	0	0	0	0	0	0	0	0	0	0	0	0	0	0	0	0	0	0.0254582	0	0	0	0	0	0	0	0	0	0	0	0	0	0	0	0	0	0
Otu1793	0	0	0	0	0	0	0	0	0	0	0	0	0	0	0	0	0	0	0	0	0	0	0	0	0	0	0	0	0	0	0	0	0	0	0	0	0	0	0	0	0	0	0	0	0	0	0	0	0
Otu1794	0	0.0509165	0.0254582	0.0254582	0	0.0254582	0	0	0	0	0	0	0	0	0	0	0	0	0	0	0	0	0	0	0	0	0	0	0	0	0	0	0	0	0	0	0	0	0	0	0	0	0	0	0	0	0	0	0
Otu1795	0	0	0	0	0	0	0	0	0	0	0	0	0	0	0	0	0	0	0	0	0	0	0	0	0	0	0	0	0	0	0	0	0	0	0	0	0	0	0	0	0	0	0	0	0	0	0	0	0
Otu1796	0	0	0	0	0	0	0	0	0	0	0	0	0	0	0	0	0	0	0	0	0	0	0	0	0	0	0	0	0	0	0	0	0	0	0	0	0	0	0	0	0	0	0	0	0	0	0	0	0
Otu1797	0	0	0	0	0	0	0	0	0	0	0	0	0	0	0	0	0	0	0	0	0	0	0	0	0	0	0	0	0	0	0	0	0	0	0	0	0	0	0	0	0	0	0	0	0	0	0	0	0
Otu1798	0	0	0	0	0	0	0	0	0	0	0	0	0	0	0	0	0	0	0	0	0	0	0	0	0	0	0	0	0	0.0254582	0	0	0	0	0	0	0	0	0	0	0	0	0	0	0	0	0	0	0
Otu1799	0	0	0	0	0	0	0	0	0	0	0	0	0	0	0	0	0	0	0	0	0	0	0	0	0	0.0254582	0	0	0	0	0	0	0	0	0	0	0	0	0	0	0	0	0	0	0	0	0	0	0
Otu1800	0	0	0	0	0	0	0	0	0.0254582	0	0	0	0	0	0	0	0	0	0	0	0	0	0	0	0	0	0.0254582	0	0	0	0	0.0254582	0	0	0	0	0	0	0	0	0	0	0	0	0	0	0	0	0
Otu1801	0	0	0	0	0	0	0	0.0254582	0	0	0	0	0	0.0254582	0	0	0	0	0	0	0	0	0	0	0	0	0.0254582	0	0	0	0	0	0	0	0	0	0	0	0	0	0	0	0	0	0	0	0	0	0
Otu1802	0	0	0	0	0	0	0	0	0	0	0	0	0	0	0	0	0.0254582	0.0254582	0	0	0	0	0	0	0	0	0	0	0	0	0	0	0	0	0	0	0	0	0	0	0	0	0	0	0	0	0	0	0
Otu1803	0	0	0	0	0	0	0	0	0	0	0	0.0254582	0	0	0	0.0254582	0	0	0	0	0	0	0	0	0	0	0	0	0	0	0	0	0	0	0	0	0	0	0	0	0	0	0	0	0	0	0	0	0
Otu1804	0	0	0	0	0	0	0	0	0	0	0	0	0	0	0	0	0	0	0	0	0	0	0	0	0	0	0	0	0	0	0	0	0	0	0	0	0	0	0	0	0	0	0	0	0	0	0	0	0.0254582
Otu1805	0	0	0	0	0	0	0	0	0	0	0	0	0	0	0	0	0	0	0	0	0	0	0	0	0	0	0	0	0	0	0	0	0	0	0	0	0	0	0	0	0	0	0	0	0	0	0	0	0
Otu1806	0	0	0	0	0	0	0	0	0	0	0	0	0	0	0	0	0	0	0	0	0	0	0	0	0	0	0	0	0	0	0	0	0	0	0	0	0	0	0	0	0	0	0	0	0	0	0	0	0
Otu1807	0	0	0	0	0	0	0	0	0	0	0	0	0	0	0	0	0	0	0	0	0	0	0	0	0	0	0	0	0	0	0	0	0	0	0	0	0	0	0	0	0	0	0	0	0	0	0	0	0
Otu1808	0	0	0	0	0	0	0	0	0	0	0	0	0	0	0	0	0	0	0	0	0	0	0	0	0	0.0254582	0	0	0	0	0	0	0	0	0	0	0	0	0	0	0	0	0	0	0.0254582	0	0	0	0
Otu1809	0	0	0	0	0	0	0	0	0	0	0	0	0	0	0	0	0	0	0	0	0	0	0	0	0	0	0	0	0	0	0	0	0	0	0	0	0	0	0	0	0	0	0	0	0	0	0	0	0
Otu1810	0	0	0	0	0	0	0	0	0	0	0	0	0	0	0	0	0	0	0	0	0	0	0	0.0254582	0.0254582	0	0	0	0	0	0	0.0254582	0	0	0	0	0	0	0	0	0	0	0	0	0	0	0	0	0
Otu1811	0	0	0	0	0	0	0	0	0	0	0	0	0	0	0	0	0	0	0.0254582	0	0	0	0	0	0	0	0	0	0	0	0	0	0	0.0254582	0	0	0	0	0	0	0	0	0	0	0	0	0	0	0
Otu1812	0	0	0	0	0	0	0	0	0	0	0	0	0	0	0	0	0	0.0763747	0	0.0254582	0.0254582	0	0	0	0	0	0	0	0	0	0	0	0	0	0	0	0	0	0	0	0	0	0	0	0	0	0	0	0
Otu1813	0	0	0	0	0	0	0	0	0	0	0	0	0	0	0	0	0	0	0	0	0	0	0	0	0	0	0	0	0	0	0	0	0	0	0	0	0	0	0	0	0	0	0	0	0	0	0	0	0
Otu1814	0	0	0	0	0	0	0	0	0	0	0	0	0	0	0	0	0	0	0	0	0	0	0	0	0	0	0	0	0	0	0	0	0	0	0	0	0	0	0	0	0	0	0	0	0	0	0	0	0
Otu1815	0	0	0	0	0	0	0.0254582	0	0	0	0	0	0	0	0	0	0	0	0	0	0	0	0	0	0	0	0	0	0	0	0	0	0	0	0	0	0	0	0	0	0	0	0	0	0	0	0	0	0
Otu1816	0	0	0	0	0	0	0	0.0254582	0	0	0	0.0254582	0	0.0254582	0	0	0	0	0	0	0	0	0	0	0	0	0	0	0	0	0	0	0	0	0	0	0	0	0	0	0	0	0.0254582	0	0	0	0	0	0
Otu1817	0	0	0	0	0	0	0	0	0	0	0	0	0	0	0	0	0	0	0	0	0	0	0	0	0	0	0	0	0	0	0	0	0	0	0	0	0	0	0	0	0	0	0	0	0	0	0	0	0
Otu1818	0	0	0	0	0	0	0	0	0	0	0	0	0	0	0	0	0	0	0	0	0	0	0	0	0	0	0	0	0	0	0	0	0	0	0.0254582	0	0	0	0	0	0	0	0	0	0	0	0	0	0
Otu1819	0	0	0	0	0	0	0	0	0	0	0	0	0	0	0	0	0	0	0	0	0	0	0	0	0	0	0	0	0.0509165	0	0	0	0.0509165	0	0	0	0.0254582	0	0	0	0	0	0	0	0	0	0	0	0
Otu1820	0	0	0	0	0	0	0	0	0	0	0	0	0	0	0	0	0	0	0	0	0	0	0	0	0	0	0	0	0	0	0	0	0	0	0	0	0	0	0	0	0	0	0	0	0	0	0	0	0
Otu1821	0	0	0	0	0	0	0	0	0	0	0	0	0	0	0	0	0	0	0	0	0	0	0	0	0	0	0	0	0	0	0	0	0	0	0	0	0	0	0	0	0	0	0	0	0	0	0	0	0
Otu1822	0	0	0	0	0	0	0	0	0	0	0.0254582	0	0	0	0	0	0	0	0	0	0	0	0	0	0	0	0	0	0	0	0.0254582	0	0	0	0	0	0	0	0	0	0	0	0	0	0	0	0	0	0
Otu1823	0	0	0	0	0	0	0	0	0	0	0	0.0254582	0	0	0	0	0	0	0	0	0	0	0	0	0	0	0	0	0	0	0	0	0	0	0	0	0	0	0	0	0	0	0	0	0	0	0	0	0
Otu1824	0	0	0	0	0	0	0	0	0	0	0	0	0	0	0	0	0	0	0	0	0	0	0	0	0	0	0	0	0	0	0.0254582	0	0.0254582	0.0254582	0	0	0	0	0	0	0	0	0	0	0	0	0	0	0
Otu1825	0	0	0	0	0	0	0	0	0	0	0	0	0	0	0	0	0	0	0	0	0	0	0	0	0	0	0	0	0	0	0	0	0	0	0	0	0	0	0	0	0	0	0	0	0	0	0	0	0.0254582
Otu1826	0	0	0	0	0	0	0	0	0	0	0	0	0	0	0	0	0	0	0	0	0	0	0	0	0	0	0	0	0	0	0	0	0	0	0	0	0	0	0	0	0	0	0	0	0	0	0	0	0
Otu1827	0	0	0	0	0	0	0	0	0	0	0	0	0	0	0	0	0	0	0	0	0	0	0	0	0	0	0	0	0	0	0	0	0	0	0	0	0	0	0	0	0	0	0	0	0	0	0	0	0
Otu1828	0	0	0	0	0	0	0	0	0	0	0	0	0	0	0	0	0	0	0	0	0	0	0	0	0	0	0	0	0	0	0	0	0	0	0	0	0	0	0	0	0	0	0	0	0	0	0	0	0
Otu1829	0	0	0	0	0	0	0	0	0	0	0	0	0	0	0	0	0	0	0	0	0	0	0	0	0	0	0	0	0	0	0	0	0	0	0	0	0	0	0	0	0	0	0	0	0	0	0	0	0
Otu1830	0	0	0	0	0	0	0	0	0	0.0254582	0	0	0	0	0	0	0	0	0	0	0	0	0	0	0	0	0	0	0	0	0	0	0	0	0	0	0	0	0	0	0	0	0	0	0	0	0	0	0
Otu1831	0	0	0	0	0	0	0	0	0	0	0	0	0	0	0	0	0	0	0	0	0	0	0	0	0	0	0	0	0	0	0	0	0	0	0	0	0	0	0	0	0	0	0.0254582	0	0	0	0	0.0254582	0
Otu1832	0	0	0	0	0	0	0	0	0	0	0	0	0	0	0	0	0	0	0	0	0	0	0	0	0	0	0	0	0	0	0	0	0	0	0	0	0	0	0	0	0	0	0	0	0	0	0.0254582	0	0
Otu1833	0	0	0	0	0	0	0	0	0	0	0	0	0	0	0	0	0	0	0	0	0	0	0	0	0	0	0	0	0	0	0	0	0	0	0	0	0	0	0	0	0	0	0	0	0	0	0	0	0
Otu1834	0	0	0	0	0	0	0	0	0	0	0	0	0	0	0	0	0	0	0	0	0	0	0	0	0	0	0	0	0	0	0	0	0	0	0	0	0	0	0	0	0	0	0	0	0	0	0	0	0
Otu1835	0	0.0254582	0	0	0.0763747	0	0.0254582	0	0	0	0	0	0	0	0	0	0	0	0	0	0	0	0	0	0	0	0	0	0	0	0	0	0	0	0	0	0	0	0	0	0	0	0	0	0	0	0	0	0
Otu1836	0	0	0	0	0	0	0	0	0	0	0	0	0	0	0	0	0	0	0	0	0	0	0	0	0	0	0	0	0	0	0	0	0	0	0	0	0	0	0	0	0	0	0	0	0	0	0	0	0
Otu1837	0.0254582	0.0254582	0	0	0	0	0	0	0	0	0	0	0	0	0	0	0	0	0	0	0	0	0	0	0	0	0	0	0	0	0	0	0	0	0	0	0	0	0	0	0	0	0	0	0	0	0	0	0.0254582
Otu1838	0	0	0	0	0	0	0	0	0	0	0	0	0	0	0	0	0	0	0	0	0	0	0	0	0	0	0	0	0	0	0	0	0	0	0	0	0	0	0	0	0	0	0	0	0	0	0	0	0
Otu1839	0	0	0	0	0	0	0	0	0	0	0	0	0	0	0	0	0	0	0	0	0	0.0254582	0	0	0.0254582	0.0254582	0.0254582	0.0254582	0	0	0	0	0	0	0	0	0	0	0	0	0	0	0	0	0	0	0	0	0
Otu1840	0	0	0	0.0509165	0	0	0	0	0	0	0	0	0	0	0	0	0	0	0	0	0	0	0	0.0254582	0	0.0254582	0.0254582	0	0	0	0	0	0	0	0	0	0	0	0	0	0	0	0	0	0	0	0	0	0
Otu1841	0	0	0	0	0	0	0	0	0	0	0	0	0	0	0	0	0	0	0	0	0	0	0.0254582	0.0254582	0	0	0	0.0254582	0	0	0	0	0	0	0	0	0	0	0	0	0	0	0	0	0	0	0	0	0
Otu1842	0	0	0	0	0	0	0	0	0	0	0	0	0	0.0254582	0	0	0	0	0	0	0	0	0	0	0	0	0	0	0	0	0	0	0	0	0	0	0	0	0	0	0	0	0	0	0	0	0	0	0
Otu1843	0	0.0254582	0.0254582	0	0	0	0.0254582	0	0	0	0	0	0	0	0	0	0	0	0	0	0	0	0	0	0	0	0	0	0	0.0254582	0	0	0	0	0	0	0	0	0	0	0	0	0	0	0	0	0	0	0
Otu1844	0	0	0	0	0	0	0	0	0	0	0	0	0	0	0	0	0	0	0	0	0	0	0	0	0	0	0	0	0	0	0	0	0	0.0254582	0	0	0	0	0	0	0	0	0	0	0	0	0	0	0
Otu1845	0	0	0	0	0	0	0	0	0	0	0	0	0	0	0	0	0	0	0	0.0254582	0	0	0	0	0	0	0	0	0	0	0	0	0	0	0	0	0	0	0	0	0	0	0	0	0	0	0	0	0
Otu1846	0	0	0	0	0	0	0	0	0.0254582	0	0	0.0254582	0	0	0	0	0	0	0	0	0	0	0	0	0	0	0	0	0	0	0	0	0	0	0	0	0	0	0	0	0	0	0	0	0	0	0	0	0
Otu1847	0	0	0	0	0	0	0	0	0	0.0254582	0	0.0254582	0	0	0	0	0	0	0	0	0	0	0	0	0	0	0	0	0	0	0	0	0	0	0	0	0	0	0	0	0	0	0	0	0	0	0	0	0
Otu1848	0	0	0	0	0	0	0	0	0	0	0	0	0	0	0	0	0	0	0	0	0	0	0	0	0	0	0	0	0	0	0	0	0	0	0	0	0	0	0	0	0	0	0	0	0	0	0	0	0
Otu1849	0	0	0	0	0	0	0	0	0	0	0	0	0	0	0	0	0	0	0	0	0	0	0	0	0	0	0	0	0	0	0	0	0	0	0	0	0	0	0	0	0	0	0	0	0	0	0	0	0.0763747
Otu1850	0	0	0	0	0	0	0	0	0	0	0	0	0	0	0	0	0	0	0	0	0	0	0	0	0	0	0	0	0	0	0	0	0	0	0	0	0	0	0	0	0	0	0	0	0	0	0.0254582	0	0
Otu1851	0	0	0	0.0509165	0	0	0.0254582	0	0	0	0	0	0	0	0	0	0	0	0	0	0	0	0	0	0	0	0	0	0	0	0	0	0	0	0	0	0	0	0	0	0	0	0	0	0	0	0	0	0
Otu1852	0	0	0	0	0	0	0	0	0	0	0	0	0	0	0	0	0	0	0	0	0	0	0	0	0	0	0	0	0	0	0	0	0	0	0	0	0	0	0	0	0	0	0.0254582	0	0	0	0	0	0
Otu1853	0	0	0	0	0	0	0	0	0	0	0	0	0	0	0	0	0	0	0	0	0	0	0	0	0	0	0	0	0	0	0	0	0	0	0	0	0	0	0	0	0	0	0	0	0	0	0	0	0
Otu1854	0	0	0	0	0	0	0	0	0	0	0	0	0	0	0	0	0	0	0	0.0254582	0	0	0	0	0	0	0	0	0	0	0	0	0	0	0	0	0	0	0	0	0	0	0	0	0	0	0	0	0
Otu1855	0	0	0	0	0	0	0	0	0	0	0	0	0	0	0	0	0	0	0	0	0	0	0	0	0	0	0	0	0	0.0254582	0	0	0	0	0	0	0	0	0	0	0.0254582	0	0	0	0	0	0	0	0
Otu1856	0	0	0	0	0	0	0	0	0	0	0	0	0	0	0	0	0	0	0	0	0	0	0	0	0	0	0	0	0	0	0	0	0	0	0	0	0	0	0	0	0	0	0	0	0	0	0	0	0
Otu1857	0	0	0	0.0254582	0	0	0	0	0	0	0	0	0	0	0	0	0	0	0	0	0	0	0	0	0	0	0	0	0	0	0	0	0	0	0	0	0	0	0	0	0	0	0	0	0	0	0	0	0
Otu1858	0	0	0	0.0763747	0	0	0	0	0	0	0	0	0	0	0	0	0	0	0	0	0	0	0	0	0	0	0	0	0	0	0	0	0	0	0	0	0	0	0	0	0	0	0	0	0	0	0.0254582	0	0
Otu1859	0	0	0	0	0	0	0	0	0	0	0	0	0	0	0.0509165	0	0	0	0.0509165	0	0.0254582	0	0	0	0	0	0	0	0	0	0	0	0	0	0	0	0	0	0	0	0	0	0	0	0	0	0	0	0
Otu1860	0	0	0	0	0	0	0	0	0.0254582	0	0	0	0	0	0	0	0	0	0	0	0	0	0	0	0	0	0	0	0	0	0	0	0	0	0	0	0	0	0	0	0	0	0	0	0	0	0	0	0
Otu1861	0	0	0	0	0	0	0	0	0	0	0	0	0	0	0	0	0	0	0	0	0	0	0	0	0	0	0	0	0	0	0	0	0	0	0	0	0	0	0	0	0	0	0	0.0254582	0	0	0	0	0
Otu1862	0	0	0	0	0	0	0	0	0	0	0	0	0	0	0	0	0	0	0	0	0	0	0	0	0	0	0	0	0	0	0	0	0	0	0	0	0	0	0	0	0	0	0	0	0	0	0	0	0
Otu1863	0	0	0	0	0.0254582	0	0	0	0	0	0	0	0	0	0	0	0	0	0	0	0	0	0	0	0	0	0	0	0	0	0	0	0	0	0	0	0	0	0	0	0	0	0	0	0	0	0	0	0
Otu1864	0	0	0	0	0	0	0	0	0.0254582	0	0	0.0509165	0.0509165	0	0	0	0	0	0	0	0	0	0	0	0	0	0	0	0	0	0	0	0	0	0	0	0	0	0	0	0	0	0	0	0	0	0	0	0
Otu1865	0	0	0	0	0	0	0	0	0	0	0	0	0	0	0	0	0	0	0	0	0	0	0	0	0	0	0	0	0	0	0	0	0	0	0	0	0	0	0	0	0	0	0	0	0	0	0	0	0.0254582
Otu1866	0	0	0	0	0	0	0	0	0	0	0	0	0	0	0	0	0	0	0	0	0	0	0	0	0	0	0	0	0	0	0	0	0	0	0	0	0	0	0	0	0	0	0	0	0	0	0	0	0
Otu1867	0	0	0	0	0	0	0	0	0	0	0	0	0	0	0	0	0	0	0	0	0	0	0	0	0.0254582	0.0254582	0.0254582	0.0254582	0.0254582	0	0	0	0	0	0	0	0	0	0	0	0	0	0	0	0	0	0	0	0
Otu1868	0	0	0	0	0	0	0	0	0	0	0	0	0	0	0	0	0	0	0	0	0	0	0	0	0	0	0	0	0	0	0.0254582	0	0	0	0	0	0	0	0	0	0	0	0	0	0	0	0	0	0
Otu1869	0	0	0	0	0	0	0	0	0	0	0	0	0	0	0	0	0	0	0	0	0	0	0	0	0	0	0	0	0	0	0	0	0	0	0	0	0	0	0	0	0	0	0.0254582	0.0254582	0.0254582	0	0	0.0254582	0
Otu1870	0	0	0	0	0	0	0	0	0	0	0	0	0	0	0	0	0	0	0	0	0	0	0	0	0	0	0	0	0	0	0	0	0	0	0	0	0.0254582	0	0	0	0	0	0	0	0	0	0	0	0
Otu1871	0	0	0	0	0	0	0	0	0	0	0	0	0	0	0	0	0	0	0	0	0	0	0	0	0	0	0	0	0	0	0	0	0	0	0	0	0	0	0	0	0	0	0	0	0	0	0	0	0
Otu1872	0	0	0	0	0	0	0	0	0	0	0	0	0	0	0	0	0	0	0	0	0	0	0	0	0	0	0	0	0	0	0	0	0	0	0	0	0	0	0	0	0	0	0	0	0	0	0	0	0
Otu1873	0	0	0	0	0	0	0	0	0	0	0	0	0	0	0	0	0	0	0	0	0	0	0	0	0	0	0	0	0	0	0	0	0	0	0	0	0	0	0	0	0	0	0	0	0	0	0	0	0
Otu1874	0	0	0	0	0	0	0	0	0	0	0	0	0	0	0	0	0	0	0	0	0	0	0	0	0	0	0	0	0	0	0	0	0	0	0	0	0	0	0	0	0	0	0	0	0	0	0	0	0
Otu1875	0	0	0	0	0	0	0	0	0	0	0	0	0	0	0	0	0	0	0	0	0	0	0	0	0	0	0	0	0	0	0	0	0	0	0	0	0	0	0	0	0	0	0	0	0	0	0	0	0
Otu1876	0	0	0	0	0	0	0	0	0	0	0	0	0	0	0	0	0	0	0	0	0	0	0	0	0	0	0	0	0	0	0	0	0	0	0	0	0	0	0	0	0	0	0	0	0	0	0	0	0
Otu1877	0	0	0	0	0	0	0	0	0	0	0	0	0	0	0	0	0	0	0	0	0	0	0	0	0	0	0.0254582	0	0	0	0	0	0	0	0	0	0	0	0	0	0	0	0	0	0	0	0	0	0.0254582
Otu1878	0	0	0	0	0	0	0	0	0	0	0	0	0	0	0	0	0	0	0	0	0	0	0	0	0	0	0	0	0	0	0	0	0	0	0	0	0	0	0	0	0	0	0	0	0	0	0	0	0
Otu1879	0	0	0	0	0	0	0	0	0	0.0254582	0	0	0	0	0	0	0	0	0	0	0	0	0	0	0	0	0	0	0	0	0	0	0	0	0	0	0	0	0	0.0254582	0	0	0	0	0	0	0	0	0
Otu1880	0	0	0	0	0	0	0	0	0	0	0	0	0	0	0	0	0	0	0	0	0	0	0	0	0	0	0	0	0	0	0	0	0	0	0	0	0	0	0	0	0	0	0	0	0	0	0	0	0
Otu1881	0	0	0	0	0	0	0	0	0	0	0	0	0	0	0	0	0	0	0	0	0	0	0	0	0	0	0	0	0	0	0	0	0	0	0	0	0	0	0.0254582	0.0254582	0	0	0	0	0	0	0	0	0
Otu1882	0	0	0	0	0	0	0	0	0	0	0	0	0	0	0	0	0	0	0	0	0	0	0	0	0	0	0	0	0	0	0	0	0	0	0	0	0	0	0	0	0	0	0	0	0	0	0	0	0
Otu1883	0	0	0	0	0	0	0	0	0	0	0	0	0	0	0	0	0	0	0	0	0	0	0	0	0	0	0	0	0	0	0	0	0	0	0	0.0254582	0	0	0	0	0	0	0	0	0	0	0	0	0
Otu1884	0	0	0	0	0	0	0	0	0.0254582	0.0254582	0.0763747	0	0	0	0	0	0	0	0	0	0	0	0	0	0	0	0	0	0	0	0	0	0	0	0	0	0	0	0	0	0	0	0	0	0	0	0	0	0
Otu1885	0	0	0	0	0	0	0	0	0	0	0	0	0	0	0	0	0	0	0	0	0	0	0	0	0	0	0	0	0	0	0	0	0	0	0	0	0	0	0	0	0	0	0	0	0	0	0	0	0
Otu1886	0	0	0	0	0	0	0	0	0	0	0	0	0	0	0	0	0	0	0	0	0	0	0	0	0	0	0	0	0	0	0	0	0	0	0	0	0	0	0	0	0	0	0	0	0	0	0	0	0
Otu1887	0	0	0	0	0	0	0	0	0	0	0	0	0	0	0	0	0	0	0	0	0	0	0	0	0	0	0	0	0	0	0	0	0	0	0	0	0	0	0	0	0	0	0	0	0.0254582	0	0.0254582	0	0
Otu1888	0	0	0	0	0	0	0	0	0	0	0	0	0	0	0	0	0	0	0	0	0	0	0	0	0	0	0	0	0	0	0	0	0	0	0	0	0	0	0	0	0	0	0	0	0	0	0	0	0
Otu1889	0	0	0	0	0	0	0	0	0	0	0	0	0	0	0.0254582	0	0	0	0	0	0.0254582	0	0	0	0	0	0	0	0	0	0	0	0	0	0	0	0	0	0	0	0	0	0	0	0	0	0	0	0
Otu1890	0	0	0	0	0	0	0	0	0	0	0	0	0	0	0	0	0	0	0	0	0	0	0	0	0	0	0	0	0	0.0254582	0	0	0.0254582	0	0	0	0	0	0	0	0	0	0	0	0	0	0	0	0
Otu1891	0	0	0	0	0	0	0	0	0	0	0	0	0	0	0.0509165	0	0	0	0	0	0	0	0	0	0	0	0	0	0	0	0	0	0	0	0	0	0	0	0	0	0	0	0	0	0	0	0	0	0
Otu1892	0	0	0	0	0	0	0	0	0	0	0	0	0	0	0	0	0	0	0	0	0	0	0	0	0	0	0	0	0	0	0	0	0	0	0	0	0	0	0	0	0	0	0	0	0	0	0	0	0
Otu1893	0	0	0.0254582	0	0	0	0	0	0	0.0254582	0.0254582	0	0	0	0	0	0	0	0	0	0	0	0	0	0	0	0	0	0	0	0	0	0	0	0	0	0	0	0	0	0	0	0	0	0	0	0	0	0
Otu1894	0	0	0	0	0	0	0	0	0	0	0	0	0	0	0	0	0	0	0	0	0	0	0	0	0	0	0	0	0	0	0	0	0	0	0	0	0	0	0	0	0	0	0	0	0	0	0	0	0
Otu1895	0	0	0	0	0	0	0	0	0	0	0	0	0	0	0	0	0	0	0	0	0	0	0	0	0	0	0	0	0	0	0	0	0	0	0	0	0	0	0.0254582	0	0	0	0	0	0	0	0	0	0
Otu1896	0	0	0	0	0	0	0	0	0	0	0	0	0	0	0	0	0	0	0	0	0	0	0	0	0	0	0	0	0	0	0	0	0	0	0	0	0	0	0	0	0	0	0	0	0	0	0	0	0
Otu1897	0	0.0509165	0	0.0254582	0	0	0.0509165	0	0	0	0	0	0	0	0	0	0	0	0	0	0	0	0	0	0	0	0	0	0	0	0	0	0	0	0	0	0	0	0	0	0	0	0	0	0	0	0	0	0
Otu1898	0	0	0.0254582	0	0	0.0509165	0.0509165	0	0	0	0	0	0	0	0	0	0	0	0	0	0	0	0	0	0	0	0	0	0	0	0	0	0	0	0	0	0	0	0	0	0	0	0	0	0	0	0	0	0
Otu1899	0	0	0	0	0	0	0	0	0	0	0	0	0	0	0	0	0	0	0	0	0	0	0	0	0	0	0	0	0	0	0	0	0	0	0	0	0	0	0	0	0	0	0	0	0	0	0	0	0
Otu1900	0	0	0	0	0	0.0254582	0	0	0	0	0	0	0	0	0	0	0	0	0	0	0	0	0	0	0	0	0	0	0	0	0	0	0	0	0	0	0	0	0	0	0	0	0	0	0	0	0	0	0
Otu1901	0	0.0254582	0	0	0	0	0	0	0	0	0	0	0	0	0	0	0	0	0	0	0	0	0	0	0	0	0	0	0	0	0	0	0	0.0254582	0	0	0	0	0	0	0	0	0	0.0254582	0	0	0	0	0
Otu1902	0	0	0	0	0	0	0	0	0	0	0	0.0509165	0	0	0	0	0	0	0	0	0	0	0	0	0	0	0	0	0	0	0	0	0	0	0	0	0	0	0	0	0	0	0	0	0	0	0	0	0
Otu1903	0	0	0	0	0	0	0	0	0	0	0	0	0	0	0	0	0	0	0	0	0	0	0	0	0	0	0	0	0	0	0	0	0	0	0	0	0	0	0	0	0	0	0	0	0	0	0	0	0
Otu1904	0	0	0	0	0	0	0	0.0254582	0.0254582	0.0254582	0	0	0	0	0	0	0	0	0	0	0	0	0	0	0	0	0	0	0	0	0	0	0	0	0	0	0	0	0	0	0	0	0	0	0	0	0	0	0
Otu1905	0.0254582	0.0254582	0	0	0	0.0254582	0	0	0	0	0	0	0	0	0	0	0	0	0	0	0	0	0	0	0	0	0	0	0.0254582	0	0	0	0	0	0	0	0	0	0	0	0	0	0	0	0	0	0	0	0
Otu1906	0	0	0	0	0	0	0	0	0	0.0254582	0	0	0	0	0	0	0	0	0	0	0	0	0	0	0	0	0	0	0	0	0	0	0	0	0	0	0	0	0	0	0	0	0	0.0254582	0	0	0	0	0
Otu1907	0	0	0	0	0.0254582	0	0	0	0	0	0	0	0	0	0	0	0	0	0	0	0	0	0	0	0	0	0	0	0	0	0	0	0	0	0	0	0	0	0	0	0	0	0	0	0	0	0	0	0
Otu1908	0	0	0	0	0	0	0	0	0	0	0	0	0	0	0	0	0	0	0	0	0	0	0	0	0	0	0	0	0	0	0	0	0	0	0	0	0	0	0	0	0	0	0	0.0254582	0.0254582	0.0509165	0	0	0
Otu1909	0	0	0	0	0	0	0	0	0.0254582	0.0254582	0.0254582	0	0	0	0	0	0	0	0	0	0	0	0	0	0	0	0	0	0	0.0254582	0.0254582	0	0	0	0	0	0	0	0	0	0	0	0	0	0	0	0	0	0
Otu1910	0	0	0	0	0	0	0	0	0	0	0	0	0	0	0	0	0	0	0	0	0	0	0	0	0	0	0	0	0	0	0	0	0	0	0	0	0	0	0	0	0	0	0	0	0	0	0	0	0
Otu1911	0	0	0	0	0	0	0	0	0	0	0	0	0	0	0.0254582	0	0.0254582	0.0254582	0	0.0509165	0	0	0	0	0	0	0	0	0	0	0	0	0	0	0	0	0	0	0	0	0	0	0	0	0	0	0	0	0
Otu1912	0	0	0	0	0	0	0	0	0	0	0	0	0	0	0	0	0	0	0	0	0	0	0	0	0	0	0	0	0	0	0	0	0	0	0	0	0	0	0	0	0	0	0	0	0	0	0	0	0
Otu1913	0	0	0	0	0	0	0	0	0	0	0	0	0	0	0	0.0254582	0	0	0	0	0	0	0	0	0	0	0.0254582	0	0	0.0254582	0	0	0	0	0	0	0	0	0	0	0	0	0	0	0	0	0	0	0
Otu1914	0	0.0509165	0	0	0	0	0.0254582	0	0	0	0	0	0	0	0	0	0	0	0	0	0	0	0	0	0	0	0	0	0	0	0	0	0	0	0	0	0	0	0	0.0254582	0	0	0	0	0	0	0	0	0
Otu1915	0	0	0	0	0	0	0	0	0	0	0	0	0	0	0.0254582	0	0	0.0254582	0	0	0	0	0	0	0	0	0	0	0	0	0	0	0	0	0	0	0	0	0	0	0	0	0	0	0	0	0	0	0
Otu1916	0	0	0	0	0	0	0	0	0	0	0	0	0	0	0	0	0	0	0	0	0	0	0	0	0	0	0	0	0	0	0	0	0	0	0	0	0	0	0	0	0	0	0	0	0	0	0	0	0
Otu1917	0	0	0	0	0	0	0	0	0	0	0	0	0	0	0	0	0	0	0	0	0	0	0	0	0	0	0	0	0	0	0	0	0	0	0	0	0	0	0	0	0	0	0	0	0	0	0	0	0
Otu1918	0	0	0	0.0254582	0.0254582	0	0	0	0	0	0	0	0	0	0	0	0	0	0	0	0	0	0	0	0	0	0	0	0	0	0	0	0	0	0	0.0254582	0.0254582	0	0	0	0	0	0	0	0	0	0	0	0
Otu1919	0	0	0	0	0	0	0	0	0	0	0	0	0	0	0	0	0	0	0	0	0	0	0	0	0	0	0	0	0	0	0	0	0	0	0	0	0	0	0	0	0	0	0	0	0	0	0	0	0
Otu1920	0	0	0	0	0	0	0	0	0	0	0	0	0	0	0.0254582	0	0	0.0254582	0	0.0254582	0	0	0	0	0	0	0	0	0	0	0	0	0	0	0	0.0254582	0.0254582	0	0	0	0	0	0	0	0	0	0	0	0
Otu1921	0	0	0	0	0	0	0.0254582	0	0	0	0	0	0	0	0	0	0	0	0	0	0	0	0	0	0	0	0	0	0	0	0	0	0	0	0	0	0	0	0	0	0	0	0	0	0	0	0	0	0
Otu1922	0	0	0	0	0	0	0	0	0	0	0.0254582	0	0	0	0	0	0	0	0	0	0	0	0	0	0	0	0	0	0	0	0.0509165	0	0	0	0	0	0	0	0	0	0	0	0	0	0	0	0	0	0
Otu1923	0	0	0	0	0	0	0	0	0	0	0	0	0	0	0	0	0	0	0	0	0	0	0	0	0	0	0	0	0	0	0	0	0	0	0	0	0.0254582	0	0	0	0	0	0	0.0509165	0	0	0	0	0
Otu1924	0	0	0	0	0	0	0	0	0	0	0	0	0	0	0	0	0	0	0	0	0	0	0	0	0	0	0	0	0	0	0	0	0	0	0	0	0	0	0	0	0	0	0	0	0	0	0.0254582	0	0.0254582
Otu1925	0	0	0	0	0	0	0	0	0	0	0	0	0	0	0	0	0	0	0	0	0	0	0	0	0	0	0	0	0	0	0	0	0	0	0	0	0	0	0	0	0	0	0	0	0	0	0	0	0
Otu1926	0	0	0	0	0	0	0.0254582	0	0	0	0	0	0	0	0	0	0	0	0	0	0	0	0	0	0	0	0	0	0	0	0	0	0	0	0	0	0	0	0	0.0254582	0	0	0	0	0	0	0	0	0
Otu1927	0	0	0	0	0	0	0	0	0	0	0	0	0	0	0	0	0	0	0	0	0	0	0	0	0	0	0	0	0	0	0	0	0	0	0	0	0	0	0.0254582	0	0.0254582	0	0	0	0	0	0	0	0
Otu1928	0	0	0	0	0	0	0	0	0	0	0	0	0	0	0	0	0	0	0	0	0	0	0	0	0	0	0	0	0	0	0	0	0	0	0	0	0	0	0	0	0	0	0.0254582	0	0	0	0	0	0
Otu1929	0	0	0	0	0	0	0	0	0	0	0	0	0	0	0	0	0	0	0	0	0	0	0	0	0	0	0	0	0	0	0	0	0	0	0	0	0	0	0	0	0	0	0	0	0	0	0	0	0
Otu1930	0	0	0	0	0	0	0	0	0	0	0	0	0	0	0	0	0	0	0.0254582	0.0509165	0.0509165	0	0	0	0	0	0	0	0	0	0	0	0	0	0	0	0	0	0	0	0	0	0	0	0	0	0	0	0
Otu1931	0	0	0	0	0	0	0	0	0	0	0	0	0	0	0	0	0	0	0	0	0	0	0	0	0	0	0	0	0	0	0	0	0	0	0	0	0	0	0	0	0	0	0	0	0	0	0	0	0
Otu1932	0	0	0	0	0	0	0	0	0	0	0	0	0	0	0	0	0	0	0	0	0	0	0	0	0	0	0	0	0	0	0	0	0	0	0	0	0	0	0	0	0	0	0	0	0	0	0	0	0
Otu1933	0	0	0	0	0	0	0	0	0	0	0	0	0	0	0	0	0	0	0	0	0	0	0	0	0	0	0	0	0	0	0	0	0	0	0	0	0	0	0	0	0	0	0	0	0	0	0	0	0
Otu1934	0.0254582	0	0.0254582	0	0.0254582	0	0.0254582	0	0	0	0	0	0	0	0	0	0	0	0	0	0	0	0	0	0	0	0	0	0	0	0	0	0	0	0	0	0	0	0	0	0	0	0	0	0	0	0	0	0
Otu1935	0	0	0	0	0	0	0	0	0	0	0	0	0	0	0	0	0	0	0	0	0	0	0	0	0	0	0	0	0	0	0	0	0	0	0	0	0	0	0	0	0	0	0	0	0	0	0	0	0
Otu1936	0	0.0254582	0	0	0	0	0	0	0	0	0	0	0	0	0	0	0	0	0	0	0	0	0	0	0	0	0	0	0	0	0	0	0	0	0	0	0	0	0	0	0	0	0	0	0	0	0	0	0
Otu1937	0	0	0	0	0	0	0	0	0	0	0	0.0509165	0	0	0	0	0	0	0	0	0	0	0	0	0	0	0	0	0	0	0	0	0.0254582	0	0	0	0	0	0	0	0	0	0	0	0	0	0	0	0
Otu1938	0	0	0	0	0	0	0	0	0	0	0	0	0	0	0	0	0	0	0	0	0	0	0	0	0	0	0	0	0	0	0	0	0	0	0	0	0	0	0	0	0	0	0	0	0	0	0	0	0
Otu1939	0	0	0	0	0	0	0	0	0	0	0	0	0	0	0	0	0	0	0	0	0	0	0	0	0	0	0.0254582	0	0	0	0	0	0	0	0	0	0	0	0	0	0	0	0	0	0	0	0	0	0
Otu1940	0	0	0	0	0	0	0	0	0	0	0	0	0	0	0	0	0	0	0	0	0	0	0	0	0	0	0	0	0	0	0	0	0	0	0	0	0	0	0	0	0	0	0	0	0	0	0	0	0.0254582
Otu1941	0	0	0	0	0	0	0	0	0	0	0	0	0	0	0	0	0	0	0	0	0	0	0	0	0	0	0	0	0	0	0	0	0	0	0	0	0	0	0	0	0	0	0.0254582	0	0.0254582	0.0254582	0	0	0
Otu1942	0	0	0	0	0	0	0	0	0	0	0	0	0	0	0	0	0	0	0	0	0	0	0	0	0	0	0	0	0	0	0	0	0	0	0	0	0	0	0	0	0	0	0	0	0	0	0	0	0
Otu1943	0	0	0	0	0	0	0	0	0	0	0	0	0	0	0	0	0	0	0	0	0	0	0	0	0	0	0	0	0.0254582	0.0254582	0	0	0	0	0	0	0	0	0	0	0	0	0	0	0	0	0	0	0
Otu1944	0	0	0	0	0	0	0	0	0	0	0	0	0	0	0.0254582	0	0	0.0254582	0	0	0.0509165	0	0	0	0	0	0	0	0	0	0	0	0	0	0	0	0	0	0	0	0	0	0	0	0	0	0	0	0
Otu1945	0.0254582	0	0.0254582	0	0.0254582	0.0254582	0	0	0	0	0	0	0	0	0	0	0	0	0	0	0	0	0	0	0	0	0	0	0	0	0	0	0	0	0	0	0	0	0	0	0	0	0	0	0	0	0	0	0
Otu1946	0	0	0	0	0	0	0	0	0	0	0	0	0	0	0.0254582	0	0	0	0.0254582	0	0	0	0	0	0	0	0	0	0	0	0	0	0	0	0	0	0	0	0	0	0	0	0	0	0	0	0	0	0
Otu1947	0	0	0	0	0	0	0	0	0	0.0254582	0	0.0254582	0	0	0	0	0	0	0	0	0	0	0	0	0	0	0	0	0	0	0	0	0	0	0	0	0	0	0	0	0	0	0	0	0	0	0	0	0
Otu1948	0	0	0	0	0	0	0	0	0	0	0	0	0	0	0	0	0	0	0	0	0	0	0	0	0.0254582	0	0	0	0	0	0	0	0	0	0	0	0	0.0254582	0	0.0254582	0	0	0	0	0	0	0	0	0
Otu1949	0	0	0	0	0	0	0	0	0	0	0	0	0	0	0	0	0	0	0	0	0	0	0	0	0	0	0	0	0	0	0	0	0	0	0	0	0	0	0	0	0	0	0	0	0	0	0	0	0
Otu1950	0	0	0	0	0	0	0	0	0	0	0	0	0	0	0	0	0	0	0	0	0	0	0	0	0	0	0	0	0.0254582	0	0	0	0	0	0	0	0	0	0	0	0	0	0	0	0	0	0	0	0
Otu1951	0	0	0	0	0	0	0	0	0	0	0	0	0	0	0	0	0	0	0	0	0	0	0	0	0	0	0	0	0	0	0	0	0	0	0	0	0	0	0	0	0	0	0	0	0	0	0	0	0
Otu1952	0	0	0	0	0	0	0	0	0	0	0	0	0	0	0	0	0	0	0	0	0	0	0	0	0	0	0	0	0	0	0	0	0	0	0	0	0	0	0	0	0	0	0	0	0	0	0	0	0
Otu1953	0	0	0	0	0	0	0	0	0	0	0	0	0	0	0	0	0	0	0	0	0	0	0	0	0	0	0	0	0	0	0	0	0	0	0	0	0	0	0	0	0	0	0	0	0	0	0	0	0
Otu1954	0	0	0	0	0	0	0	0	0	0	0	0	0	0	0	0	0	0	0	0	0	0	0	0	0	0	0	0	0	0	0	0.0254582	0	0	0	0	0	0	0	0	0	0	0	0	0	0	0	0	0
Otu1955	0	0	0	0	0	0	0	0	0	0	0	0	0	0	0	0	0	0	0	0	0	0	0	0	0	0	0	0	0	0	0	0	0	0	0	0	0	0	0	0	0	0	0	0	0.0254582	0.0509165	0	0	0
Otu1956	0	0	0	0	0	0	0	0	0	0	0	0	0	0	0	0	0	0	0	0	0	0	0	0	0	0	0	0	0	0	0	0	0	0	0	0	0	0	0.0254582	0	0	0.0763747	0	0	0	0	0	0	0
Otu1957	0	0	0	0	0	0	0	0.0254582	0	0	0	0	0	0	0	0	0	0	0	0	0	0	0	0	0	0	0	0	0	0	0	0	0	0	0	0	0	0	0	0	0	0	0	0	0	0	0	0	0
Otu1958	0	0	0	0	0	0	0	0	0	0	0	0	0	0	0	0	0	0	0	0	0	0	0	0	0	0	0	0	0	0	0	0	0	0	0	0	0	0	0	0	0	0	0	0	0	0	0	0.0254582	0.0509165
Otu1959	0	0	0	0	0	0	0	0	0	0	0	0	0	0	0	0	0	0	0	0	0	0	0	0	0	0	0	0	0	0	0	0	0	0	0	0	0	0	0	0	0	0	0	0	0	0	0	0	0
Otu1960	0	0	0	0	0	0	0	0	0	0	0	0	0	0	0	0	0	0	0	0	0	0	0	0	0	0	0	0.0254582	0	0	0	0	0	0	0	0	0	0	0	0	0	0	0	0	0	0	0	0	0
Otu1961	0	0	0	0	0	0	0	0	0	0	0	0	0	0	0	0	0	0	0	0	0	0	0	0	0	0	0	0	0	0	0	0	0	0	0	0	0	0	0	0	0	0	0	0	0	0	0	0	0
Otu1962	0	0.0254582	0	0	0	0	0	0	0	0	0	0	0	0	0	0	0	0	0	0	0	0	0	0	0	0	0	0	0	0	0	0	0	0	0	0	0	0	0	0	0	0	0	0	0	0	0	0	0
Otu1963	0	0	0	0	0	0	0	0	0	0	0	0	0	0	0	0	0	0	0	0	0	0	0	0	0	0	0	0	0	0	0	0	0	0	0	0	0	0.0254582	0	0	0	0	0	0	0	0	0	0	0
Otu1964	0	0	0	0	0	0	0	0	0	0	0	0	0	0	0	0	0	0	0	0	0	0.0254582	0	0	0	0	0	0	0	0	0	0	0.0254582	0.0254582	0	0	0	0	0	0	0	0	0	0	0	0	0	0	0
Otu1965	0	0	0	0	0	0	0	0	0	0	0	0	0	0	0	0	0	0	0	0	0	0	0	0	0	0	0	0	0	0	0	0	0	0	0	0	0	0	0	0	0	0	0	0	0	0	0	0	0
Otu1966	0	0	0	0	0	0	0	0	0	0	0	0	0	0	0	0	0	0	0	0	0	0	0	0	0	0	0	0	0	0	0	0	0	0	0	0	0	0	0	0	0	0	0	0	0	0	0	0	0
Otu1967	0	0	0	0	0	0	0	0	0	0	0	0	0	0	0	0	0	0	0	0	0	0	0	0	0	0	0	0	0	0	0	0	0	0	0	0	0	0	0	0	0	0	0	0	0	0	0	0	0.0509165
Otu1968	0	0	0	0	0	0	0	0	0	0	0	0.0254582	0	0	0	0.0254582	0	0	0	0	0	0	0	0	0	0	0	0	0	0	0	0	0	0	0	0	0	0	0	0	0	0	0	0	0	0	0	0	0
Otu1969	0	0	0	0	0	0	0	0	0	0	0	0	0	0	0	0	0	0	0	0	0	0	0	0	0	0	0	0	0	0	0	0	0	0	0	0	0	0	0	0	0	0	0	0	0	0	0	0	0
Otu1970	0	0	0	0	0	0	0	0	0	0	0	0	0	0	0	0	0	0	0	0	0	0	0	0	0	0	0	0	0	0	0	0	0	0	0	0	0	0	0	0	0	0	0	0	0	0	0	0	0
Otu1971	0	0	0	0	0	0	0	0	0	0	0	0	0	0	0	0	0	0	0	0	0	0	0	0	0	0	0	0	0	0	0	0	0	0	0	0	0	0	0	0	0	0	0	0	0	0	0	0	0
Otu1972	0	0	0	0	0	0	0	0	0	0	0	0	0	0	0	0	0	0	0	0	0	0	0	0	0	0	0	0	0	0	0	0	0	0	0	0	0	0	0	0	0	0	0	0	0	0	0	0	0
Otu1973	0	0	0	0	0	0	0	0	0	0	0	0	0	0	0	0	0	0	0	0	0	0	0	0	0	0	0	0	0	0	0	0	0	0	0	0	0	0	0	0	0	0	0	0	0	0	0	0	0
Otu1974	0	0	0	0	0	0	0	0	0	0	0	0	0	0	0	0	0	0	0	0	0	0	0	0	0	0	0	0	0	0	0	0	0	0	0	0	0	0	0	0	0	0	0	0	0	0	0	0	0
Otu1975	0	0	0	0	0	0	0	0	0	0	0	0	0	0	0	0	0	0	0	0	0	0	0	0	0	0	0	0	0	0	0	0	0	0	0	0	0	0	0	0	0	0	0	0	0	0	0	0	0
Otu1976	0	0	0	0	0	0	0	0	0	0	0	0	0	0	0	0	0	0	0	0	0	0	0	0	0	0	0	0	0	0	0	0	0	0	0	0	0	0	0	0	0	0	0	0	0	0	0	0	0
Otu1977	0	0	0	0	0	0	0	0	0	0	0	0	0	0	0	0	0	0	0	0	0	0	0	0	0	0	0	0.0509165	0	0	0	0	0	0	0	0	0	0	0.0254582	0	0	0	0	0	0	0	0	0	0
Otu1978	0	0	0	0	0	0	0	0	0	0	0	0	0	0	0	0	0	0	0	0	0	0	0	0	0	0	0	0	0	0	0	0	0	0	0	0	0	0	0	0	0	0	0	0	0	0	0	0	0
Otu1979	0	0	0	0	0	0	0	0	0	0	0	0	0	0	0	0	0	0	0	0	0	0	0	0	0	0	0	0	0	0	0	0	0	0	0	0	0	0	0	0	0	0	0	0	0	0	0	0	0
Otu1980	0	0	0	0	0.0254582	0	0	0	0	0	0.0254582	0	0	0	0	0	0	0	0	0	0	0	0	0	0	0	0	0	0	0	0	0	0	0	0	0	0	0	0	0	0	0	0	0	0	0	0	0	0
Otu1981	0	0	0	0	0	0	0.0254582	0	0	0	0	0	0	0	0	0	0	0	0	0	0	0	0.0254582	0.0254582	0	0	0	0	0	0	0	0	0.0254582	0	0	0	0	0	0	0	0	0	0	0	0	0	0	0	0
Otu1982	0	0	0	0	0	0	0	0	0	0	0	0	0	0	0	0	0	0	0	0	0	0	0	0	0	0	0	0	0	0	0	0	0	0	0	0	0	0	0	0	0	0	0	0	0	0	0	0	0
Otu1983	0	0	0	0	0.0254582	0.0763747	0	0	0	0	0	0	0	0	0	0	0	0	0	0	0	0	0	0	0	0	0	0	0	0	0	0	0	0	0	0	0	0	0	0	0	0	0	0	0	0	0	0	0
Otu1984	0	0	0	0	0	0	0	0	0	0	0	0	0	0	0	0	0	0	0	0	0	0.0254582	0	0	0	0.0254582	0	0	0	0	0	0	0	0	0	0	0	0	0	0	0	0	0	0	0	0	0	0	0
Otu1985	0.0254582	0	0.0254582	0	0	0.0254582	0	0	0	0	0	0	0	0	0	0	0	0	0	0	0	0	0	0	0	0	0	0	0	0	0	0	0	0	0	0	0	0	0	0	0	0	0	0	0	0	0	0	0
Otu1986	0	0	0	0	0	0	0	0	0	0	0	0	0	0	0	0	0.0254582	0	0	0	0.0254582	0	0	0	0	0	0.0254582	0	0	0	0	0	0	0	0	0	0	0	0	0	0	0	0	0	0	0	0	0	0
Otu1987	0	0	0	0	0	0	0	0	0	0	0	0	0	0	0	0	0	0	0	0	0	0	0	0	0	0	0	0	0	0	0	0	0	0	0	0	0	0	0	0	0	0	0	0	0	0.0254582	0	0.0254582	0
Otu1988	0	0	0	0	0	0	0	0	0	0	0	0	0	0	0	0	0	0	0	0	0	0	0	0	0	0	0	0	0	0	0.0254582	0	0	0	0	0	0	0	0	0	0	0	0	0	0	0	0	0	0
Otu1989	0	0	0	0	0	0	0	0	0	0	0	0	0	0	0	0	0	0.0254582	0	0	0	0	0	0	0	0	0	0	0	0	0	0	0	0	0	0	0	0	0	0	0	0	0	0	0	0	0	0	0
[truncated: 574 more rows]
[truncated: 105 more columns]
